# Supplementary material for: Gut microbial markers of immunotherapy response in melanoma: a cross-cohort analysis including the first Russian dataset
Source: Gut Microbes. 2026 Jun 15;18(1):2681788. doi: 10.1080/19490976.2026.2681788 (PMC13274128; doi:10.1080/19490976.2026.2681788)
Supplement: Table S3_after comments.xlsx [file KGMI_A_2681788_SM7194.xlsx]

## Sheet: Table S3_Blokhin_NMRCO_R
Table S3. Species significantly associated with R and NR in each datasets
NN_Blokhin_NMRCO_R
user_genome	classification	differentials	status
maxbin_Bl_2.007	d__Bacteria;p__Bacteroidota;c__Bacteroidia;o__Bacteroidales;f__Muribaculaceae;g__Sodaliphilus;s__Sodaliphilus sp004557565	2.03187702680058	R
metabat_Bl_13.3	d__Bacteria;p__Actinomycetota;c__Coriobacteriia;o__Coriobacteriales;f__Coriobacteriaceae;g__Collinsella;s__Collinsella sp902475615	1.99329398656316	R
metabat_Bl_39867.5	d__Bacteria;p__Bacillota;c__Clostridia;o__Oscillospirales;f__Oscillospiraceae;g__Vescimonas;s__Vescimonas sp000435555	1.85549949193425	R
maxbin_Bl_34103.001	d__Bacteria;p__Bacteroidota;c__Bacteroidia;o__Bacteroidales;f__Bacteroidaceae;g__Prevotella;s__Prevotella sp022741625	1.81648133778996	R
metabat_Bl_27512.4	d__Bacteria;p__Bacillota;c__Clostridia;o__Oscillospirales;f__Oscillospiraceae;g__Vescimonas;s__Vescimonas coprocola	1.77428482556767	R
maxbin_Bl_7.006	d__Bacteria;p__Bacillota;c__Clostridia;o__Oscillospirales;f__Acutalibacteraceae;g__Ruminococcoides;s__Ruminococcoides intestinalis	1.7349550583405	R
maxbin_SRR5930534.011	d__Bacteria;p__Bacillota;c__Clostridia;o__Oscillospirales;f__Oscillospiraceae;g__Vescimonas;s__Vescimonas coprocola	1.70601819539494	R
metabat_Bl_27512.13	d__Bacteria;p__Bacillota;c__Clostridia;o__Oscillospirales;f__Oscillospiraceae;g__Hominicoprocola;s__Hominicoprocola sp900317525	1.64195273900456	R
semibin_ERR6281504.148	d__Bacteria;p__Actinomycetota;c__Actinomycetes;o__Actinomycetales;f__Bifidobacteriaceae;g__Bifidobacterium;s__Bifidobacterium adolescentis	1.57255838895268	R
semibin_Bl_29.5	d__Bacteria;p__Bacillota;c__Clostridia;o__Oscillospirales;f__Acutalibacteraceae;g__Ruminococcoides;s__Ruminococcoides intestinale	1.57118605161138	R
metabat_Bl_49729.9	d__Bacteria;p__Bacteroidota;c__Bacteroidia;o__Bacteroidales;f__UBA932;g__Cryptobacteroides;s__Cryptobacteroides sp000431015	1.56476353192754	R
semibin_Bl_35.28_sub	d__Bacteria;p__Bacillota;c__Clostridia;o__Oscillospirales;f__Oscillospiraceae;g__Vescimonas;s__Vescimonas sp000435555	1.53945230031438	R
semibin_SRR6000900.32	d__Bacteria;p__Bacillota;c__Clostridia;o__Oscillospirales;f__Ruminococcaceae;g__Ruthenibacterium;s__Ruthenibacterium lactatiformans	1.53548930669255	R
maxbin_ERR6281499.002	d__Bacteria;p__Actinomycetota;c__Actinomycetes;o__Actinomycetales;f__Bifidobacteriaceae;g__Bifidobacterium;s__	1.52870594048924	R
metabat_ERR6279614.12_sub	d__Bacteria;p__Actinomycetota;c__Actinomycetes;o__Actinomycetales;f__Bifidobacteriaceae;g__Bifidobacterium;s__Bifidobacterium adolescentis	1.51991687798924	R
metabat_SRR16554706.13	d__Bacteria;p__Bacillota;c__Clostridia;o__Oscillospirales;f__Oscillospiraceae;g__CAG-170;s__CAG-170 sp000436735	1.51505015874333	R
semibin_ERR6232382.49_sub	d__Bacteria;p__Actinomycetota;c__Actinomycetes;o__Actinomycetales;f__Bifidobacteriaceae;g__Bifidobacterium;s__Bifidobacterium adolescentis	1.50019179368443	R
metabat_Bl_4.5	d__Bacteria;p__Bacillota;c__Clostridia;o__Oscillospirales;f__Acutalibacteraceae;g__Ruminococcoides;s__Ruminococcoides intestinale	1.47728096032567	R
metabat_SRR5930515.2	d__Bacteria;p__Bacillota;c__Clostridia;o__Oscillospirales;f__Oscillospiraceae;g__Oscillibacter;s__Oscillibacter welbionis	1.44723926568456	R
semibin_Bl_17.29	d__Bacteria;p__Bacillota;c__Clostridia;o__Oscillospirales;f__Ruminococcaceae;g__Faecalibacterium;s__Faecalibacterium hattorii	1.42555378461308	R
semibin_Bl_20.9	d__Bacteria;p__Bacillota;c__Clostridia;o__Oscillospirales;f__Oscillospiraceae;g__CAG-170;s__CAG-170 sp000432135	1.41571138883061	R
metabat_Bl_17.10	d__Bacteria;p__Bacillota;c__Clostridia;o__Oscillospirales;f__CAG-272;g__CAG-841;s__CAG-841 sp900544285	1.33735023522801	R
metabat_Bl_19.8	d__Bacteria;p__Bacillota;c__Clostridia;o__Oscillospirales;f__Acutalibacteraceae;g__CAG-177;s__CAG-177 sp003538135	1.323336229567	R
metabat_Bl_30792.3	d__Bacteria;p__Bacillota;c__Clostridia;o__Christensenellales;f__CAG-917;g__CAG-349;s__CAG-349 sp003539515	1.31084834123082	R
metabat_Bl_2.8	d__Bacteria;p__Bacillota;c__Clostridia;o__Christensenellales;f__Aristaeellaceae;g__UBA11524;s__UBA11524 sp000437595	1.29005538011022	R
metabat_ERR6279644.24_sub	d__Bacteria;p__Bacillota;c__Clostridia;o__Oscillospirales;f__Oscillospiraceae;g__Vescimonas;s__Vescimonas sp000435555	1.26949690366216	R
semibin_Bl_14.29	d__Bacteria;p__Bacillota;c__Clostridia;o__Oscillospirales;f__Oscillospiraceae;g__Vescimonas;s__Vescimonas sp000435555	1.25238882089086	R
metabat_SRR16554746.24	d__Bacteria;p__Bacillota;c__Clostridia;o__Oscillospirales;f__Ruminococcaceae;g__Faecalibacterium;s__Faecalibacterium taiwanense	1.24555479073949	R
semibin_SRR16554723.44	d__Bacteria;p__Bacillota;c__Clostridia;o__Oscillospirales;f__Oscillospiraceae;g__Vescimonas;s__Vescimonas sp000435555	1.23939918065495	R
semibin_ERR6279650.29	d__Bacteria;p__Bacteroidota;c__Bacteroidia;o__Bacteroidales;f__UBA932;g__Cryptobacteroides;s__Cryptobacteroides sp000431015	1.21840380216069	R
semibin_SRR16554653.24	d__Bacteria;p__Bacillota;c__Clostridia;o__Oscillospirales;f__Ruminococcaceae;g__Faecalibacterium;s__Faecalibacterium taiwanense	1.21323655629582	R
metabat_ERR6239139.44	d__Bacteria;p__Bacillota;c__Clostridia;o__Oscillospirales;f__Oscillospiraceae;g__Vescimonas;s__Vescimonas sp000435555	1.21024857545323	R
semibin_Bl_20.46	d__Bacteria;p__Bacillota;c__Clostridia;o__Oscillospirales;f__Acutalibacteraceae;g__CAG-217;s__CAG-217 sp000436335	1.21010373616643	R
semibin_SRR5930514.18	d__Bacteria;p__Bacteroidota;c__Bacteroidia;o__Bacteroidales;f__UBA932;g__Cryptobacteroides;s__Cryptobacteroides sp000431015	1.19357882523961	R
metabat_SRR5930494.64	d__Bacteria;p__Actinomycetota;c__Actinomycetes;o__Actinomycetales;f__Bifidobacteriaceae;g__Bifidobacterium;s__Bifidobacterium longum	1.17567585492558	R
semibin_Bl_13.2_sub	d__Bacteria;p__Bacillota;c__Clostridia;o__Oscillospirales;f__Oscillospiraceae;g__Lawsonibacter;s__Lawsonibacter sp000177015	1.15607188725896	R
semibin_SRR16554716.24	d__Bacteria;p__Bacillota;c__Clostridia;o__Oscillospirales;f__Ruminococcaceae;g__Faecalibacterium;s__Faecalibacterium taiwanense	1.14159785294957	R
metabat_SRR16554713.7	d__Bacteria;p__Bacillota;c__Clostridia;o__Oscillospirales;f__Ruminococcaceae;g__Faecalibacterium;s__Faecalibacterium taiwanense	1.14036940122075	R
maxbin_Bl_34105.009_sub	d__Bacteria;p__Bacillota;c__Clostridia;o__Oscillospirales;f__Ruminococcaceae;g__Faecalibacterium;s__Faecalibacterium taiwanense	1.13416408086247	R
metabat_SRR25825519.52	d__Bacteria;p__Bacillota;c__Clostridia;o__Oscillospirales;f__Oscillospiraceae;g__Vescimonas;s__Vescimonas coprocola	1.12947701001592	R
metabat_Bl_37.26	d__Bacteria;p__Bacillota;c__Negativicutes;o__Selenomonadales;f__Selenomonadaceae;g__Mitsuokella;s__Mitsuokella multacida	1.12604568982549	R
maxbin_SRR5930508.026	d__Bacteria;p__Bacillota;c__Clostridia;o__Oscillospirales;f__Ruminococcaceae;g__Faecalibacterium;s__Faecalibacterium taiwanense	1.12475703740544	R
semibin_ERR6279647.53	d__Bacteria;p__Bacillota;c__Clostridia;o__Oscillospirales;f__Oscillospiraceae;g__Vescimonas;s__Vescimonas sp000435555	1.12362085366673	R
maxbin_ERR6257997.027	d__Bacteria;p__Actinomycetota;c__Actinomycetes;o__Actinomycetales;f__Bifidobacteriaceae;g__Bifidobacterium;s__Bifidobacterium longum	1.12193368459172	R
semibin_SRR25825502.62	d__Bacteria;p__Bacillota;c__Clostridia;o__Oscillospirales;f__Oscillospiraceae;g__Vescimonas;s__Vescimonas sp000435555	1.11863873982854	R
semibin_SRR16554711.19	d__Bacteria;p__Bacillota;c__Clostridia;o__Oscillospirales;f__Ruminococcaceae;g__Faecalibacterium;s__Faecalibacterium taiwanense	1.11795757794805	R
semibin_SRR5930498.24	d__Bacteria;p__Bacillota;c__Clostridia;o__Oscillospirales;f__Oscillospiraceae;g__Vescimonas;s__Vescimonas coprocola	1.10435091042943	R
maxbin_SRR5930517.002	d__Bacteria;p__Bacillota;c__Clostridia;o__Oscillospirales;f__Acutalibacteraceae;g__Ruminococcoides;s__Ruminococcoides intestinale	1.10288356328435	R
metabat_Bl_33.6	d__Bacteria;p__Bacillota;c__Clostridia;o__Oscillospirales;f__Oscillospiraceae;g__Apopatocola;s__Apopatocola sp003522945	1.09813343072362	R
metabat_SRR5930505.10_sub	d__Bacteria;p__Bacillota;c__Clostridia;o__Oscillospirales;f__Oscillospiraceae;g__CAG-170;s__CAG-170 sp002404795	1.08912001634068	R
maxbin_SRR25825521.012_sub	d__Bacteria;p__Bacillota;c__Clostridia;o__Oscillospirales;f__Ruminococcaceae;g__Faecalibacterium;s__Faecalibacterium taiwanense	1.08894096398778	R
semibin_ERR6275652.24	d__Bacteria;p__Bacillota;c__Clostridia;o__Christensenellales;f__CAG-138;g__PeH17;s__PeH17 sp000435055	1.08228741670079	R
metabat_ERR6275666.49	d__Bacteria;p__Bacillota;c__Clostridia;o__Christensenellales;f__CAG-138;g__PeH17;s__PeH17 sp000435055	1.0798059561295	R
metabat_Bl_17.2	d__Bacteria;p__Verrucomicrobiota;c__Verrucomicrobiia;o__Opitutales;f__Intestinicryptomonadaceae;g__Merdousia;s__Merdousia sp949293415	1.07676266217656	R
maxbin_ERR6279628.012_sub	d__Bacteria;p__Bacteroidota;c__Bacteroidia;o__Bacteroidales;f__UBA932;g__Cryptobacteroides;s__Cryptobacteroides sp000431015	1.07337521100469	R
maxbin_ERR6275684.002	d__Bacteria;p__Bacillota;c__Clostridia;o__Oscillospirales;f__Oscillospiraceae;g__Vescimonas;s__Vescimonas sp000435555	1.068564162497	R
metabat_Bl_34103.3	d__Bacteria;p__Actinomycetota;c__Coriobacteriia;o__Coriobacteriales;f__Coriobacteriaceae;g__Collinsella;s__Collinsella sp900541005	1.04727374101109	R
semibin_ERR6279675.47	d__Bacteria;p__Actinomycetota;c__Actinomycetes;o__Actinomycetales;f__Bifidobacteriaceae;g__Bifidobacterium;s__Bifidobacterium longum	1.04318247819371	R
semibin_SRR16554728.20	d__Bacteria;p__Bacillota;c__Clostridia;o__Christensenellales;f__CAG-138;g__PeH17;s__PeH17 sp000435055	1.04222177052922	R
semibin_SRR16554702.27	d__Bacteria;p__Bacteroidota;c__Bacteroidia;o__Bacteroidales;f__Rikenellaceae;g__Alistipes;s__Alistipes communis	1.02838645959325	R
semibin_SRR16554671.18	d__Bacteria;p__Bacillota;c__Clostridia;o__Oscillospirales;f__Oscillospiraceae;g__Hominicoprocola;s__Hominicoprocola sp900317525	1.02597855115361	R
semibin_ERR6282383.50	d__Bacteria;p__Bacillota;c__Clostridia;o__Oscillospirales;f__Oscillospiraceae;g__Hominicoprocola;s__Hominicoprocola sp900317525	1.02387474561162	R
metabat_Bl_34.11	d__Bacteria;p__Bacillota;c__Clostridia;o__Oscillospirales;f__Oscillospiraceae;g__CAG-170;s__CAG-170 sp900549635	1.02091942811437	R
metabat_ERR6281433.28	d__Bacteria;p__Bacillota;c__Clostridia;o__Oscillospirales;f__Oscillospiraceae;g__Hominicoprocola;s__Hominicoprocola sp900317525	1.01111482167668	R
metabat_ERR6279664.26	d__Bacteria;p__Bacillota;c__Clostridia;o__Oscillospirales;f__CAG-272;g__UMGS1312;s__UMGS1312 sp900550625	0.996285782103014	R
maxbin_SRR25825507.025_sub	d__Bacteria;p__Bacillota;c__Clostridia;o__Oscillospirales;f__Oscillospiraceae;g__CAG-170;s__CAG-170 sp002404795	0.994940982107591	R
metabat_Bl_2.4	d__Bacteria;p__Actinomycetota;c__Coriobacteriia;o__Coriobacteriales;f__Coriobacteriaceae;g__Collinsella;s__	0.992331729177904	R
maxbin_SRR25825515.010	d__Bacteria;p__Bacillota;c__Clostridia;o__Oscillospirales;f__Oscillospiraceae;g__CAG-170;s__CAG-170 sp002404795	0.990595922712755	R
semibin_SRR16554762.29	d__Bacteria;p__Pseudomonadota;c__Alphaproteobacteria;o__RF32;f__CAG-239;g__Scatacola_A;s__Scatacola_A faecigallinarum	0.986830220465135	R
metabat_SRR16554736.34_sub	d__Bacteria;p__Bacillota;c__Clostridia;o__Oscillospirales;f__Oscillospiraceae;g__CAG-170;s__CAG-170 sp002404795	0.979136572126817	R
semibin_Bl_32344.7	d__Bacteria;p__Bacillota;c__Clostridia;o__Oscillospirales;f__Ruminococcaceae;g__Faecalibacterium;s__Faecalibacterium prausnitzii	0.975025639776659	R
semibin_ERR6279654.35	d__Bacteria;p__Bacillota;c__Negativicutes;o__Veillonellales;f__Dialisteraceae;g__Dialister;s__Dialister invisus	0.968572364096117	R
metabat_ERR6279644.14_sub	d__Bacteria;p__Bacillota;c__Clostridia;o__Oscillospirales;f__Oscillospiraceae;g__Hominicoprocola;s__Hominicoprocola sp900317525	0.966912732366991	R
metabat_SRR25825510.42_sub	d__Bacteria;p__Bacillota;c__Clostridia;o__Oscillospirales;f__Oscillospiraceae;g__Hominicoprocola;s__Hominicoprocola sp900317525	0.965276823286485	R
metabat_SRR6000893.6	d__Bacteria;p__Bacillota;c__Clostridia;o__Oscillospirales;f__Oscillospiraceae;g__Vescimonas;s__Vescimonas sp000435555	0.960365281347704	R
metabat_ERR6279619.27	d__Bacteria;p__Bacillota;c__Clostridia;o__Oscillospirales;f__Oscillospiraceae;g__Vescimonas;s__Vescimonas sp000435555	0.955931649450731	R
metabat_ERR6279627.10	d__Bacteria;p__Bacillota;c__Clostridia;o__Oscillospirales;f__Ruminococcaceae;g__Faecalibacterium;s__Faecalibacterium taiwanense	0.953774080519151	R
metabat_SRR16554651.16_sub	d__Bacteria;p__Bacillota;c__Clostridia;o__Oscillospirales;f__Oscillospiraceae;g__Vescimonas;s__Vescimonas sp000435555	0.953554854635667	R
semibin_Bl_26.22	d__Bacteria;p__Bacteroidota;c__Bacteroidia;o__Bacteroidales;f__Bacteroidaceae;g__Prevotella;s__Prevotella sp002265625	0.952129826788377	R
metabat_SRR6000877.7	d__Bacteria;p__Bacteroidota;c__Bacteroidia;o__Bacteroidales;f__Rikenellaceae;g__Alistipes;s__Alistipes putredinis	0.942582116369676	R
semibin_ERR6281341.24	d__Bacteria;p__Bacillota;c__Clostridia;o__Oscillospirales;f__Acutalibacteraceae;g__Ruminococcoides;s__Ruminococcoides intestinalis	0.942189560179186	R
semibin_ERR6279669.75_sub	d__Bacteria;p__Bacillota;c__Clostridia;o__Oscillospirales;f__Oscillospiraceae;g__Vescimonas;s__Vescimonas sp000435555	0.928754792456102	R
semibin_SRR25825502.37	d__Bacteria;p__Bacillota;c__Clostridia;o__Oscillospirales;f__Acutalibacteraceae;g__Ruminococcoides;s__Ruminococcoides intestinalis	0.926020727400255	R
maxbin_ERR6282070.040_sub	d__Bacteria;p__Bacillota;c__Clostridia;o__Oscillospirales;f__Ruminococcaceae;g__Faecalibacterium;s__Faecalibacterium taiwanense	0.923107729200792	R
metabat_SRR25825512.35_sub	d__Bacteria;p__Bacillota;c__Clostridia;o__Oscillospirales;f__Oscillospiraceae;g__Vescimonas;s__Vescimonas sp000435555	0.922629938368272	R
semibin_SRR25825503.35	d__Bacteria;p__Bacillota;c__Clostridia;o__Oscillospirales;f__Oscillospiraceae;g__Vescimonas;s__Vescimonas sp000435555	0.918633327726793	R
metabat_ERR6280907.89	d__Bacteria;p__Bacillota;c__Clostridia;o__Oscillospirales;f__Oscillospiraceae;g__Vescimonas;s__Vescimonas sp000435555	0.915085063223314	R
semibin_SRR16554630.20	d__Bacteria;p__Bacteroidota;c__Bacteroidia;o__Bacteroidales;f__Rikenellaceae;g__Alistipes;s__Alistipes putredinis	0.914968595747423	R
metabat_Bl_3.26_sub	d__Bacteria;p__Bacillota;c__Clostridia;o__Oscillospirales;f__Oscillospiraceae;g__Scatomorpha;s__Scatomorpha pullicola	0.909217581991625	R
semibin_SRR25825517.26	d__Bacteria;p__Bacillota;c__Clostridia;o__Oscillospirales;f__Oscillospiraceae;g__Vescimonas;s__Vescimonas sp000435555	0.908100710157823	R
semibin_SRR5930534.80	d__Bacteria;p__Verrucomicrobiota;c__Verrucomicrobiia;o__Verrucomicrobiales;f__Akkermansiaceae;g__Akkermansia;s__Akkermansia muciniphila	0.901160822157335	R
metabat_SRR16554659.6	d__Bacteria;p__Bacteroidota;c__Bacteroidia;o__Bacteroidales;f__Rikenellaceae;g__Alistipes;s__Alistipes putredinis	0.897421703581285	R
semibin_ERR6281658.16	d__Bacteria;p__Bacillota;c__Clostridia;o__Oscillospirales;f__Oscillospiraceae;g__Vescimonas;s__Vescimonas sp000435555	0.889633879904222	R
metabat_SRR5930493.50_sub	d__Bacteria;p__Bacillota;c__Clostridia;o__Oscillospirales;f__Oscillospiraceae;g__Vescimonas;s__Vescimonas sp000435555	0.886268124823045	R
maxbin_ERR6279649.011	d__Bacteria;p__Bacillota;c__Clostridia;o__Oscillospirales;f__Oscillospiraceae;g__Vescimonas;s__Vescimonas sp000435555	0.884267792944383	R
metabat_Bl_27512.17	d__Bacteria;p__Bacillota;c__Clostridia;o__Oscillospirales;f__Oscillospiraceae;g__CAG-103;s__CAG-103 sp900757655	0.876814112905931	R
semibin_ERR6281942.115	d__Bacteria;p__Bacillota;c__Negativicutes;o__Veillonellales;f__Dialisteraceae;g__Dialister;s__Dialister invisus	0.86985121751256	R
maxbin_ERR6275673.039_sub	d__Bacteria;p__Bacillota;c__Clostridia;o__Oscillospirales;f__Ruminococcaceae;g__Faecalibacterium;s__Faecalibacterium hattorii	0.857664690260362	R
maxbin_Bl_35.018	d__Bacteria;p__Bacillota;c__Clostridia;o__Christensenellales;f__Aristaeellaceae;g__UBA11524;s__UBA11524 sp000437595	0.857642159704637	R
semibin_SRR6000893.61_sub	d__Bacteria;p__Bacillota;c__Clostridia;o__Oscillospirales;f__Oscillospiraceae;g__Hominicoprocola;s__Hominicoprocola sp900317525	0.85378836179204	R
maxbin_Bl_34105.010	d__Bacteria;p__Bacillota;c__Clostridia;o__Lachnospirales;f__Lachnospiraceae;g__Blautia_A;s__Blautia_A wexlerae	0.8524825432343	R
semibin_SRR16554630.22	d__Bacteria;p__Bacillota;c__Clostridia;o__Oscillospirales;f__Acutalibacteraceae;g__Ruminococcoides;s__Ruminococcoides intestinale	0.850221381430101	R
metabat_ERR6279629.17_sub	d__Bacteria;p__Bacillota;c__Clostridia;o__Oscillospirales;f__Oscillospiraceae;g__Hominicoprocola;s__Hominicoprocola sp900317525	0.848975048307848	R
semibin_ERR6243877.10	d__Bacteria;p__Bacillota;c__Clostridia;o__Lachnospirales;f__Lachnospiraceae;g__Blautia_A;s__Blautia_A wexlerae	0.842053995375108	R
metabat_SRR25825496.19	d__Bacteria;p__Bacillota;c__Clostridia;o__Oscillospirales;f__Oscillospiraceae;g__Hominicoprocola;s__Hominicoprocola sp900317525	0.837295875791979	R
semibin_ERR6271719.38	d__Bacteria;p__Bacillota;c__Clostridia;o__Oscillospirales;f__Acutalibacteraceae;g__Ruminococcoides;s__Ruminococcoides intestinale	0.83618353391118	R
semibin_ERR6275666.3	d__Bacteria;p__Bacillota;c__Clostridia;o__Oscillospirales;f__Ruminococcaceae;g__Faecalibacterium;s__Faecalibacterium hattorii	0.832215056662035	R
maxbin_Bl_17.013	d__Archaea;p__Thermoplasmatota;c__Thermoplasmata;o__Methanomassiliicoccales;f__Methanomethylophilaceae;g__Methanoprimaticola;s__Methanoprimaticola hominis	0.8319827177567	R
metabat_ERR6275665.22_sub	d__Bacteria;p__Bacillota;c__Clostridia;o__Oscillospirales;f__Acutalibacteraceae;g__Ruminococcoides;s__Ruminococcoides intestinale	0.814400062803697	R
semibin_ERR6279619.56	d__Bacteria;p__Bacillota;c__Clostridia;o__Oscillospirales;f__Acutalibacteraceae;g__Ruminococcoides;s__Ruminococcoides intestinale	0.81133972192235	R
metabat_Bl_35.16_sub	d__Bacteria;p__Bacillota;c__Clostridia;o__Oscillospirales;f__Oscillospiraceae;g__Hominicoprocola;s__Hominicoprocola sp900317525	0.809943423513841	R
maxbin_ERR6279625.013_sub	d__Bacteria;p__Bacillota;c__Clostridia;o__Oscillospirales;f__Acutalibacteraceae;g__Ruminococcoides;s__Ruminococcoides intestinale	0.805425749067735	R
maxbin_Bl_3.007_sub	d__Bacteria;p__Bacteroidota;c__Bacteroidia;o__Bacteroidales;f__Bacteroidaceae;g__Phocaeicola;s__Phocaeicola plebeius	0.802099094633531	R
maxbin_SRR25825520.025_sub	d__Bacteria;p__Bacillota;c__Clostridia;o__Oscillospirales;f__Acutalibacteraceae;g__Ruminococcoides;s__Ruminococcoides intestinale	0.801403985266161	R
metabat_ERR6281432.14	d__Bacteria;p__Bacillota;c__Clostridia;o__Oscillospirales;f__Acutalibacteraceae;g__Ruminococcoides;s__Ruminococcoides intestinale	0.801264271978807	R
maxbin_ERR6231548.005	d__Bacteria;p__Bacillota;c__Clostridia;o__Oscillospirales;f__Ruminococcaceae;g__Faecalibacterium;s__Faecalibacterium hattorii	0.800578341726732	R
metabat_SRR25825515.43_sub	d__Bacteria;p__Bacillota;c__Clostridia;o__Oscillospirales;f__Acutalibacteraceae;g__Ruminococcoides;s__Ruminococcoides intestinalis	0.800525532011461	R
semibin_Bl_39.17	d__Bacteria;p__Bacillota;c__Clostridia;o__Christensenellales;f__Aristaeellaceae;g__UBA11524;s__UBA11524 sp000437595	0.799031362776231	R
metabat_Bl_3.3	d__Bacteria;p__Bacillota;c__Clostridia;o__Oscillospirales;f__Acutalibacteraceae;g__Scatavimonas;s__Scatavimonas merdigallinarum	0.798918233160448	R
metabat_Bl_5517.20	d__Bacteria;p__Bacillota;c__Clostridia;o__Oscillospirales;f__Ruminococcaceae;g__Faecalibacterium;s__Faecalibacterium longum	0.796793327574205	R
maxbin_SRR16554788.028_sub	d__Bacteria;p__Bacteroidota;c__Bacteroidia;o__Bacteroidales;f__Muribaculaceae;g__Limisoma;s__Limisoma sp000437795	0.792503342871141	R
semibin_ERR6279664.23	d__Bacteria;p__Bacillota;c__Clostridia;o__Oscillospirales;f__Acutalibacteraceae;g__Ruminococcoides;s__Ruminococcoides intestinale	0.788835511450243	R
metabat_ERR6279652.5	d__Bacteria;p__Bacillota;c__Clostridia;o__Lachnospirales;f__Lachnospiraceae;g__Blautia_A;s__Blautia_A wexlerae	0.778952942137193	R
maxbin_ERR6232518.013	d__Bacteria;p__Bacillota;c__Clostridia;o__Lachnospirales;f__Lachnospiraceae;g__Blautia_A;s__Blautia_A wexlerae	0.775596604589891	R
maxbin_ERR6281505.022	d__Bacteria;p__Bacillota;c__Clostridia;o__Lachnospirales;f__Lachnospiraceae;g__Blautia_A;s__Blautia_A wexlerae	0.773861990217638	R
maxbin_Bl_15.004	d__Bacteria;p__Bacillota;c__Bacilli;o__Erysipelotrichales;f__Coprobacillaceae;g__Catenibacterium;s__Catenibacterium mitsuokai	0.772662744764757	R
metabat_ERR6279615.15	d__Bacteria;p__Bacillota;c__Clostridia;o__Lachnospirales;f__Lachnospiraceae;g__Blautia_A;s__Blautia_A wexlerae	0.77037702584691	R
semibin_SRR6000903.13	d__Bacteria;p__Bacillota;c__Clostridia;o__Lachnospirales;f__Lachnospiraceae;g__Blautia_A;s__Blautia_A wexlerae	0.770205960516405	R
semibin_SRR6000921.66	d__Bacteria;p__Bacillota;c__Clostridia;o__Oscillospirales;f__Ruminococcaceae;g__Angelakisella;s__Angelakisella sp900547385	0.768268690351915	R
semibin_ERR6279646.10	d__Bacteria;p__Bacillota;c__Clostridia;o__Lachnospirales;f__Lachnospiraceae;g__Blautia_A;s__Blautia_A wexlerae	0.765431390051317	R
semibin_ERR6279672.24	d__Bacteria;p__Pseudomonadota;c__Gammaproteobacteria;o__Enterobacterales;f__Enterobacteriaceae;g__Escherichia;s__Escherichia coli	0.762402878050279	R
metabat_ERR6254871.61	d__Bacteria;p__Bacillota;c__Clostridia;o__Oscillospirales;f__Oscillospiraceae;g__Hominicoprocola;s__Hominicoprocola sp900317525	0.760192976240587	R
metabat_ERR6235716.8_sub	d__Bacteria;p__Bacillota;c__Clostridia;o__Lachnospirales;f__Lachnospiraceae;g__Blautia_A;s__Blautia_A wexlerae	0.758907304052782	R
maxbin_SRR16554752.002	d__Bacteria;p__Pseudomonadota;c__Alphaproteobacteria;o__RF32;f__CAG-239;g__Scatacola_A;s__Scatacola_A faecigallinarum	0.754224643949937	R
semibin_SRR6000910.14	d__Bacteria;p__Bacillota;c__Clostridia;o__Lachnospirales;f__Lachnospiraceae;g__Blautia_A;s__Blautia_A wexlerae	0.738867388014269	R
semibin_Bl_1.53	d__Bacteria;p__Bacillota;c__Clostridia;o__Oscillospirales;f__Oscillospiraceae;g__Vescimonas;s__Vescimonas coprocola	0.731646642927599	R
maxbin_ERR6275673.018	d__Bacteria;p__Bacillota;c__Clostridia;o__Oscillospirales;f__Oscillospiraceae;g__Vescimonas;s__Vescimonas sp000435555	0.728892669920396	R
metabat_SRR5930506.102	d__Bacteria;p__Bacillota;c__Clostridia;o__Oscillospirales;f__Oscillospiraceae;g__CAG-170;s__CAG-170 sp000432135	0.726420746092271	R
semibin_ERR6275679.14	d__Bacteria;p__Bacillota;c__Clostridia;o__Lachnospirales;f__Lachnospiraceae;g__Blautia_A;s__Blautia_A wexlerae	0.726197586302232	R
metabat_SRR16554643.9	d__Bacteria;p__Bacteroidota;c__Bacteroidia;o__Bacteroidales;f__Marinifilaceae;g__Culturomica;s__Culturomica lanea	0.723436937574815	R
metabat_Bl_1.3	d__Bacteria;p__Bacillota;c__Clostridia;o__Oscillospirales;f__Oscillospiraceae;g__CAG-170;s__CAG-170 sp000432135	0.722744927648973	R
semibin_Bl_39867.2	d__Bacteria;p__Bacillota;c__Clostridia;o__Oscillospirales;f__Ruminococcaceae;g__Angelakisella;s__Angelakisella sp900547385	0.719190345053148	R
metabat_SRR16554756.5	d__Bacteria;p__Bacillota;c__Clostridia;o__Oscillospirales;f__Oscillospiraceae;g__Vescimonas;s__Vescimonas sp000435555	0.71806453252263	R
metabat_Bl_30.1	d__Bacteria;p__Bacillota;c__Clostridia;o__Christensenellales;f__Aristaeellaceae;g__UBA11524;s__UBA11524 sp000437595	0.714288935903978	R
semibin_SRR16554736.23	d__Bacteria;p__Bacillota;c__Clostridia;o__Oscillospirales;f__Ruminococcaceae;g__Angelakisella;s__Angelakisella sp900547385	0.714197860006761	R
metabat_SRR16554643.13	d__Bacteria;p__Bacillota;c__Clostridia;o__Christensenellales;f__CAG-138;g__UBA1685;s__UBA1685 sp002320595	0.713646993879747	R
semibin_SRR25825499.11	d__Bacteria;p__Bacillota;c__Clostridia;o__Lachnospirales;f__Lachnospiraceae;g__Blautia_A;s__Blautia_A wexlerae	0.712679133657884	R
semibin_SRR16554730.5	d__Bacteria;p__Bacillota;c__Clostridia;o__Lachnospirales;f__Lachnospiraceae;g__Blautia_A;s__Blautia_A wexlerae	0.712658510450792	R
semibin_ERR6235718.14	d__Bacteria;p__Bacillota;c__Clostridia;o__Oscillospirales;f__Oscillospiraceae;g__Vescimonas;s__Vescimonas sp000435555	0.712529525999498	R
semibin_SRR5930506.72	d__Bacteria;p__Bacteroidota;c__Bacteroidia;o__Bacteroidales;f__Bacteroidaceae;g__Prevotella;s__Prevotella rara	0.71212552571721	R
semibin_SRR6000944.13	d__Bacteria;p__Bacillota;c__Negativicutes;o__Veillonellales;f__Dialisteraceae;g__Dialister;s__Dialister invisus	0.712052688841295	R
semibin_Bl_32344.13	d__Bacteria;p__Actinomycetota;c__Actinomycetes;o__Actinomycetales;f__Bifidobacteriaceae;g__Bifidobacterium;s__Bifidobacterium catenulatum	0.707832322363329	R
semibin_SRR16554766.35_sub	d__Bacteria;p__Bacillota;c__Clostridia;o__Lachnospirales;f__Lachnospiraceae;g__Blautia_A;s__Blautia_A wexlerae	0.70536659741826	R
semibin_SRR5930519.26	d__Bacteria;p__Bacillota;c__Clostridia;o__Lachnospirales;f__Lachnospiraceae;g__Blautia_A;s__Blautia_A wexlerae	0.703196988348436	R
metabat_SRR6000947.37_sub	d__Bacteria;p__Bacillota;c__Clostridia;o__Lachnospirales;f__Lachnospiraceae;g__Blautia_A;s__Blautia_A wexlerae	0.698508367781114	R
semibin_SRR25825516.1	d__Bacteria;p__Bacillota;c__Clostridia;o__Lachnospirales;f__Lachnospiraceae;g__Blautia_A;s__Blautia_A wexlerae	0.697669492010545	R
metabat_Bl_28.5	d__Bacteria;p__Bacillota;c__Clostridia;o__Oscillospirales;f__Oscillospiraceae;g__Hominicoprocola;s__Hominicoprocola sp900317525	0.692002043966722	R
metabat_SRR5930516.91	d__Bacteria;p__Bacteroidota;c__Bacteroidia;o__Bacteroidales;f__Muribaculaceae;g__Limisoma;s__Limisoma sp000437795	0.684180484060716	R
semibin_ERR6279683.8	d__Bacteria;p__Actinomycetota;c__Coriobacteriia;o__Coriobacteriales;f__Eggerthellaceae;g__Eggerthella;s__Eggerthella lenta	0.682295189146471	R
semibin_SRR5930515.71	d__Bacteria;p__Bacillota;c__Clostridia;o__Oscillospirales;f__Acutalibacteraceae;g__Ruminococcoides;s__Ruminococcoides intestinale	0.66130720162816	R
semibin_Bl_16.40	d__Bacteria;p__Bacillota;c__Clostridia;o__Oscillospirales;f__Oscillospiraceae;g__Vescimonas;s__Vescimonas cirricatena	0.652697906736803	R
maxbin_Bl_29.010_sub	d__Bacteria;p__Bacillota;c__Clostridia;o__Oscillospirales;f__Oscillospiraceae;g__Vescimonas;s__Vescimonas sp003487665	0.64895700002141	R
metabat_SRR5930504.27	d__Bacteria;p__Bacteroidota;c__Bacteroidia;o__Bacteroidales;f__Rikenellaceae;g__Alistipes;s__Alistipes finegoldii	0.64496313119359	R
maxbin_Bl_26.007_sub	d__Bacteria;p__Bacillota;c__Clostridia;o__Oscillospirales;f__Acutalibacteraceae;g__CAG-217;s__CAG-217 sp000436335	0.642918811087083	R
metabat_ERR6281000.56_sub	d__Bacteria;p__Bacillota;c__Clostridia;o__Oscillospirales;f__Oscillospiraceae;g__Scatomorpha;s__Scatomorpha sp900759385	0.642257557157945	R
metabat_SRR6000874.30	d__Bacteria;p__Pseudomonadota;c__Gammaproteobacteria;o__Enterobacterales;f__Enterobacteriaceae;g__Escherichia;s__Escherichia coli	0.640871987585497	R
maxbin_SRR5930521.014	d__Bacteria;p__Bacillota;c__Clostridia;o__Lachnospirales;f__Lachnospiraceae;g__Blautia_A;s__Blautia_A wexlerae	0.637593136076402	R
maxbin_SRR16554701.001	d__Bacteria;p__Bacteroidota;c__Bacteroidia;o__Bacteroidales;f__Bacteroidaceae;g__Prevotella;s__Prevotella rara	0.637476668600511	R
semibin_SRR16554749.33	d__Bacteria;p__Bacillota;c__Clostridia;o__Oscillospirales;f__Oscillospiraceae;g__Vescimonas;s__Vescimonas sp000435555	0.634766206983995	R
metabat_SRR6000908.4	d__Bacteria;p__Actinomycetota;c__Coriobacteriia;o__Coriobacteriales;f__Eggerthellaceae;g__Eggerthella;s__Eggerthella lenta	0.62760244393773	R
metabat_ERR6243878.23_sub	d__Bacteria;p__Bacillota;c__Clostridia;o__Lachnospirales;f__Lachnospiraceae;g__Blautia_A;s__Blautia_A wexlerae	0.62270377660222	R
metabat_SRR16554777.8	d__Bacteria;p__Bacillota;c__Clostridia;o__Oscillospirales;f__Acutalibacteraceae;g__Ruminococcoides;s__Ruminococcoides intestinale	0.621929273848009	R
metabat_SRR16554704.6	d__Bacteria;p__Bacillota;c__Clostridia;o__Oscillospirales;f__Oscillospiraceae;g__Vescimonas;s__Vescimonas coprocola	0.621669993643236	R
maxbin_SRR5930512.021	d__Bacteria;p__Actinomycetota;c__Coriobacteriia;o__Coriobacteriales;f__Eggerthellaceae;g__Eggerthella;s__Eggerthella lenta	0.618735656980943	R
semibin_ERR6279664.43_sub	d__Bacteria;p__Bacillota;c__Clostridia;o__Oscillospirales;f__Oscillospiraceae;g__Vescimonas;s__Vescimonas sp000435555	0.617785082106065	R
maxbin_SRR5930522.022	d__Bacteria;p__Bacillota;c__Clostridia;o__Lachnospirales;f__Lachnospiraceae;g__Blautia_A;s__Blautia_A wexlerae	0.616172299627733	R
maxbin_Bl_15.012_sub	d__Bacteria;p__Bacillota;c__Clostridia;o__Oscillospirales;f__Acutalibacteraceae;g__UBA737;s__UBA737 sp900549055	0.614814028982591	R
metabat_SRR5930506.9_sub	d__Bacteria;p__Bacillota;c__Clostridia;o__Lachnospirales;f__Lachnospiraceae;g__Blautia_A;s__Blautia_A wexlerae	0.613935218100023	R
maxbin_ERR6232523.003	d__Bacteria;p__Bacillota;c__Clostridia;o__Lachnospirales;f__Lachnospiraceae;g__Ruminococcus_B;s__Ruminococcus_B gnavus	0.612348065618944	R
maxbin_Bl_1.024_sub	d__Bacteria;p__Bacillota;c__Clostridia;o__Oscillospirales;f__Ruminococcaceae;g__Faecalibacterium;s__Faecalibacterium longum	0.609043226484728	R
metabat_SRR25825508.34_sub	d__Bacteria;p__Bacillota;c__Clostridia;o__Lachnospirales;f__Lachnospiraceae;g__Blautia_A;s__Blautia_A wexlerae	0.605297312979173	R
semibin_SRR25825502.47_sub	d__Bacteria;p__Bacillota;c__Clostridia;o__Oscillospirales;f__Ruminococcaceae;g__Faecalibacterium;s__Faecalibacterium prausnitzii_I	0.603638873342943	R
semibin_Bl_3.24	d__Bacteria;p__Actinomycetota;c__Coriobacteriia;o__Coriobacteriales;f__Coriobacteriaceae;g__Collinsella;s__Collinsella sp958348565	0.600163684133958	R
maxbin_SRR25825517.033_sub	d__Bacteria;p__Bacillota;c__Clostridia;o__Lachnospirales;f__Lachnospiraceae;g__Blautia_A;s__Blautia_A wexlerae	0.597545252088976	R
semibin_Bl_32.6_sub	d__Bacteria;p__Bacillota;c__Clostridia;o__Oscillospirales;f__Oscillospiraceae;g__Vescimonas;s__Vescimonas sp900554275	0.589714036230516	R
metabat_ERR6279677.48_sub	d__Bacteria;p__Bacillota;c__Clostridia;o__Lachnospirales;f__Lachnospiraceae;g__Blautia_A;s__Blautia_A wexlerae	0.588892088179063	R
semibin_SRR16554656.84_sub	d__Bacteria;p__Bacillota;c__Clostridia;o__Oscillospirales;f__Oscillospiraceae;g__Vescimonas;s__Vescimonas sp900545585	0.585640535597276	R
metabat_SRR5930529.3	d__Bacteria;p__Bacillota;c__Clostridia;o__Oscillospirales;f__Ruminococcaceae;g__Faecalibacterium;s__Faecalibacterium longum	0.582457170729112	R
maxbin_Bl_15.001	d__Bacteria;p__Bacillota;c__Negativicutes;o__Acidaminococcales;f__Acidaminococcaceae;g__Fusicatenibacter_A;s__Fusicatenibacter_A intestinipullorum	0.580794081930589	R
metabat_SRR5930526.75	d__Bacteria;p__Bacillota;c__Clostridia;o__Oscillospirales;f__Oscillospiraceae;g__Hominicoprocola;s__Hominicoprocola sp934835795	0.580787763838243	R
metabat_SRR5930514.54	d__Bacteria;p__Bacillota;c__Clostridia;o__Oscillospirales;f__Oscillospiraceae;g__Vescimonas;s__Vescimonas sp000435555	0.580580697302293	R
semibin_SRR5930528.37	d__Bacteria;p__Bacillota;c__Clostridia;o__Lachnospirales;f__Lachnospiraceae;g__Blautia_A;s__Blautia_A wexlerae	0.580370531324815	R
maxbin_Bl_34105.001	d__Bacteria;p__Bacillota;c__Clostridia;o__Lachnospirales;f__Lachnospiraceae;g__Agathobacter;s__Agathobacter rectalis	0.580319152121019	R
semibin_SRR25825497.63	d__Bacteria;p__Bacillota;c__Negativicutes;o__Veillonellales;f__Dialisteraceae;g__Dialister;s__Dialister invisus	0.578162179235887	R
metabat_ERR6279666.49_sub	d__Bacteria;p__Bacillota;c__Clostridia;o__Oscillospirales;f__Oscillospiraceae;g__Vescimonas;s__Vescimonas sp000435555	0.578145728353929	R
semibin_ERR6273965.5	d__Bacteria;p__Bacillota;c__Clostridia;o__Lachnospirales;f__Lachnospiraceae;g__Blautia_A;s__Blautia_A wexlerae	0.576494322065782	R
semibin_SRR25825500.13	d__Bacteria;p__Bacillota;c__Negativicutes;o__Veillonellales;f__Dialisteraceae;g__Dialister;s__Dialister invisus	0.565753326658678	R
metabat_SRR5930498.82	d__Bacteria;p__Bacteroidota;c__Bacteroidia;o__Bacteroidales;f__Rikenellaceae;g__Alistipes_A;s__Alistipes_A ihumii	0.5633139469666	R
semibin_ERR6275674.45_sub	d__Bacteria;p__Bacillota;c__Negativicutes;o__Veillonellales;f__Dialisteraceae;g__Dialister;s__Dialister invisus	0.561402545217943	R
semibin_ERR6282070.47	d__Bacteria;p__Bacillota;c__Clostridia;o__Oscillospirales;f__Ruminococcaceae;g__Faecalibacterium;s__Faecalibacterium longum	0.561288819555711	R
semibin_ERR6279671.28_sub	d__Bacteria;p__Bacillota;c__Negativicutes;o__Veillonellales;f__Dialisteraceae;g__Dialister;s__Dialister invisus	0.559519634489488	R
metabat_ERR6275681.8	d__Bacteria;p__Bacillota;c__Clostridia;o__Oscillospirales;f__Ruminococcaceae;g__Gemmiger;s__Gemmiger qucibialis	0.558659241442156	R
semibin_Bl_28.9	d__Bacteria;p__Bacillota;c__Clostridia;o__Oscillospirales;f__Oscillospiraceae;g__CAG-170;s__CAG-170 sp000432135	0.55817763591237	R
metabat_ERR6275652.83	d__Bacteria;p__Bacillota;c__Clostridia;o__Oscillospirales;f__Oscillospiraceae;g__Vescimonas;s__Vescimonas sp000435555	0.557704971079302	R
metabat_ERR6279675.13	d__Bacteria;p__Bacillota;c__Clostridia;o__Oscillospirales;f__Oscillospiraceae;g__Hominicoprocola;s__Hominicoprocola sp934835795	0.55717198634572	R
semibin_SRR5930501.12	d__Bacteria;p__Bacillota;c__Clostridia;o__Oscillospirales;f__Ruminococcaceae;g__Angelakisella;s__Angelakisella sp900547385	0.555199072603655	R
semibin_ERR6235718.4	d__Bacteria;p__Bacillota;c__Negativicutes;o__Veillonellales;f__Dialisteraceae;g__Dialister;s__Dialister invisus	0.552166149858904	R
semibin_SRR5930520.180	d__Bacteria;p__Bacillota;c__Negativicutes;o__Veillonellales;f__Dialisteraceae;g__Dialister;s__Dialister invisus	0.552070007566881	R
semibin_SRR5930504.19	d__Bacteria;p__Bacteroidota;c__Bacteroidia;o__Bacteroidales;f__Rikenellaceae;g__Alistipes;s__Alistipes shahii	0.55154602313466	R
semibin_SRR5930504.27	d__Bacteria;p__Bacillota;c__Clostridia;o__Lachnospirales;f__Lachnospiraceae;g__Blautia_A;s__Blautia_A wexlerae	0.551175163034868	R
semibin_SRR6000874.80	d__Bacteria;p__Bacteroidota;c__Bacteroidia;o__Bacteroidales;f__Rikenellaceae;g__Alistipes;s__Alistipes onderdonkii	0.551121995691728	R
semibin_SRR25825510.79	d__Bacteria;p__Bacillota;c__Negativicutes;o__Veillonellales;f__Dialisteraceae;g__Dialister;s__Dialister invisus	0.550182686094713	R
maxbin_SRR16554753.014	d__Bacteria;p__Bacillota;c__Clostridia;o__Oscillospirales;f__Oscillospiraceae;g__Vescimonas;s__Vescimonas sp900545585	0.547147081140947	R
semibin_Bl_15.48	d__Bacteria;p__Actinomycetota;c__Coriobacteriia;o__Coriobacteriales;f__Coriobacteriaceae;g__Collinsella;s__Collinsella sp003458415	0.541400180105638	R
semibin_SRR6000947.22	d__Bacteria;p__Pseudomonadota;c__Gammaproteobacteria;o__Burkholderiales;f__Burkholderiaceae;g__Sutterella;s__Sutterella wadsworthensis	0.538631305937242	R
metabat_SRR16554632.31	d__Bacteria;p__Bacillota;c__Clostridia;o__Oscillospirales;f__Ruminococcaceae;g__Angelakisella;s__Angelakisella sp900547385	0.53827105546422	R
metabat_SRR6000874.13_sub	d__Bacteria;p__Actinomycetota;c__Coriobacteriia;o__Coriobacteriales;f__Eggerthellaceae;g__Eggerthella;s__Eggerthella lenta	0.537913546804857	R
metabat_SRR25825521.14	d__Bacteria;p__Bacillota;c__Clostridia;o__Oscillospirales;f__Butyricicoccaceae;g__Agathobaculum;s__Agathobaculum butyriciproducens	0.529934928659868	R
maxbin_ERR6279658.017_sub	d__Bacteria;p__Bacillota;c__Clostridia;o__Oscillospirales;f__Ruminococcaceae;g__Gemmiger;s__Gemmiger qucibialis	0.527700171713304	R
semibin_SRR16554738.0	d__Bacteria;p__Bacillota;c__Clostridia;o__Oscillospirales;f__Ruminococcaceae;g__Gemmiger;s__Gemmiger qucibialis	0.527265653852892	R
semibin_ERR6235716.2	d__Bacteria;p__Bacillota;c__Negativicutes;o__Veillonellales;f__Dialisteraceae;g__Dialister;s__Dialister invisus	0.525511071924638	R
metabat_SRR16554662.30_sub	d__Bacteria;p__Bacillota;c__Clostridia;o__Oscillospirales;f__Ruminococcaceae;g__Gemmiger;s__Gemmiger qucibialis	0.523455605749559	R
metabat_SRR16554765.17	d__Bacteria;p__Bacillota;c__Clostridia;o__Oscillospirales;f__Oscillospiraceae;g__Hominicoprocola;s__Hominicoprocola fusiformis	0.523444698099565	R
semibin_ERR6264280.18	d__Bacteria;p__Bacillota;c__Clostridia;o__Oscillospirales;f__Ruminococcaceae;g__Gemmiger;s__Gemmiger qucibialis	0.521128998045396	R
semibin_ERR6264281.54	d__Bacteria;p__Bacillota;c__Clostridia;o__Oscillospirales;f__Ruminococcaceae;g__Angelakisella;s__Angelakisella sp900547385	0.518960163835954	R
metabat_SRR25825512.9	d__Bacteria;p__Bacillota;c__Clostridia;o__Oscillospirales;f__Ruminococcaceae;g__Angelakisella;s__Angelakisella sp900547385	0.515287683252763	R
maxbin_ERR6275673.025	d__Bacteria;p__Bacillota;c__Clostridia;o__Christensenellales;f__CAG-138;g__Phil1;s__Phil1 sp001940855	0.515026197676134	R
metabat_SRR16554626.8	d__Bacteria;p__Bacillota;c__Clostridia;o__Oscillospirales;f__Oscillospiraceae;g__Hominicoprocola;s__Hominicoprocola sp900317525	0.512354419474077	R
semibin_SRR25825513.19	d__Bacteria;p__Bacillota;c__Clostridia;o__Oscillospirales;f__Oscillospiraceae;g__Vescimonas;s__Vescimonas sp900554275	0.509676859621477	R
metabat_ERR6281505.14	d__Bacteria;p__Bacillota;c__Clostridia;o__Oscillospirales;f__Ruminococcaceae;g__Gemmiger;s__Gemmiger qucibialis	0.503565714601946	R
maxbin_ERR6279655.020	d__Bacteria;p__Bacillota;c__Clostridia;o__Oscillospirales;f__Ruminococcaceae;g__Gemmiger;s__Gemmiger qucibialis	0.502931819204759	R
semibin_SRR16554696.41	d__Bacteria;p__Bacillota;c__Negativicutes;o__Veillonellales;f__Dialisteraceae;g__Dialister;s__Dialister invisus	0.500806198362779	R
metabat_Bl_18.12_sub	d__Bacteria;p__Actinomycetota;c__Coriobacteriia;o__Coriobacteriales;f__Coriobacteriaceae;g__Collinsella;s__	0.499842272047472	R
semibin_ERR6232528.6	d__Bacteria;p__Bacillota;c__Negativicutes;o__Veillonellales;f__Dialisteraceae;g__Dialister;s__Dialister invisus	0.497231767420244	R
metabat_SRR16554651.15	d__Bacteria;p__Bacillota;c__Clostridia;o__Oscillospirales;f__Acutalibacteraceae;g__Ruminococcoides;s__Ruminococcoides intestinalis	0.495719359163713	R
semibin_ERR6275663.33	d__Bacteria;p__Bacillota;c__Clostridia;o__Oscillospirales;f__Oscillospiraceae;g__CAG-170;s__CAG-170 sp000432135	0.494860754255724	R
semibin_Bl_1.33	d__Bacteria;p__Bacillota;c__Clostridia;o__Lachnospirales;f__Lachnospiraceae;g__Gallintestinimicrobium;s__Gallintestinimicrobium propionicum	0.49468533778615	R
semibin_ERR6275665.16_sub	d__Bacteria;p__Bacillota;c__Clostridia;o__Oscillospirales;f__Ruminococcaceae;g__Gemmiger;s__Gemmiger formicilis	0.493074105028581	R
semibin_Bl_4.11	d__Bacteria;p__Actinomycetota;c__Coriobacteriia;o__Coriobacteriales;f__Coriobacteriaceae;g__Collinsella;s__Collinsella sp958421275	0.492612109426927	R
metabat_Bl_24.17	d__Bacteria;p__Bacillota;c__Clostridia;o__Oscillospirales;f__Oscillospiraceae;g__Vescimonas;s__Vescimonas coprocola	0.492240116838884	R
metabat_SRR6000921.30	d__Bacteria;p__Bacillota;c__Clostridia;o__Oscillospirales;f__Oscillospiraceae;g__Vescimonas;s__Vescimonas sp000435555	0.491757080797624	R
semibin_SRR5930516.63_sub	d__Bacteria;p__Bacillota;c__Clostridia;o__Oscillospirales;f__Ruminococcaceae;g__Gemmiger;s__Gemmiger qucibialis	0.487405107263994	R
metabat_ERR6254869.7_sub	d__Bacteria;p__Bacillota;c__Clostridia;o__Lachnospirales;f__Lachnospiraceae;g__Blautia_A;s__Blautia_A wexlerae	0.486690030340624	R
semibin_ERR6281340.57	d__Bacteria;p__Bacillota;c__Negativicutes;o__Veillonellales;f__Dialisteraceae;g__Dialister;s__Dialister invisus	0.486027763132524	R
semibin_ERR6279661.5	d__Bacteria;p__Bacillota;c__Clostridia;o__Lachnospirales;f__Lachnospiraceae;g__Blautia_A;s__Blautia_A wexlerae	0.483380840067339	R
semibin_ERR6282137.10	d__Bacteria;p__Bacteroidota;c__Bacteroidia;o__Bacteroidales;f__Bacteroidaceae;g__Prevotella;s__Prevotella sp900552515	0.480622515921068	R
semibin_SRR16554671.9	d__Bacteria;p__Bacillota;c__Clostridia;o__Oscillospirales;f__Ruminococcaceae;g__Gemmiger;s__Gemmiger qucibialis	0.476861880068254	R
maxbin_SRR16554654.005	d__Bacteria;p__Bacillota;c__Clostridia;o__Oscillospirales;f__Oscillospiraceae;g__Hominicoprocola;s__Hominicoprocola fusiformis	0.475835607294511	R
maxbin_ERR6279673.036	d__Bacteria;p__Bacillota;c__Clostridia;o__Lachnospirales;f__Lachnospiraceae;g__Blautia_A;s__Blautia_A wexlerae	0.475589261297655	R
semibin_ERR6233695.19	d__Bacteria;p__Bacillota;c__Clostridia;o__Oscillospirales;f__Acutalibacteraceae;g__Ruminococcoides;s__Ruminococcoides intestinale	0.473452434782457	R
semibin_Bl_18.18	d__Bacteria;p__Bacillota;c__Clostridia;o__Oscillospirales;f__Acutalibacteraceae;g__CAG-177;s__CAG-177 sp003514385	0.472036466841173	R
metabat_ERR6264280.11	d__Bacteria;p__Bacillota;c__Clostridia;o__Oscillospirales;f__Ruminococcaceae;g__Negativibacillus;s__Negativibacillus sp000435195	0.470880851988268	R
maxbin_SRR5930501.087_sub	d__Bacteria;p__Bacillota;c__Clostridia;o__Oscillospirales;f__Ruminococcaceae;g__Gemmiger;s__Gemmiger qucibialis	0.470566675905656	R
maxbin_ERR6279679.012	d__Bacteria;p__Bacillota;c__Clostridia;o__Lachnospirales;f__Lachnospiraceae;g__Blautia_A;s__Blautia_A wexlerae	0.468160317186784	R
semibin_SRR5930527.100	d__Bacteria;p__Bacillota;c__Negativicutes;o__Veillonellales;f__Dialisteraceae;g__Dialister;s__Dialister invisus	0.467972026113939	R
semibin_SRR6000932.49_sub	d__Bacteria;p__Bacillota;c__Clostridia;o__Oscillospirales;f__Oscillospiraceae;g__CAG-170;s__CAG-170 sp000432135	0.46785883689351	R
semibin_ERR6279674.8	d__Bacteria;p__Bacillota;c__Clostridia;o__Lachnospirales;f__Lachnospiraceae;g__Blautia_A;s__Blautia_A wexlerae	0.466890797857713	R
maxbin_ERR6279614.017_sub	d__Bacteria;p__Bacillota;c__Clostridia;o__Lachnospirales;f__Lachnospiraceae;g__Blautia_A;s__Blautia_A wexlerae	0.465529248957109	R
semibin_SRR5930529.60	d__Bacteria;p__Bacillota;c__Negativicutes;o__Veillonellales;f__Dialisteraceae;g__Dialister;s__Dialister invisus	0.461909876112413	R
semibin_SRR5930497.175	d__Bacteria;p__Bacillota;c__Clostridia;o__Oscillospirales;f__Acutalibacteraceae;g__Eubacterium_R;s__Eubacterium_R sp000434995	0.461876318697405	R
metabat_Bl_3.14	d__Bacteria;p__Bacillota;c__Clostridia;o__Christensenellales;f__Borkfalkiaceae;g__Borkfalkia;s__Borkfalkia sp944328405	0.461673245672655	R
maxbin_ERR6279677.006_sub	d__Bacteria;p__Bacillota;c__Clostridia;o__Lachnospirales;f__Lachnospiraceae;g__Dorea_A;s__Dorea_A longicatena	0.455673799757433	R
semibin_SRR25825510.41_sub	d__Bacteria;p__Bacillota;c__Clostridia;o__Lachnospirales;f__Lachnospiraceae;g__Blautia_A;s__Blautia_A wexlerae	0.451426670793962	R
semibin_ERR6264281.7	d__Bacteria;p__Bacillota;c__Clostridia;o__Lachnospirales;f__Lachnospiraceae;g__Blautia_A;s__Blautia_A wexlerae	0.449501142744493	R
semibin_SRR16554734.17	d__Bacteria;p__Bacillota;c__Negativicutes;o__Veillonellales;f__Dialisteraceae;g__Dialister;s__Dialister invisus	0.447858319525194	R
semibin_ERR6282383.16	d__Bacteria;p__Bacillota;c__Clostridia;o__Lachnospirales;f__Lachnospiraceae;g__Otoolea;s__Otoolea fessa	0.440120980982256	R
semibin_ERR6267712.45	d__Bacteria;p__Bacillota;c__Clostridia;o__Oscillospirales;f__Ruminococcaceae;g__Faecalibacterium;s__Faecalibacterium sp900539945	0.439876482729387	R
metabat_Bl_37.10	d__Bacteria;p__Actinomycetota;c__Coriobacteriia;o__Coriobacteriales;f__Eggerthellaceae;g__Ellagibacter;s__Ellagibacter isourolithinifaciens	0.437576756720018	R
maxbin_SRR16554730.020	d__Bacteria;p__Bacillota;c__Clostridia;o__Oscillospirales;f__Acutalibacteraceae;g__Ruminococcoides;s__Ruminococcoides intestinalis	0.43508444810338	R
semibin_SRR16554736.21	d__Bacteria;p__Bacillota;c__Clostridia;o__Oscillospirales;f__Acutalibacteraceae;g__Ruminococcoides;s__Ruminococcoides intestinalis	0.434558675531816	R
maxbin_ERR6280910.023_sub	d__Bacteria;p__Bacillota;c__Clostridia;o__Lachnospirales;f__Lachnospiraceae;g__Blautia_A;s__Blautia_A wexlerae	0.434334323648882	R
semibin_ERR6281658.43	d__Bacteria;p__Bacillota;c__Clostridia;o__Oscillospirales;f__Oscillospiraceae;g__Hominicoprocola;s__Hominicoprocola sp900317525	0.433219001535844	R
semibin_SRR5930493.61	d__Bacteria;p__Bacillota;c__Clostridia;o__Oscillospirales;f__Oscillospiraceae;g__CAG-170;s__CAG-170 sp003516765	0.432189033274126	R
semibin_Bl_27.31	d__Bacteria;p__Actinomycetota;c__Coriobacteriia;o__Coriobacteriales;f__Coriobacteriaceae;g__Collinsella;s__Collinsella sp900541055	0.428822443727922	R
semibin_SRR25825502.18	d__Bacteria;p__Bacillota;c__Clostridia;o__Oscillospirales;f__Oscillospiraceae;g__CAG-170;s__CAG-170 sp000432135	0.424098179583025	R
metabat_SRR16554706.32	d__Bacteria;p__Bacillota;c__Clostridia;o__Oscillospirales;f__Acutalibacteraceae;g__Ruminococcoides;s__Ruminococcoides intestinalis	0.421636030916643	R
metabat_SRR25825508.2	d__Bacteria;p__Pseudomonadota;c__Gammaproteobacteria;o__Burkholderiales;f__Burkholderiaceae;g__Mesosutterella;s__Mesosutterella massiliensis	0.417812989000749	R
metabat_SRR5930511.18	d__Bacteria;p__Bacillota;c__Clostridia;o__Oscillospirales;f__Oscillospiraceae;g__CAG-170;s__CAG-170 sp000432135	0.412599191908312	R
metabat_Bl_37.19	d__Bacteria;p__Actinomycetota;c__Coriobacteriia;o__Coriobacteriales;f__Coriobacteriaceae;g__Collinsella;s__Collinsella sp900541055	0.412054643873644	R
metabat_SRR16554779.16	d__Bacteria;p__Bacillota;c__Clostridia;o__Oscillospirales;f__Oscillospiraceae;g__CAG-170;s__CAG-170 sp000432135	0.411118135694933	R
metabat_SRR25825502.64	d__Bacteria;p__Bacillota;c__Clostridia;o__Oscillospirales;f__Ruminococcaceae;g__Gemmiger;s__Gemmiger formicilis	0.401699230913591	R
semibin_SRR5930530.132	d__Bacteria;p__Bacillota;c__Clostridia;o__Oscillospirales;f__Oscillospiraceae;g__Vescimonas;s__Vescimonas coprocola	0.401355252508592	R
metabat_SRR5930522.13_sub	d__Bacteria;p__Bacillota;c__Clostridia;o__Oscillospirales;f__Oscillospiraceae;g__CAG-170;s__CAG-170 sp000432135	0.399857864622545	R
metabat_ERR6279678.10	d__Bacteria;p__Bacillota;c__Clostridia;o__Oscillospirales;f__Oscillospiraceae;g__UMGS1766;s__UMGS1766 sp900554855	0.399722204451036	R
maxbin_ERR6281342.028	d__Bacteria;p__Bacillota;c__Clostridia;o__Oscillospirales;f__Acutalibacteraceae;g__Ruminococcoides;s__Ruminococcoides intestinale	0.393872068170976	R
semibin_SRR6000905.60_sub	d__Bacteria;p__Bacteroidota;c__Bacteroidia;o__Bacteroidales;f__Rikenellaceae;g__Alistipes;s__	0.391002402548265	R
metabat_ERR6232522.25	d__Bacteria;p__Bacillota;c__Negativicutes;o__Veillonellales;f__Dialisteraceae;g__Dialister;s__Dialister sp000434475	0.386809990648698	R
metabat_Bl_32.22	d__Bacteria;p__Bacillota;c__Clostridia;o__Oscillospirales;f__Oscillospiraceae;g__Hominicoprocola;s__Hominicoprocola sp900317525	0.386579320673418	R
semibin_SRR16554632.34	d__Bacteria;p__Bacillota;c__Clostridia;o__Oscillospirales;f__Acutalibacteraceae;g__Ruminococcoides;s__Ruminococcoides intestinale	0.386475012545061	R
metabat_SRR16554678.20_sub	d__Bacteria;p__Bacillota;c__Clostridia;o__Oscillospirales;f__Oscillospiraceae;g__Hominicoprocola;s__Hominicoprocola fusiformis	0.383457288984728	R
metabat_Bl_3.17_sub	d__Bacteria;p__Bacillota;c__Clostridia;o__Oscillospirales;f__Oscillospiraceae;g__Enterenecus;s__Enterenecus sp900549885	0.383267448191118	R
maxbin_ERR6271721.027_sub	d__Bacteria;p__Bacillota;c__Clostridia;o__Oscillospirales;f__Oscillospiraceae;g__CAG-170;s__CAG-170 sp000432135	0.379398749117326	R
semibin_SRR25825498.35	d__Bacteria;p__Bacillota;c__Clostridia;o__Oscillospirales;f__Ruminococcaceae;g__Gemmiger;s__Gemmiger formicilis	0.377669976000261	R
semibin_ERR6279655.40	d__Bacteria;p__Bacillota;c__Clostridia;o__Lachnospirales;f__Lachnospiraceae;g__Blautia_A;s__Blautia_A wexlerae	0.373346016649675	R
metabat_SRR5930514.24_sub	d__Bacteria;p__Bacillota;c__Clostridia;o__Oscillospirales;f__CAG-382;g__UBA1206;s__UBA1206 sp000433115	0.370371029619646	R
semibin_SRR6000905.23	d__Bacteria;p__Bacillota;c__Negativicutes;o__Veillonellales;f__Dialisteraceae;g__Dialister;s__Dialister sp000434475	0.370202765707445	R
metabat_Bl_23.7	d__Bacteria;p__Bacillota;c__Clostridia;o__Oscillospirales;f__Acutalibacteraceae;g__CAG-217;s__CAG-217 sp000436335	0.368866369966936	R
semibin_SRR25825495.61	d__Bacteria;p__Pseudomonadota;c__Gammaproteobacteria;o__Burkholderiales;f__Burkholderiaceae;g__Sutterella;s__Sutterella wadsworthensis	0.368594334368181	R
metabat_SRR6000895.57	d__Bacteria;p__Bacillota;c__Clostridia;o__Oscillospirales;f__Oscillospiraceae;g__Hominicoprocola;s__Hominicoprocola fusiformis	0.366754875425768	R
semibin_SRR25825500.86	d__Bacteria;p__Bacillota;c__Negativicutes;o__Veillonellales;f__Megasphaeraceae;g__Megasphaera;s__Megasphaera elsdenii	0.364696369413805	R
semibin_SRR5930515.47	d__Bacteria;p__Bacillota;c__Clostridia;o__Lachnospirales;f__Lachnospiraceae;g__Ruminococcus_B;s__Ruminococcus_B gnavus	0.362564847711992	R
semibin_SRR25825500.21	d__Bacteria;p__Bacteroidota;c__Bacteroidia;o__Bacteroidales;f__Bacteroidaceae;g__Prevotella;s__Prevotella sp000434975	0.360566005949449	R
semibin_SRR25825501.45	d__Bacteria;p__Bacillota;c__Negativicutes;o__Veillonellales;f__Dialisteraceae;g__Dialister;s__Dialister sp000434475	0.359126076940965	R
semibin_SRR5930527.132	d__Bacteria;p__Bacillota;c__Clostridia;o__Oscillospirales;f__Acutalibacteraceae;g__Ruminococcoides;s__Ruminococcoides intestinalis	0.357819125894975	R
metabat_Bl_37.1	d__Bacteria;p__Bacillota;c__Clostridia;o__Oscillospirales;f__Oscillospiraceae;g__Hominicoprocola;s__Hominicoprocola fusiformis	0.357653544191789	R
metabat_SRR25825511.34	d__Bacteria;p__Bacteroidota;c__Bacteroidia;o__Bacteroidales;f__Bacteroidaceae;g__Prevotella;s__Prevotella sinensis	0.356187925581407	R
semibin_SRR5930536.88	d__Bacteria;p__Bacillota;c__Clostridia;o__Oscillospirales;f__Ruminococcaceae;g__Faecalibacterium;s__Faecalibacterium sp900539945	0.349581763987016	R
metabat_ERR6279670.21	d__Bacteria;p__Bacillota;c__Clostridia;o__Oscillospirales;f__Oscillospiraceae;g__Hominicoprocola;s__Hominicoprocola sp900550165	0.347932980303239	R
metabat_Bl_31.4	d__Bacteria;p__Pseudomonadota;c__Gammaproteobacteria;o__Burkholderiales;f__Burkholderiaceae;g__Duodenibacillus;s__Duodenibacillus sp900767875	0.347808466200304	R
semibin_SRR16554633.6	d__Bacteria;p__Bacillota;c__Clostridia;o__Oscillospirales;f__Oscillospiraceae;g__Hominicoprocola;s__Hominicoprocola fusiformis	0.344916568045091	R
semibin_SRR25825516.46	d__Bacteria;p__Bacillota;c__Clostridia;o__Oscillospirales;f__Oscillospiraceae;g__CAG-170;s__CAG-170 sp000432135	0.3424927451653	R
maxbin_SRR16554744.003	d__Bacteria;p__Bacillota;c__Clostridia;o__Oscillospirales;f__Ruminococcaceae;g__Negativibacillus;s__Negativibacillus sp000435195	0.342362747435045	R
semibin_Bl_31.1_sub	d__Bacteria;p__Bacillota;c__Clostridia;o__Oscillospirales;f__Butyricicoccaceae;g__UBA4644;s__UBA4644 sp900555855	0.341442749742937	R
metabat_ERR6279652.15_sub	d__Bacteria;p__Bacillota;c__Clostridia;o__Oscillospirales;f__Ruminococcaceae;g__Gemmiger;s__Gemmiger formicilis	0.341293440107774	R
metabat_ERR6279651.8	d__Bacteria;p__Pseudomonadota;c__Gammaproteobacteria;o__Enterobacterales;f__Enterobacteriaceae;g__Escherichia;s__Escherichia coli	0.338143751863908	R
semibin_SRR5930517.10	d__Bacteria;p__Bacteroidota;c__Bacteroidia;o__Bacteroidales;f__Bacteroidaceae;g__Prevotella;s__Prevotella sp000434975	0.337947235350084	R
metabat_Bl_23.12	d__Bacteria;p__Bacillota;c__Clostridia;o__Christensenellales;f__Aristaeellaceae;g__Ventricola;s__Ventricola sp900542395	0.336094484571886	R
maxbin_SRR16554721.036	d__Bacteria;p__Bacillota;c__Clostridia;o__Oscillospirales;f__Oscillospiraceae;g__Hominicoprocola;s__Hominicoprocola sp934835795	0.334608540777635	R
metabat_ERR6281658.13	d__Bacteria;p__Bacillota;c__Clostridia;o__Oscillospirales;f__Oscillospiraceae;g__Lawsonibacter;s__Lawsonibacter asaccharolyticus	0.33038793588109	R
semibin_Bl_35.12_sub	d__Bacteria;p__Bacillota;c__Clostridia;o__Oscillospirales;f__Oscillospiraceae;g__Vescimonas;s__Vescimonas sp945878665	0.329942689184618	R
semibin_ERR6279655.13	d__Bacteria;p__Bacillota;c__Clostridia;o__Oscillospirales;f__Oscillospiraceae;g__Vescimonas;s__Vescimonas coprocola	0.329712138418626	R
metabat_SRR25825506.38	d__Bacteria;p__Bacteroidota;c__Bacteroidia;o__Bacteroidales;f__Bacteroidaceae;g__Prevotella;s__Prevotella hominis	0.328897938970995	R
semibin_SRR25825513.29	d__Bacteria;p__Bacteroidota;c__Bacteroidia;o__Bacteroidales;f__Bacteroidaceae;g__Prevotella;s__Prevotella hominis	0.328133092169237	R
metabat_SRR16554627.10	d__Bacteria;p__Bacillota;c__Clostridia;o__Oscillospirales;f__Acutalibacteraceae;g__CAG-217;s__CAG-217 sp000436335	0.327474460844469	R
metabat_Bl_15.7	d__Bacteria;p__Bacillota;c__Clostridia;o__Oscillospirales;f__Acutalibacteraceae;g__CAG-177;s__CAG-177 sp003514385	0.321045682672929	R
metabat_Bl_26.25	d__Bacteria;p__Bacillota;c__Clostridia;o__Oscillospirales;f__Oscillospiraceae;g__CAG-103;s__CAG-103 sp900543625	0.31739007020421	R
semibin_SRR16554774.14	d__Bacteria;p__Bacillota;c__Clostridia;o__Oscillospirales;f__Oscillospiraceae;g__Hominicoprocola;s__Hominicoprocola fusiformis	0.317043767218065	R
semibin_SRR5930520.75	d__Bacteria;p__Bacillota;c__Clostridia;o__Lachnospirales;f__Lachnospiraceae;g__Hominisplanchenecus;s__Hominisplanchenecus faecis	0.316203520540666	R
semibin_SRR6000869.47_sub	d__Bacteria;p__Bacillota;c__Negativicutes;o__Veillonellales;f__Dialisteraceae;g__Dialister;s__Dialister invisus	0.314475999121141	R
metabat_SRR6000905.24	d__Bacteria;p__Bacillota;c__Clostridia;o__Oscillospirales;f__Oscillospiraceae;g__Enterenecus;s__Enterenecus sp900549885	0.314405784849596	R
metabat_ERR6232523.3	d__Bacteria;p__Bacillota;c__Clostridia;o__Oscillospirales;f__Ruminococcaceae;g__Gemmiger;s__Gemmiger formicilis	0.313298211340379	R
maxbin_SRR16554647.011_sub	d__Bacteria;p__Bacillota;c__Clostridia;o__Oscillospirales;f__Ruminococcaceae;g__Faecalibacterium;s__Faecalibacterium tardum	0.313054428343248	R
maxbin_SRR16554666.010_sub	d__Bacteria;p__Bacillota;c__Clostridia;o__Oscillospirales;f__Acutalibacteraceae;g__Ruminococcoides;s__Ruminococcoides intestinale	0.31262932801671	R
maxbin_SRR16554630.004	d__Bacteria;p__Bacillota;c__Clostridia;o__Oscillospirales;f__Oscillospiraceae;g__CAG-103;s__CAG-103 sp900757655	0.310854778532457	R
semibin_Bl_15.11	d__Bacteria;p__Bacillota;c__Clostridia;o__Oscillospirales;f__Oscillospiraceae;g__Apopatocola;s__Apopatocola sp003522945	0.30934678101964	R
semibin_SRR5930523.22	d__Bacteria;p__Bacillota;c__Clostridia;o__Lachnospirales;f__Lachnospiraceae;g__Anaerostipes;s__Anaerostipes hadrus	0.306079790834856	R
maxbin_SRR5930533.002	d__Bacteria;p__Bacillota;c__Clostridia;o__Oscillospirales;f__Acutalibacteraceae;g__Ruminococcoides;s__Ruminococcoides intestinale	0.305036411528062	R
metabat_ERR6282070.30	d__Bacteria;p__Bacillota;c__Clostridia;o__Oscillospirales;f__Ruminococcaceae;g__Gemmiger;s__Gemmiger formicilis	0.304783687834215	R
semibin_ERR6230326.3	d__Bacteria;p__Bacillota;c__Clostridia;o__Lachnospirales;f__Lachnospiraceae;g__Blautia_A;s__Blautia_A wexlerae	0.304057107214403	R
semibin_SRR5930499.112	d__Bacteria;p__Bacillota;c__Clostridia;o__Lachnospirales;f__Lachnospiraceae;g__Mediterraneibacter;s__Mediterraneibacter torques	0.303884432558489	R
semibin_SRR6000905.76	d__Bacteria;p__Bacteroidota;c__Bacteroidia;o__Bacteroidales;f__Bacteroidaceae;g__Prevotella;s__Prevotella sinensis	0.303271398786974	R
metabat_SRR25825501.63	d__Bacteria;p__Bacillota;c__Clostridia;o__Oscillospirales;f__Ruminococcaceae;g__Gemmiger;s__Gemmiger formicilis	0.302716121916246	R
metabat_Bl_14.18	d__Bacteria;p__Bacillota;c__Clostridia;o__Oscillospirales;f__Oscillospiraceae;g__Vescimonas;s__Vescimonas fastidiosa	0.301573262457323	R
metabat_Bl_17.3	d__Bacteria;p__Bacillota;c__Clostridia;o__Oscillospirales;f__Oscillospiraceae;g__CAG-103;s__CAG-103 sp000432375	0.300724134687853	R
semibin_SRR16554652.37	d__Bacteria;p__Bacillota;c__Clostridia;o__TANB77;f__CAG-508;g__CAG-273;s__CAG-273 sp000438355	0.300397382025194	R
semibin_SRR6000920.44	d__Bacteria;p__Pseudomonadota;c__Gammaproteobacteria;o__Enterobacterales;f__Enterobacteriaceae;g__Escherichia;s__Escherichia coli	0.300283715967607	R
metabat_Bl_20.27	d__Bacteria;p__Bacillota;c__Clostridia;o__Oscillospirales;f__Ruminococcaceae;g__Faecalibacterium;s__Faecalibacterium prausnitzii	0.300093577150774	R

## Sheet: Table S3_Blokhin_NMRCO_NR
Table S3. Species significantly associated with R and NR in each datasets
NN_Blokhin_NMRCO_NR
user_genome	classification	differentials	status
maxbin_Bl_24.001	d__Bacteria;p__Bacillota;c__Clostridia;o__Oscillospirales;f__Acutalibacteraceae;g__CAG-217;s__CAG-217 sp000436335	-2.66278435205989	NR
metabat_Bl_8.15	d__Bacteria;p__Bacillota;c__Clostridia;o__Lachnospirales;f__Lachnospiraceae;g__Agathobacter;s__Agathobacter rectalis	-1.87471343493037	NR
semibin_SRR5930528.176	d__Bacteria;p__Bacillota;c__Clostridia;o__Oscillospirales;f__Ruminococcaceae;g__FB2012;s__FB2012 sp900752625	-1.73216427778773	NR
semibin_Bl_33742.4	d__Bacteria;p__Bacteroidota;c__Bacteroidia;o__Bacteroidales;f__Bacteroidaceae;g__Prevotella;s__Prevotella copri_B	-1.68979085897975	NR
metabat_Bl_24.15	d__Bacteria;p__Bacillota;c__Clostridia;o__Lachnospirales;f__Lachnospiraceae;g__Agathobacter;s__Agathobacter rectalis	-1.56394995665126	NR
semibin_SRR16554632.55	d__Bacteria;p__Bacteroidota;c__Bacteroidia;o__Bacteroidales;f__Bacteroidaceae;g__Prevotella;s__Prevotella copri_B	-1.51355971312099	NR
metabat_Bl_12.30	d__Bacteria;p__Bacillota;c__Clostridia;o__Oscillospirales;f__Acutalibacteraceae;g__CAG-217;s__CAG-217 sp000436335	-1.47162987207942	NR
semibin_SRR5930531.50	d__Bacteria;p__Bacteroidota;c__Bacteroidia;o__Bacteroidales;f__Bacteroidaceae;g__Prevotella;s__Prevotella copri_B	-1.4612803599792	NR
metabat_ERR6282298.17	d__Bacteria;p__Bacteroidota;c__Bacteroidia;o__Bacteroidales;f__Bacteroidaceae;g__Prevotella;s__Prevotella copri_B	-1.39712323164516	NR
semibin_Bl_39763.5	d__Bacteria;p__Bacillota;c__Clostridia;o__Oscillospirales;f__Oscillospiraceae;g__CAG-103;s__CAG-103 sp900543625	-1.39646603083186	NR
semibin_Bl_25.12	d__Bacteria;p__Bacillota;c__Clostridia;o__Oscillospirales;f__Acutalibacteraceae;g__Ruminococcoides;s__Ruminococcoides intestinale	-1.38316942667537	NR
maxbin_Bl_12.008	d__Bacteria;p__Bacillota;c__Clostridia;o__Oscillospirales;f__Oscillospiraceae;g__CAG-103;s__CAG-103 sp900543625	-1.35730488514476	NR
semibin_ERR6281499.45	d__Bacteria;p__Bacteroidota;c__Bacteroidia;o__Bacteroidales;f__Bacteroidaceae;g__Prevotella;s__Prevotella copri_B	-1.35363782858424	NR
maxbin_SRR16554654.006	d__Bacteria;p__Bacteroidota;c__Bacteroidia;o__Bacteroidales;f__Bacteroidaceae;g__Prevotella;s__Prevotella copri_B	-1.29638190483623	NR
semibin_Bl_5.23	d__Bacteria;p__Bacillota;c__Clostridia;o__Christensenellales;f__Aristaeellaceae;g__UBA11524;s__UBA11524 sp000437595	-1.27945925211482	NR
metabat_SRR25825497.15	d__Bacteria;p__Bacteroidota;c__Bacteroidia;o__Bacteroidales;f__Bacteroidaceae;g__Prevotella;s__Prevotella copri	-1.20916099762492	NR
semibin_ERR6275668.100	d__Bacteria;p__Pseudomonadota;c__Alphaproteobacteria;o__RF32;f__CAG-239;g__CAG-267;s__CAG-267 sp001917135	-1.19080789303355	NR
semibin_SRR16554710.41	d__Bacteria;p__Bacteroidota;c__Bacteroidia;o__Bacteroidales;f__Bacteroidaceae;g__Prevotella;s__Prevotella copri_F	-1.18567170118861	NR
semibin_SRR25825517.23_sub	d__Bacteria;p__Bacteroidota;c__Bacteroidia;o__Bacteroidales;f__Rikenellaceae;g__Alistipes;s__Alistipes dispar	-1.1483028671699	NR
semibin_Bl_10.2	d__Bacteria;p__Bacillota;c__Clostridia;o__Oscillospirales;f__Ruminococcaceae;g__Hominimerdicola;s__Hominimerdicola aceti	-1.14758886313014	NR
semibin_ERR6264281.82	d__Bacteria;p__Bacillota;c__Clostridia;o__Oscillospirales;f__Acutalibacteraceae;g__CAG-217;s__CAG-217 sp000436335	-1.11176307415538	NR
semibin_Bl_27199.14	d__Bacteria;p__Bacillota;c__Clostridia;o__Christensenellales;f__CAG-138;g__Phil1;s__Phil1 sp001940855	-1.10773213123851	NR
semibin_ERR6275676.56	d__Bacteria;p__Bacteroidota;c__Bacteroidia;o__Bacteroidales;f__UBA932;g__Cryptobacteroides;s__Cryptobacteroides sp000433355	-1.05557121252589	NR
maxbin_SRR16554767.001	d__Bacteria;p__Bacteroidota;c__Bacteroidia;o__Bacteroidales;f__Bacteroidaceae;g__Prevotella;s__Prevotella copri	-1.04821969484859	NR
maxbin_ERR6279667.001	d__Bacteria;p__Verrucomicrobiota;c__Verrucomicrobiia;o__Verrucomicrobiales;f__Akkermansiaceae;g__Akkermansia;s__Akkermansia massiliensis	-1.04483450865321	NR
metabat_ERR6275663.38	d__Bacteria;p__Bacteroidota;c__Bacteroidia;o__Bacteroidales;f__UBA932;g__Cryptobacteroides;s__Cryptobacteroides sp000433355	-1.04462028955989	NR
maxbin_ERR6267712.014_sub	d__Bacteria;p__Bacillota;c__Clostridia;o__Lachnospirales;f__Lachnospiraceae;g__Agathobacter;s__Agathobacter rectalis	-1.03467543339305	NR
maxbin_Bl_25435.014_sub	d__Bacteria;p__Bacteroidota;c__Bacteroidia;o__Bacteroidales;f__Bacteroidaceae;g__Prevotella;s__Prevotella copri_K	-1.03314788555675	NR
maxbin_ERR6235718.012	d__Bacteria;p__Bacillota;c__Clostridia;o__Lachnospirales;f__Lachnospiraceae;g__Agathobacter;s__Agathobacter rectalis	-1.03145767664485	NR
metabat_Bl_24210.12	d__Bacteria;p__Bacillota;c__Clostridia;o__Oscillospirales;f__Oscillospiraceae;g__Hominicoprocola;s__Hominicoprocola sp003522105	-1.02767921900325	NR
maxbin_Bl_36432.005	d__Bacteria;p__Bacteroidota;c__Bacteroidia;o__Bacteroidales;f__Bacteroidaceae;g__Prevotella;s__Prevotella sp000434975	-1.01359368776851	NR
semibin_SRR5930506.177_sub	d__Bacteria;p__Bacillota;c__Clostridia;o__Oscillospirales;f__Acutalibacteraceae;g__Pseudoruminococcus;s__Pseudoruminococcus massiliensis	-1.01126052355342	NR
metabat_SRR16554765.3	d__Bacteria;p__Bacillota;c__Clostridia;o__Lachnospirales;f__Lachnospiraceae;g__Agathobacter;s__Agathobacter rectalis	-1.0111426851707	NR
maxbin_SRR5930514.003	d__Bacteria;p__Bacillota;c__Clostridia;o__Oscillospirales;f__Oscillospiraceae;g__Vescimonas;s__Vescimonas cirricatena	-1.0089574000793	NR
semibin_SRR25825495.18	d__Bacteria;p__Bacteroidota;c__Bacteroidia;o__Bacteroidales;f__Bacteroidaceae;g__Prevotella;s__Prevotella copri	-0.977324559445906	NR
maxbin_ERR6279628.023	d__Bacteria;p__Bacteroidota;c__Bacteroidia;o__Bacteroidales;f__UBA932;g__Cryptobacteroides;s__Cryptobacteroides sp000433355	-0.966175212617445	NR
semibin_SRR5930533.9	d__Bacteria;p__Bacteroidota;c__Bacteroidia;o__Bacteroidales;f__Bacteroidaceae;g__Bacteroides;s__Bacteroides stercoris	-0.948254956956435	NR
maxbin_SRR5930508.014	d__Bacteria;p__Bacillota;c__Clostridia;o__Oscillospirales;f__Oscillospiraceae;g__Vescimonas;s__Vescimonas sp000435975	-0.940220399852324	NR
semibin_Bl_27199.7	d__Bacteria;p__Bacillota;c__Clostridia;o__Oscillospirales;f__Oscillospiraceae;g__Faecousia;s__Faecousia sp900546415	-0.938134088273573	NR
maxbin_SRR16554733.004	d__Bacteria;p__Bacillota;c__Clostridia;o__Oscillospirales;f__Acutalibacteraceae;g__Eubacterium_R;s__Eubacterium_R sp000436835	-0.937300636525679	NR
metabat_SRR16554698.3	d__Bacteria;p__Bacillota;c__Clostridia;o__Oscillospirales;f__Oscillospiraceae;g__Vescimonas;s__Vescimonas sp000435975	-0.920000388379622	NR
maxbin_SRR16554735.002	d__Bacteria;p__Bacteroidota;c__Bacteroidia;o__Bacteroidales;f__Bacteroidaceae;g__Prevotella;s__Prevotella copri_K	-0.908383264298964	NR
semibin_ERR6281586.22	d__Bacteria;p__Bacteroidota;c__Bacteroidia;o__Bacteroidales;f__Bacteroidaceae;g__Bacteroides;s__Bacteroides salyersiae	-0.901634498591948	NR
semibin_SRR16554736.59	d__Bacteria;p__Bacillota;c__Clostridia;o__Lachnospirales;f__Lachnospiraceae;g__Agathobacter;s__Agathobacter rectalis	-0.897907479758787	NR
metabat_SRR5930497.69	d__Bacteria;p__Bacillota;c__Clostridia;o__Lachnospirales;f__Lachnospiraceae;g__Agathobacter;s__Agathobacter rectalis	-0.858371152635146	NR
semibin_Bl_16.30	d__Bacteria;p__Actinomycetota;c__Coriobacteriia;o__Coriobacteriales;f__Coriobacteriaceae;g__Collinsella;s__	-0.845571472402144	NR
semibin_SRR6000894.27	d__Bacteria;p__Bacillota;c__Clostridia;o__Lachnospirales;f__Lachnospiraceae;g__Agathobacter;s__Agathobacter rectalis	-0.84378780340724	NR
metabat_ERR6279619.32	d__Bacteria;p__Bacillota;c__Clostridia;o__Lachnospirales;f__Lachnospiraceae;g__Agathobacter;s__Agathobacter rectalis	-0.83708004569583	NR
metabat_ERR6282137.9	d__Bacteria;p__Pseudomonadota;c__Gammaproteobacteria;o__Enterobacterales;f__Enterobacteriaceae;g__Escherichia;s__Escherichia coli	-0.835537894721556	NR
semibin_SRR5930518.165_sub	d__Bacteria;p__Bacillota;c__Clostridia;o__Oscillospirales;f__Acutalibacteraceae;g__CAG-217;s__CAG-217 sp000436335	-0.83515001749568	NR
semibin_ERR6279657.86	d__Bacteria;p__Bacteroidota;c__Bacteroidia;o__Bacteroidales;f__Bacteroidaceae;g__Prevotella;s__Prevotella copri_K	-0.834849014039564	NR
semibin_SRR5930501.108	d__Bacteria;p__Bacillota;c__Clostridia;o__Lachnospirales;f__Lachnospiraceae;g__Butyrivibrio_A;s__Butyrivibrio_A crossota	-0.833429022784758	NR
semibin_Bl_10.19	d__Bacteria;p__Bacillota;c__Clostridia;o__Oscillospirales;f__Oscillospiraceae;g__Vescimonas;s__Vescimonas coprocola	-0.829322679992247	NR
semibin_SRR16554627.34	d__Bacteria;p__Bacillota;c__Clostridia;o__Lachnospirales;f__Lachnospiraceae;g__Agathobacter;s__Agathobacter rectalis	-0.820494427438307	NR
semibin_Bl_10.11	d__Bacteria;p__Bacillota;c__Clostridia;o__Oscillospirales;f__Acutalibacteraceae;g__Ruminococcoides;s__Ruminococcoides intestinale	-0.820179238076735	NR
semibin_SRR5930494.145	d__Bacteria;p__Bacillota;c__Clostridia;o__Oscillospirales;f__Oscillospiraceae;g__Vescimonas;s__Vescimonas sp003539495	-0.8152340791183	NR
semibin_SRR5930498.210	d__Bacteria;p__Bacillota;c__Clostridia;o__Oscillospirales;f__Ruminococcaceae;g__Hominimerdicola;s__Hominimerdicola aceti	-0.813361509795714	NR
maxbin_SRR5930494.003	d__Bacteria;p__Bacillota;c__Clostridia;o__Oscillospirales;f__Acutalibacteraceae;g__CAG-217;s__CAG-217 sp000436335	-0.812401040549803	NR
metabat_SRR5930523.5	d__Bacteria;p__Bacteroidota;c__Bacteroidia;o__Bacteroidales;f__Tannerellaceae;g__Parabacteroides;s__Parabacteroides merdae	-0.798802568669844	NR
metabat_SRR16554785.19	d__Bacteria;p__Bacillota;c__Clostridia;o__Lachnospirales;f__Lachnospiraceae;g__Agathobacter;s__Agathobacter rectalis	-0.783189757819701	NR
metabat_SRR16554786.10	d__Bacteria;p__Bacillota;c__Clostridia;o__Oscillospirales;f__Acutalibacteraceae;g__Fimivicinus;s__Fimivicinus sp900544375	-0.782757802959013	NR
maxbin_SRR16554654.015	d__Bacteria;p__Bacillota;c__Clostridia;o__Lachnospirales;f__Lachnospiraceae;g__Agathobacter;s__Agathobacter rectalis	-0.765386416669417	NR
metabat_Bl_12.8	d__Bacteria;p__Bacillota;c__Clostridia;o__Oscillospirales;f__Oscillospiraceae;g__Vescimonas;s__Vescimonas fastidiosa	-0.761270507331419	NR
metabat_Bl_5.21_sub	d__Bacteria;p__Bacillota;c__Clostridia;o__Oscillospirales;f__Oscillospiraceae;g__UMGS1766;s__UMGS1766 sp959602365	-0.75876320814662	NR
maxbin_Bl_6.023	d__Bacteria;p__Bacillota;c__Clostridia;o__Christensenellales;f__CAG-138;g__SFEL01;s__SFEL01 sp004557245	-0.745863719935942	NR
metabat_SRR5930501.19_sub	d__Bacteria;p__Bacillota;c__Clostridia;o__TANB77;f__CAG-508;g__CAG-273;s__CAG-273 sp000437855	-0.741687103267241	NR
semibin_ERR6275677.1	d__Bacteria;p__Bacillota;c__Negativicutes;o__Veillonellales;f__Dialisteraceae;g__Dialister;s__Dialister sp002320515	-0.741166516299773	NR
maxbin_Bl_27199.002	d__Bacteria;p__Bacillota;c__Clostridia;o__Christensenellales;f__CAG-917;g__CAG-349;s__CAG-349 sp003539515	-0.739233001227904	NR
semibin_SRR25825510.23_sub	d__Bacteria;p__Bacteroidota;c__Bacteroidia;o__Bacteroidales;f__Bacteroidaceae;g__Prevotella;s__Prevotella copri_I	-0.736898376699019	NR
maxbin_SRR16554686.007	d__Bacteria;p__Bacteroidota;c__Bacteroidia;o__Bacteroidales;f__Bacteroidaceae;g__Phocaeicola;s__Phocaeicola massiliensis	-0.732207520957518	NR
semibin_ERR6279672.16	d__Bacteria;p__Bacillota;c__Clostridia;o__Oscillospirales;f__Acutalibacteraceae;g__CAG-217;s__CAG-217 sp000436335	-0.731844260449934	NR
maxbin_SRR16554665.003	d__Bacteria;p__Bacteroidota;c__Bacteroidia;o__Bacteroidales;f__Bacteroidaceae;g__Bacteroides;s__Bacteroides stercoris	-0.730134888644743	NR
metabat_Bl_12.20_sub	d__Bacteria;p__Actinomycetota;c__Coriobacteriia;o__Coriobacteriales;f__Coriobacteriaceae;g__Collinsella;s__Collinsella aerofaciens_Q	-0.726521476264525	NR
metabat_Bl_8.20_sub	d__Bacteria;p__Bacillota;c__Clostridia;o__Oscillospirales;f__Oscillospiraceae;g__Apopatocola;s__Apopatocola sp003522945	-0.724496617074538	NR
maxbin_Bl_16.017_sub	d__Bacteria;p__Bacillota;c__Clostridia;o__Oscillospirales;f__Oscillospiraceae;g__Vescimonas;s__Vescimonas sp003487665	-0.718425377364683	NR
metabat_ERR6279658.3	d__Bacteria;p__Bacillota;c__Bacilli;o__Lactobacillales;f__Lactobacillaceae;g__Lactiplantibacillus;s__Lactiplantibacillus plantarum	-0.717631890531111	NR
semibin_SRR16554672.14	d__Bacteria;p__Bacteroidota;c__Bacteroidia;o__Bacteroidales;f__Bacteroidaceae;g__Bacteroides;s__Bacteroides xylanisolvens	-0.716338380332518	NR
metabat_SRR16554777.23	d__Bacteria;p__Pseudomonadota;c__Gammaproteobacteria;o__Burkholderiales;f__Burkholderiaceae;g__Duodenibacillus;s__Duodenibacillus sp900544335	-0.715206547732878	NR
maxbin_ERR6279677.010	d__Bacteria;p__Bacillota;c__Clostridia;o__Christensenellales;f__CAG-138;g__SFEL01;s__SFEL01 sp004557245	-0.710593893285323	NR
semibin_Bl_36432.5_sub	d__Bacteria;p__Bacteroidota;c__Bacteroidia;o__Bacteroidales;f__Bacteroidaceae;g__Prevotella;s__Prevotella sp900313215	-0.710177107806731	NR
metabat_SRR25825505.1	d__Bacteria;p__Bacteroidota;c__Bacteroidia;o__Bacteroidales;f__Bacteroidaceae;g__Prevotella;s__	-0.703565134759474	NR
metabat_SRR6000910.32	d__Bacteria;p__Pseudomonadota;c__Alphaproteobacteria;o__RF32;f__CAG-239;g__51-20;s__51-20 sp001917175	-0.703489168639708	NR
semibin_SRR5930517.80	d__Bacteria;p__Bacteroidota;c__Bacteroidia;o__Bacteroidales;f__Bacteroidaceae;g__Prevotella;s__Prevotella sp900546535	-0.700573667045164	NR
metabat_SRR25825517.21	d__Bacteria;p__Bacillota;c__Clostridia;o__Oscillospirales;f__Ruminococcaceae;g__Ruminococcus_C;s__Ruminococcus_C callidus	-0.696861966605711	NR
semibin_ERR6281518.59	d__Bacteria;p__Bacteroidota;c__Bacteroidia;o__Bacteroidales;f__UBA932;g__Cryptobacteroides;s__Cryptobacteroides sp000433355	-0.695879294629622	NR
metabat_SRR16554652.40	d__Bacteria;p__Bacillota;c__Clostridia;o__Oscillospirales;f__Ruminococcaceae;g__Ruminococcus_C;s__Ruminococcus_C callidus	-0.695001556630659	NR
metabat_ERR6280907.75	d__Bacteria;p__Bacillota;c__Clostridia;o__Oscillospirales;f__Ruminococcaceae;g__Ruminococcus_C;s__Ruminococcus_C callidus	-0.690059273596335	NR
metabat_ERR6279626.27	d__Bacteria;p__Bacteroidota;c__Bacteroidia;o__Bacteroidales;f__UBA932;g__Cryptobacteroides;s__Cryptobacteroides sp000433355	-0.689638598914671	NR
semibin_SRR5930516.87	d__Bacteria;p__Bacteroidota;c__Bacteroidia;o__Bacteroidales;f__Bacteroidaceae;g__Alloprevotella;s__Alloprevotella sp000437675	-0.677616446371603	NR
metabat_ERR6281941.15	d__Bacteria;p__Bacteroidota;c__Bacteroidia;o__Bacteroidales;f__Marinifilaceae;g__Butyricimonas;s__Butyricimonas faecihominis	-0.677134468312788	NR
semibin_ERR6229432.91	d__Bacteria;p__Bacteroidota;c__Bacteroidia;o__Bacteroidales;f__Bacteroidaceae;g__Phocaeicola;s__Phocaeicola plebeius_A	-0.676796763296652	NR
semibin_ERR6275667.43	d__Bacteria;p__Bacillota;c__Negativicutes;o__Veillonellales;f__Megasphaeraceae;g__Megasphaera;s__Megasphaera intestinihominis	-0.675842418427992	NR
maxbin_SRR25825509.002	d__Bacteria;p__Bacteroidota;c__Bacteroidia;o__Bacteroidales;f__Bacteroidaceae;g__Bacteroides;s__Bacteroides stercoris	-0.672561644669104	NR
metabat_Bl_8.18	d__Bacteria;p__Actinomycetota;c__Coriobacteriia;o__Coriobacteriales;f__Coriobacteriaceae;g__Collinsella;s__	-0.672449707146216	NR
maxbin_SRR16554652.022_sub	d__Bacteria;p__Bacillota;c__Clostridia;o__Lachnospirales;f__Lachnospiraceae;g__Wujia;s__Wujia hominis	-0.671304374094534	NR
metabat_Bl_5.24_sub	d__Bacteria;p__Bacillota;c__Clostridia;o__Oscillospirales;f__Oscillospiraceae;g__Vescimonas;s__Vescimonas sp900550585	-0.669420211668539	NR
metabat_ERR6279676.68_sub	d__Bacteria;p__Bacillota;c__Clostridia;o__Lachnospirales;f__Lachnospiraceae;g__Blautia_A;s__Blautia_A acetigignens	-0.668598725553084	NR
semibin_SRR16554769.96	d__Bacteria;p__Pseudomonadota;c__Gammaproteobacteria;o__Enterobacterales;f__Succinivibrionaceae;g__Succinivibrio;s__Succinivibrio sp000431835	-0.662527947779227	NR
metabat_SRR5930514.5	d__Bacteria;p__Bacillota;c__Clostridia;o__Oscillospirales;f__Oscillospiraceae;g__Hominicoprocola;s__Hominicoprocola sp003522105	-0.65640987371974	NR
semibin_SRR25825505.11	d__Bacteria;p__Bacteroidota;c__Bacteroidia;o__Bacteroidales;f__Bacteroidaceae;g__Prevotella;s__Prevotella intestinigallinarum	-0.64882241105609	NR
maxbin_SRR16554728.024	d__Bacteria;p__Pseudomonadota;c__Gammaproteobacteria;o__Enterobacterales;f__Enterobacteriaceae;g__Escherichia;s__Escherichia coli	-0.647459744568396	NR
metabat_ERR6281000.76_sub	d__Bacteria;p__Bacillota;c__Clostridia;o__Oscillospirales;f__Oscillospiraceae;g__Hominicoprocola;s__Hominicoprocola sp003522105	-0.640455096121359	NR
metabat_ERR6279664.50	d__Bacteria;p__Bacillota;c__Clostridia;o__Oscillospirales;f__Oscillospiraceae;g__Hominicoprocola;s__Hominicoprocola sp003522105	-0.640146522875357	NR
semibin_ERR6279628.51	d__Bacteria;p__Bacillota;c__Clostridia;o__Oscillospirales;f__Oscillospiraceae;g__Vescimonas;s__Vescimonas sp003539495	-0.637681393976736	NR
maxbin_Bl_8.006	d__Bacteria;p__Bacillota;c__Clostridia;o__Oscillospirales;f__Oscillospiraceae;g__CAG-103;s__CAG-103 sp934589185	-0.633097841496992	NR
semibin_ERR6279664.27	d__Bacteria;p__Bacillota;c__Clostridia;o__Christensenellales;f__CAG-138;g__SFEL01;s__SFEL01 sp004557245	-0.631701811309386	NR
semibin_ERR6279626.75	d__Bacteria;p__Bacillota;c__Clostridia;o__Christensenellales;f__CAG-138;g__CAG-1024;s__CAG-1024 sp000432015	-0.624356760736037	NR
metabat_ERR6239139.39	d__Bacteria;p__Bacillota;c__Clostridia;o__Oscillospirales;f__Oscillospiraceae;g__Hominicoprocola;s__Hominicoprocola sp003522105	-0.622645213361311	NR
semibin_SRR5930531.21	d__Bacteria;p__Bacteroidota;c__Bacteroidia;o__Bacteroidales;f__Bacteroidaceae;g__Phocaeicola;s__Phocaeicola plebeius_A	-0.621507807727385	NR
semibin_SRR16554655.39	d__Bacteria;p__Bacteroidota;c__Bacteroidia;o__Bacteroidales;f__Tannerellaceae;g__Parabacteroides;s__Parabacteroides merdae	-0.621297448034811	NR
metabat_SRR5930501.58	d__Bacteria;p__Bacillota;c__Clostridia;o__Christensenellales;f__CAG-138;g__SFEL01;s__SFEL01 sp004557245	-0.621145113463927	NR
maxbin_SRR5930493.033_sub	d__Bacteria;p__Bacillota;c__Clostridia;o__Oscillospirales;f__Oscillospiraceae;g__Hominicoprocola;s__Hominicoprocola sp003522105	-0.619877173657942	NR
metabat_SRR16554763.7	d__Bacteria;p__Bacteroidota;c__Bacteroidia;o__Bacteroidales;f__Bacteroidaceae;g__Prevotella;s__Prevotella copri_K	-0.618421255703497	NR
metabat_ERR6271721.70	d__Bacteria;p__Bacillota;c__Clostridia;o__Oscillospirales;f__Oscillospiraceae;g__Hominicoprocola;s__Hominicoprocola sp003522105	-0.615027858968306	NR
metabat_ERR6281997.20	d__Bacteria;p__Bacillota;c__Clostridia;o__Oscillospirales;f__Ruminococcaceae;g__Hominimerdicola;s__Hominimerdicola aceti	-0.613205700274039	NR
semibin_ERR6281658.22	d__Bacteria;p__Bacteroidota;c__Bacteroidia;o__Bacteroidales;f__Bacteroidaceae;g__Phocaeicola;s__Phocaeicola plebeius_A	-0.610088541265059	NR
metabat_SRR25825500.41_sub	d__Bacteria;p__Bacillota;c__Clostridia;o__Lachnospirales;f__Lachnospiraceae;g__Maccoya;s__Maccoya intestinihominis	-0.606168880219984	NR
semibin_SRR25825510.52	d__Bacteria;p__Bacillota;c__Clostridia;o__Oscillospirales;f__Ruminococcaceae;g__Faecalibacterium;s__Faecalibacterium prausnitzii	-0.605855493898917	NR
semibin_SRR16554681.27	d__Bacteria;p__Bacillota;c__Clostridia;o__Lachnospirales;f__Lachnospiraceae;g__Acetatifactor;s__Acetatifactor intestinalis	-0.605697481985617	NR
metabat_SRR5930503.55	d__Bacteria;p__Bacillota;c__Clostridia;o__Lachnospirales;f__Lachnospiraceae;g__Bacteroides_F;s__Bacteroides_F pectinophilus	-0.603914304729033	NR
metabat_SRR16554684.11	d__Bacteria;p__Bacteroidota;c__Bacteroidia;o__Bacteroidales;f__Bacteroidaceae;g__Phocaeicola;s__Phocaeicola plebeius_A	-0.603657557721663	NR
semibin_SRR25825513.40	d__Bacteria;p__Bacteroidota;c__Bacteroidia;o__Bacteroidales;f__Bacteroidaceae;g__Prevotella;s__Prevotella copri_L	-0.603379829879332	NR
metabat_Bl_12.29	d__Bacteria;p__Bacillota;c__Clostridia;o__Oscillospirales;f__Oscillospiraceae;g__Vescimonas;s__Vescimonas cirricatena	-0.60184755837493	NR
semibin_SRR5930504.145	d__Bacteria;p__Bacillota;c__Clostridia;o__Lachnospirales;f__Lachnospiraceae;g__Maccoya;s__Maccoya intestinihominis	-0.597695573325682	NR
metabat_SRR5930530.66	d__Bacteria;p__Bacillota;c__Clostridia;o__Lachnospirales;f__Lachnospiraceae;g__Maccoya;s__Maccoya intestinihominis	-0.596720202918578	NR
metabat_SRR16554771.26	d__Bacteria;p__Bacteroidota;c__Bacteroidia;o__Bacteroidales;f__Marinifilaceae;g__Odoribacter;s__Odoribacter splanchnicus	-0.595710917468596	NR
semibin_ERR6279622.2	d__Bacteria;p__Bacillota;c__Clostridia;o__Christensenellales;f__CAG-138;g__SFEL01;s__SFEL01 sp004557245	-0.594868480320502	NR
maxbin_Bl_25.004	d__Bacteria;p__Bacillota;c__Clostridia;o__Lachnospirales;f__Lachnospiraceae;g__Agathobacter;s__Agathobacter rectalis	-0.593599959369231	NR
semibin_SRR16554652.75	d__Bacteria;p__Verrucomicrobiota;c__Verrucomicrobiia;o__Verrucomicrobiales;f__Akkermansiaceae;g__Akkermansia;s__Akkermansia biwaensis	-0.592369779105711	NR
metabat_SRR16554632.25	d__Bacteria;p__Bacillota;c__Clostridia;o__Lachnospirales;f__Lachnospiraceae;g__Wujia;s__Wujia hominis	-0.59185801362567	NR
semibin_ERR6275664.8	d__Bacteria;p__Bacillota;c__Clostridia;o__Lachnospirales;f__Lachnospiraceae;g__Acetatifactor;s__Acetatifactor intestinalis	-0.589626877661276	NR
metabat_SRR5930501.36	d__Bacteria;p__Verrucomicrobiota;c__Lentisphaeria;o__Victivallales;f__Victivallaceae;g__Victivallis;s__Victivallis lenta	-0.585375963802862	NR
maxbin_ERR6233695.025_sub	d__Bacteria;p__Bacillota;c__Clostridia;o__Oscillospirales;f__Ruminococcaceae;g__Hominimerdicola;s__Hominimerdicola aceti	-0.583100258465338	NR
metabat_SRR25825501.22	d__Bacteria;p__Bacillota;c__Bacilli;o__Erysipelotrichales;f__Coprobacillaceae;g__Catenibacterium;s__Catenibacterium mitsuokai_A	-0.582953467126417	NR
metabat_Bl_6.21	d__Bacteria;p__Bacillota;c__Clostridia;o__Oscillospirales;f__Oscillospiraceae;g__Vescimonas;s__Vescimonas sp000435555	-0.577987476344633	NR
metabat_SRR25825506.48	d__Bacteria;p__Bacteroidota;c__Bacteroidia;o__Bacteroidales;f__UBA932;g__Cryptobacteroides;s__Cryptobacteroides sp000432515	-0.575587748642493	NR
metabat_SRR16554769.2	d__Bacteria;p__Bacillota;c__Clostridia;o__Christensenellales;f__CAG-138;g__SFEL01;s__SFEL01 sp004557245	-0.574236153717566	NR
metabat_SRR16554721.12_sub	d__Bacteria;p__Bacillota;c__Clostridia;o__Lachnospirales;f__Lachnospiraceae;g__Acetatifactor;s__Acetatifactor intestinalis	-0.57421959852748	NR
semibin_ERR6281518.116	d__Bacteria;p__Bacillota;c__Clostridia;o__Christensenellales;f__CAG-138;g__SFEL01;s__SFEL01 sp004557245	-0.57002465343051	NR
maxbin_ERR6275652.027	d__Bacteria;p__Bacillota;c__Clostridia;o__Christensenellales;f__CAG-138;g__Phil1;s__Phil1 sp001940855	-0.567370473499823	NR
semibin_ERR6236131.31	d__Bacteria;p__Bacteroidota;c__Bacteroidia;o__Bacteroidales;f__Bacteroidaceae;g__Prevotella;s__Prevotella sp015074785	-0.567096381540823	NR
maxbin_ERR6279649.002	d__Bacteria;p__Bacillota;c__Clostridia;o__Oscillospirales;f__Ruminococcaceae;g__Faecalibacterium;s__Faecalibacterium prausnitzii_F	-0.566479100938368	NR
semibin_ERR6279669.86	d__Bacteria;p__Bacillota;c__Clostridia;o__Lachnospirales;f__Lachnospiraceae;g__Claveliimonas;s__Claveliimonas acetigenes	-0.565925999637175	NR
metabat_SRR25825494.21	d__Bacteria;p__Bacteroidota;c__Bacteroidia;o__Bacteroidales;f__UBA932;g__Cryptobacteroides;s__Cryptobacteroides sp000432515	-0.565368457789946	NR
maxbin_Bl_36.023	d__Bacteria;p__Bacillota;c__Clostridia;o__Christensenellales;f__CAG-138;g__SFEL01;s__SFEL01 sp004557245	-0.561596832330752	NR
semibin_SRR5930502.48	d__Bacteria;p__Bacteroidota;c__Bacteroidia;o__Bacteroidales;f__Tannerellaceae;g__Parabacteroides;s__Parabacteroides distasonis	-0.560054524894286	NR
metabat_SRR16554766.44	d__Bacteria;p__Bacteroidota;c__Bacteroidia;o__Bacteroidales;f__UBA932;g__Cryptobacteroides;s__Cryptobacteroides sp000432515	-0.556610851641226	NR
semibin_ERR6275675.15	d__Bacteria;p__Bacillota;c__Clostridia;o__Christensenellales;f__CAG-138;g__SFEL01;s__SFEL01 sp004557245	-0.553435004408884	NR
semibin_ERR6279628.40	d__Bacteria;p__Bacteroidota;c__Bacteroidia;o__Bacteroidales;f__UBA932;g__Cryptobacteroides;s__Cryptobacteroides sp000432515	-0.552047028298903	NR
maxbin_ERR6232522.003	d__Bacteria;p__Bacillota;c__Clostridia;o__Lachnospirales;f__Lachnospiraceae;g__Agathobacter;s__Agathobacter rectalis	-0.551455541606474	NR
maxbin_SRR6000909.017	d__Bacteria;p__Bacillota;c__Clostridia;o__Oscillospirales;f__CAG-272;g__UMGS911;s__UMGS911 sp900545935	-0.546279332693148	NR
semibin_SRR5930533.60	d__Bacteria;p__Bacteroidota;c__Bacteroidia;o__Bacteroidales;f__Bacteroidaceae;g__Phocaeicola;s__Phocaeicola plebeius_A	-0.54584499364667	NR
metabat_ERR6280948.5	d__Bacteria;p__Bacillota;c__Clostridia;o__Lachnospirales;f__Lachnospiraceae;g__Agathobacter;s__Agathobacter rectalis	-0.544877528305579	NR
semibin_SRR5930498.73	d__Bacteria;p__Bacillota;c__Clostridia;o__Lachnospirales;f__Lachnospiraceae;g__Anaerobutyricum;s__Anaerobutyricum hallii	-0.544449753220606	NR
metabat_Bl_6.27_sub	d__Bacteria;p__Actinomycetota;c__Coriobacteriia;o__Coriobacteriales;f__Eggerthellaceae;g__Ellagibacter;s__Ellagibacter isourolithinifaciens	-0.542339845653105	NR
semibin_Bl_5.3	d__Bacteria;p__Bacillota;c__Clostridia;o__Oscillospirales;f__Oscillospiraceae;g__Oscillibacter;s__Oscillibacter segnis	-0.54036407088809	NR
maxbin_ERR6282383.014	d__Bacteria;p__Bacillota;c__Clostridia;o__Lachnospirales;f__Lachnospiraceae;g__Agathobacter;s__Agathobacter rectalis	-0.540106392558146	NR
metabat_SRR16554675.12	d__Bacteria;p__Bacillota;c__Clostridia;o__Lachnospirales;f__Lachnospiraceae;g__Agathobacter;s__Agathobacter rectalis	-0.538922800775099	NR
maxbin_SRR5930506.003	d__Bacteria;p__Bacillota;c__Negativicutes;o__Acidaminococcales;f__Acidaminococcaceae;g__Phascolarctobacterium;s__Phascolarctobacterium faecium	-0.538217543716956	NR
semibin_SRR16554628.84	d__Bacteria;p__Bacillota;c__Clostridia;o__Oscillospirales;f__Acutalibacteraceae;g__CAG-217;s__CAG-217 sp000436335	-0.537960424180556	NR
semibin_SRR16554746.23	d__Bacteria;p__Bacillota;c__Clostridia;o__Lachnospirales;f__Lachnospiraceae;g__Wujia;s__Wujia hominis	-0.537938102241087	NR
semibin_SRR6000931.11	d__Bacteria;p__Bacteroidota;c__Bacteroidia;o__Bacteroidales;f__Muribaculaceae;g__UBA7173;s__UBA7173 sp900545955	-0.537385507579375	NR
metabat_ERR6279628.10	d__Bacteria;p__Bacillota;c__Clostridia;o__Christensenellales;f__CAG-138;g__SFEL01;s__SFEL01 sp004557245	-0.536208107228804	NR
semibin_SRR6000907.58	d__Bacteria;p__Bacillota;c__Clostridia;o__Lachnospirales;f__Lachnospiraceae;g__Otoolea;s__Otoolea sp000435655	-0.533288008626032	NR
maxbin_SRR6000871.011	d__Bacteria;p__Bacillota;c__Negativicutes;o__Acidaminococcales;f__Acidaminococcaceae;g__Phascolarctobacterium;s__Phascolarctobacterium faecium	-0.532282418664027	NR
maxbin_SRR16554739.002	d__Bacteria;p__Bacteroidota;c__Bacteroidia;o__Bacteroidales;f__Bacteroidaceae;g__Bacteroides;s__Bacteroides thetaiotaomicron	-0.53181764399581	NR
maxbin_Bl_32.011	d__Bacteria;p__Bacillota;c__Clostridia;o__Christensenellales;f__CAG-138;g__SFEL01;s__SFEL01 sp004557245	-0.53046825444274	NR
maxbin_SRR16554672.011_sub	d__Bacteria;p__Bacillota;c__Clostridia;o__Lachnospirales;f__Lachnospiraceae;g__Agathobacter;s__Agathobacter rectalis	-0.529280430729914	NR
semibin_Bl_21.5	d__Bacteria;p__Bacillota;c__Clostridia;o__Oscillospirales;f__Acutalibacteraceae;g__CAG-217;s__CAG-217 sp000436335	-0.528766526933241	NR
metabat_Bl_24210.13	d__Bacteria;p__Bacillota;c__Clostridia;o__Oscillospirales;f__Oscillospiraceae;g__Vescimonas;s__Vescimonas sp900545495	-0.528415984566737	NR
maxbin_SRR16554691.008_sub	d__Bacteria;p__Bacillota;c__Clostridia;o__Lachnospirales;f__Lachnospiraceae;g__Agathobacter;s__Agathobacter rectalis	-0.527798987086344	NR
maxbin_ERR6233695.024_sub	d__Bacteria;p__Bacillota;c__Clostridia;o__Lachnospirales;f__Lachnospiraceae;g__Agathobacter;s__Agathobacter rectalis	-0.526221810932684	NR
maxbin_SRR5930508.009	d__Bacteria;p__Bacillota;c__Clostridia;o__Lachnospirales;f__Lachnospiraceae;g__Agathobacter;s__Agathobacter rectalis	-0.524873047228384	NR
semibin_SRR5930531.66	d__Bacteria;p__Bacillota;c__Clostridia;o__Lachnospirales;f__Lachnospiraceae;g__Agathobacter;s__Agathobacter rectalis	-0.52294009095006	NR
semibin_ERR6279659.16	d__Bacteria;p__Bacillota;c__Clostridia;o__Oscillospirales;f__Acutalibacteraceae;g__CAG-217;s__CAG-217 sp000436335	-0.52292174017005	NR
maxbin_SRR16554667.020	d__Bacteria;p__Bacillota;c__Clostridia;o__Christensenellales;f__CAG-138;g__SFEL01;s__SFEL01 sp004557245	-0.522000788803625	NR
metabat_SRR16554660.42	d__Bacteria;p__Bacillota;c__Clostridia;o__Oscillospirales;f__CAG-272;g__UMGS902;s__UMGS902 sp003343845	-0.521703696902323	NR
semibin_SRR5930520.51	d__Bacteria;p__Bacillota;c__Clostridia;o__Lachnospirales;f__Lachnospiraceae;g__Agathobacter;s__Agathobacter rectalis	-0.520360826607275	NR
semibin_SRR5930517.13	d__Bacteria;p__Bacillota;c__Clostridia;o__Oscillospirales;f__Ruminococcaceae;g__Faecalibacterium;s__Faecalibacterium prausnitzii	-0.520328044052649	NR
maxbin_ERR6281944.031	d__Bacteria;p__Bacillota;c__Clostridia;o__Lachnospirales;f__Lachnospiraceae;g__Agathobacter;s__Agathobacter rectalis	-0.519020146782923	NR
maxbin_SRR6000920.039	d__Bacteria;p__Bacillota;c__Clostridia;o__Lachnospirales;f__Lachnospiraceae;g__Agathobacter;s__Agathobacter rectalis	-0.518070577736426	NR
semibin_SRR25825494.49	d__Bacteria;p__Bacillota;c__Clostridia;o__Lachnospirales;f__Lachnospiraceae;g__Agathobacter;s__Agathobacter rectalis	-0.516921809967089	NR
maxbin_SRR16554722.014	d__Bacteria;p__Bacillota;c__Clostridia;o__Lachnospirales;f__Lachnospiraceae;g__Agathobacter;s__Agathobacter rectalis	-0.513947620149184	NR
maxbin_ERR6281505.009	d__Bacteria;p__Bacillota;c__Clostridia;o__Lachnospirales;f__Lachnospiraceae;g__Agathobacter;s__Agathobacter rectalis	-0.510679437871504	NR
metabat_ERR6279665.21	d__Bacteria;p__Bacteroidota;c__Bacteroidia;o__Bacteroidales;f__Bacteroidaceae;g__Bacteroides;s__Bacteroides eggerthii	-0.506402320321131	NR
semibin_SRR5930512.8	d__Bacteria;p__Bacillota;c__Clostridia;o__Lachnospirales;f__Lachnospiraceae;g__Agathobacter;s__Agathobacter rectalis	-0.504687822516489	NR
semibin_SRR6000903.16	d__Bacteria;p__Bacillota;c__Clostridia;o__Lachnospirales;f__Lachnospiraceae;g__Agathobacter;s__Agathobacter rectalis	-0.502713228668499	NR
metabat_SRR16554728.6	d__Bacteria;p__Bacillota;c__Clostridia;o__Oscillospirales;f__Oscillospiraceae;g__Vescimonas;s__Vescimonas cirricatena	-0.502192742283869	NR
semibin_SRR16554669.51_sub	d__Bacteria;p__Bacillota;c__Clostridia;o__Lachnospirales;f__Lachnospiraceae;g__Agathobacter;s__Agathobacter rectalis	-0.499250295664597	NR
maxbin_ERR6271719.005_sub	d__Bacteria;p__Bacillota;c__Clostridia;o__Lachnospirales;f__Lachnospiraceae;g__Agathobacter;s__Agathobacter rectalis	-0.498824569489289	NR
semibin_SRR6000932.12	d__Bacteria;p__Bacillota;c__Clostridia;o__Oscillospirales;f__CAG-382;g__Woodwardiibium;s__Woodwardiibium sp900760275	-0.498183931316662	NR
semibin_ERR6279628.83_sub	d__Bacteria;p__Bacillota;c__Clostridia;o__Oscillospirales;f__Acutalibacteraceae;g__Ruminococcoides;s__Ruminococcoides bromii	-0.497987623419094	NR
metabat_SRR5930527.86	d__Bacteria;p__Bacillota;c__Clostridia;o__Lachnospirales;f__Lachnospiraceae;g__Enterocloster;s__Enterocloster sp000431375	-0.497934478427697	NR
maxbin_ERR6233693.008_sub	d__Bacteria;p__Bacillota;c__Clostridia;o__Lachnospirales;f__Lachnospiraceae;g__Agathobacter;s__Agathobacter rectalis	-0.496674071158696	NR
metabat_ERR6275652.11	d__Bacteria;p__Bacillota;c__Clostridia;o__Oscillospirales;f__Acutalibacteraceae;g__CAG-217;s__CAG-217 sp000436335	-0.493724609817791	NR
metabat_ERR6279672.38_sub	d__Bacteria;p__Bacillota;c__Clostridia;o__Lachnospirales;f__Lachnospiraceae;g__Coprococcus;s__Coprococcus ammoniilyticus	-0.493579994048405	NR
semibin_ERR6257997.29	d__Bacteria;p__Bacillota;c__Clostridia;o__Christensenellales;f__CAG-138;g__SFEL01;s__SFEL01 sp004557245	-0.493074162955809	NR
maxbin_SRR5930530.008	d__Bacteria;p__Bacillota;c__Clostridia;o__Lachnospirales;f__Lachnospiraceae;g__Agathobacter;s__Agathobacter rectalis	-0.493029805924225	NR
semibin_ERR6275674.90	d__Bacteria;p__Bacillota;c__Clostridia;o__Christensenellales;f__CAG-138;g__SFEL01;s__SFEL01 sp004557245	-0.492851036693383	NR
maxbin_ERR6275683.010_sub	d__Bacteria;p__Bacillota;c__Clostridia;o__Lachnospirales;f__Lachnospiraceae;g__Agathobacter;s__Agathobacter rectalis	-0.492553970869112	NR
semibin_ERR6279672.85_sub	d__Bacteria;p__Bacillota;c__Clostridia;o__Christensenellales;f__Aristaeellaceae;g__UBA11524;s__UBA11524 sp000437595	-0.491441006864834	NR
semibin_ERR6282137.80	d__Bacteria;p__Bacillota;c__Clostridia;o__Christensenellales;f__Borkfalkiaceae;g__Scatosoma;s__Scatosoma sp900542935	-0.491066402848292	NR
semibin_SRR16554763.32	d__Bacteria;p__Bacteroidota;c__Bacteroidia;o__Bacteroidales;f__Bacteroidaceae;g__Phocaeicola;s__Phocaeicola coprocola	-0.490643928851414	NR
metabat_ERR6275652.63	d__Bacteria;p__Bacillota;c__Clostridia;o__Oscillospirales;f__Oscillospiraceae;g__Apopatocola;s__Apopatocola sp003522945	-0.490211299713183	NR
maxbin_ERR6279657.031_sub	d__Bacteria;p__Bacillota;c__Clostridia;o__Lachnospirales;f__Lachnospiraceae;g__Agathobacter;s__Agathobacter rectalis	-0.490010473038483	NR
metabat_ERR6281518.82_sub	d__Bacteria;p__Bacillota;c__Clostridia;o__Oscillospirales;f__Oscillospiraceae;g__Faecousia;s__Faecousia sp900546415	-0.489909387286234	NR
maxbin_SRR5930502.001	d__Bacteria;p__Bacillota;c__Clostridia;o__Oscillospirales;f__Acutalibacteraceae;g__Ruminococcoides;s__Ruminococcoides bromii	-0.488969425763417	NR
maxbin_SRR5930507.045	d__Bacteria;p__Bacillota;c__Clostridia;o__Christensenellales;f__CAG-314;g__CAG-314;s__CAG-314 sp000437915	-0.488933536316681	NR
semibin_SRR16554721.17	d__Bacteria;p__Bacteroidota;c__Bacteroidia;o__Bacteroidales;f__Bacteroidaceae;g__Phocaeicola;s__Phocaeicola dorei	-0.487809988762665	NR
semibin_SRR25825502.46	d__Bacteria;p__Pseudomonadota;c__Gammaproteobacteria;o__Burkholderiales;f__Burkholderiaceae;g__Mesosutterella;s__Mesosutterella multiformis	-0.487611620779562	NR
maxbin_ERR6279654.009_sub	d__Bacteria;p__Bacillota;c__Clostridia;o__Oscillospirales;f__Oscillospiraceae;g__Hominicoprocola;s__Hominicoprocola sp003522105	-0.486213347967196	NR
metabat_ERR6281518.30	d__Bacteria;p__Desulfobacterota_I;c__Desulfovibrionia;o__Desulfovibrionales;f__Desulfovibrionaceae;g__Desulfovibrio;s__Desulfovibrio sp900319575	-0.48613826474123	NR
semibin_SRR5930495.29	d__Bacteria;p__Bacillota;c__Clostridia;o__Lachnospirales;f__Lachnospiraceae;g__Enterocloster;s__Enterocloster bolteae	-0.485049828048277	NR
semibin_SRR16554784.78	d__Bacteria;p__Bacillota;c__Clostridia;o__Oscillospirales;f__Ruminococcaceae;g__Faecalibacterium;s__Faecalibacterium prausnitzii	-0.479781529958773	NR
metabat_SRR16554643.14	d__Bacteria;p__Bacillota;c__Clostridia;o__Oscillospirales;f__Oscillospiraceae;g__Scatomorpha;s__Scatomorpha merdavium	-0.47770417770319	NR
maxbin_SRR5930509.011	d__Bacteria;p__Bacillota;c__Clostridia;o__Oscillospirales;f__Ruminococcaceae;g__Anaerotruncus;s__Anaerotruncus massiliensis	-0.474157068039704	NR
semibin_SRR25825502.21	d__Bacteria;p__Bacillota;c__Clostridia;o__Lachnospirales;f__Lachnospiraceae;g__Blautia_A;s__Blautia_A sp900066335	-0.473442933614779	NR
metabat_SRR6000940.18	d__Bacteria;p__Synergistota;c__Synergistia;o__Synergistales;f__Dethiosulfovibrionaceae;g__Pyramidobacter;s__Pyramidobacter piscolens	-0.471761650498438	NR
semibin_SRR5930529.84	d__Bacteria;p__Bacillota;c__Clostridia;o__Lachnospirales;f__Lachnospiraceae;g__Eubacterium_G;s__Eubacterium_G sp904420085	-0.471612866129208	NR
metabat_ERR6232686.11	d__Bacteria;p__Bacillota;c__Clostridia;o__Oscillospirales;f__Oscillospiraceae;g__Scatomorpha;s__Scatomorpha sp900545405	-0.470562535430718	NR
semibin_ERR6271720.41	d__Bacteria;p__Bacillota;c__Clostridia;o__Oscillospirales;f__Acutalibacteraceae;g__CAG-217;s__CAG-217 sp000436335	-0.470212149526406	NR
maxbin_ERR6257997.018	d__Bacteria;p__Bacillota;c__Bacilli;o__Lactobacillales;f__Lactobacillaceae;g__Limosilactobacillus;s__Limosilactobacillus fermentum	-0.46918396940403	NR
maxbin_SRR5930533.038	d__Bacteria;p__Bacillota;c__Clostridia;o__Oscillospirales;f__Ruminococcaceae;g__Ruminococcus_C;s__Ruminococcus_C sp000433635	-0.46598280137353	NR
semibin_SRR5930498.69	d__Bacteria;p__Bacillota;c__Clostridia;o__Oscillospirales;f__Acutalibacteraceae;g__Eubacterium_R;s__Eubacterium_R sp000436835	-0.46582110328548	NR
semibin_ERR6275674.5	d__Bacteria;p__Bacillota;c__Clostridia;o__Oscillospirales;f__Acutalibacteraceae;g__Eubacterium_R;s__Eubacterium_R sp000436835	-0.464983497838903	NR
semibin_SRR25825512.45	d__Bacteria;p__Bacillota;c__Clostridia;o__Oscillospirales;f__Ruminococcaceae;g__Gemmiger;s__Gemmiger sp900540595	-0.462631727661419	NR
semibin_SRR5930519.63	d__Bacteria;p__Bacillota;c__Clostridia;o__Lachnospirales;f__Lachnospiraceae;g__Enterocloster;s__Enterocloster sp001517625	-0.462149278353381	NR
metabat_SRR5930526.94	d__Bacteria;p__Bacillota;c__Clostridia;o__Lachnospirales;f__Lachnospiraceae;g__Enterocloster;s__Enterocloster sp900541315	-0.462035308684635	NR
maxbin_SRR5930517.016_sub	d__Bacteria;p__Bacillota;c__Clostridia;o__Oscillospirales;f__Oscillospiraceae;g__Scatomorpha;s__Scatomorpha sp900545405	-0.462007225583721	NR
semibin_SRR16554760.16	d__Bacteria;p__Bacillota;c__Clostridia;o__Oscillospirales;f__Ruminococcaceae;g__Gemmiger;s__Gemmiger sp900540595	-0.461586528550315	NR
metabat_SRR5930514.58	d__Bacteria;p__Bacillota;c__Clostridia;o__Christensenellales;f__CAG-314;g__CAG-314;s__CAG-314 sp000437915	-0.458480396400619	NR
semibin_SRR6000921.57	d__Bacteria;p__Bacillota;c__Clostridia;o__Oscillospirales;f__Ruminococcaceae;g__Faecalibacterium;s__Faecalibacterium prausnitzii	-0.45712970485859	NR
semibin_SRR25825501.76	d__Bacteria;p__Bacillota;c__Negativicutes;o__Selenomonadales;f__Selenomonadaceae;g__Mitsuokella;s__Mitsuokella jalaludinii	-0.456899560149241	NR
metabat_ERR6281997.1	d__Bacteria;p__Bacillota;c__Clostridia;o__Oscillospirales;f__Oscillospiraceae;g__Apopatocola;s__Apopatocola sp003522945	-0.455028763133514	NR
semibin_SRR25825502.26	d__Bacteria;p__Bacillota;c__Clostridia;o__Oscillospirales;f__Oscillospiraceae;g__Apopatocola;s__Apopatocola sp003522945	-0.454902417119074	NR
metabat_ERR6281341.52	d__Bacteria;p__Bacillota;c__Clostridia;o__Oscillospirales;f__Oscillospiraceae;g__Apopatocola;s__Apopatocola sp003522945	-0.454714120458293	NR
metabat_ERR6281344.12	d__Bacteria;p__Bacillota;c__Clostridia;o__Oscillospirales;f__Oscillospiraceae;g__Apopatocola;s__Apopatocola sp003522945	-0.454135323967266	NR
metabat_SRR16554654.44	d__Bacteria;p__Bacillota;c__Clostridia;o__Oscillospirales;f__Oscillospiraceae;g__Apopatocola;s__Apopatocola sp003522945	-0.452406005095172	NR
semibin_SRR5930494.52	d__Bacteria;p__Bacillota;c__Clostridia;o__Oscillospirales;f__Oscillospiraceae;g__Apopatocola;s__Apopatocola sp003522945	-0.452073196973133	NR
maxbin_ERR6275677.011	d__Bacteria;p__Bacillota;c__Negativicutes;o__Acidaminococcales;f__Acidaminococcaceae;g__Acidaminococcus;s__Acidaminococcus fermentans	-0.450940308253694	NR
maxbin_SRR6000891.002	d__Bacteria;p__Bacillota;c__Clostridia;o__Oscillospirales;f__Oscillospiraceae;g__Apopatocola;s__Apopatocola sp003522945	-0.450344341899681	NR
metabat_ERR6271721.36	d__Bacteria;p__Bacillota;c__Clostridia;o__Oscillospirales;f__Oscillospiraceae;g__Apopatocola;s__Apopatocola sp003522945	-0.448745546955097	NR
semibin_SRR16554756.28	d__Bacteria;p__Bacillota;c__Clostridia;o__Oscillospirales;f__Ruminococcaceae;g__Hominimerdicola;s__Hominimerdicola aceti	-0.448546907957125	NR
metabat_SRR6000907.39	d__Bacteria;p__Desulfobacterota_I;c__Desulfovibrionia;o__Desulfovibrionales;f__Desulfovibrionaceae;g__Bilophila;s__Bilophila wadsworthia	-0.44792421963014	NR
metabat_SRR16554665.10	d__Bacteria;p__Desulfobacterota_I;c__Desulfovibrionia;o__Desulfovibrionales;f__Desulfovibrionaceae;g__Bilophila;s__Bilophila wadsworthia	-0.446482774894166	NR
metabat_Bl_36.2	d__Bacteria;p__Bacillota;c__Clostridia;o__Oscillospirales;f__Acutalibacteraceae;g__CAG-217;s__CAG-217 sp000436335	-0.445604872982431	NR
semibin_ERR6232521.7	d__Bacteria;p__Bacillota;c__Clostridia;o__Oscillospirales;f__Ruminococcaceae;g__Faecalibacterium;s__Faecalibacterium prausnitzii_E	-0.445117305125523	NR
semibin_SRR5930504.107	d__Bacteria;p__Bacillota;c__Clostridia;o__Lachnospirales;f__Lachnospiraceae;g__Blautia;s__Blautia sp000432195	-0.444352069962252	NR
semibin_SRR6000920.93	d__Bacteria;p__Bacillota;c__Clostridia;o__Oscillospirales;f__Ruminococcaceae;g__Faecalibacterium;s__Faecalibacterium longum	-0.443225013184774	NR
metabat_ERR6275671.21	d__Bacteria;p__Bacillota;c__Clostridia;o__Oscillospirales;f__Ruminococcaceae;g__Ruminococcus_C;s__Ruminococcus_C sp000433635	-0.443108228127885	NR
metabat_ERR6254870.9	d__Bacteria;p__Bacillota;c__Clostridia;o__Oscillospirales;f__Oscillospiraceae;g__Evtepia;s__Evtepia sp004556345	-0.442627220972854	NR
semibin_ERR6281942.19	d__Bacteria;p__Bacillota;c__Clostridia;o__Oscillospirales;f__Oscillospiraceae;g__Evtepia;s__Evtepia sp004556345	-0.441906400350336	NR
metabat_ERR6281434.25	d__Bacteria;p__Bacillota;c__Clostridia;o__Oscillospirales;f__Oscillospiraceae;g__Evtepia;s__Evtepia sp004556345	-0.441840688208531	NR
metabat_ERR6264281.62	d__Bacteria;p__Bacillota;c__Clostridia;o__Oscillospirales;f__Oscillospiraceae;g__Evtepia;s__Evtepia sp004556345	-0.441559463482763	NR
maxbin_ERR6233693.010_sub	d__Bacteria;p__Bacillota;c__Clostridia;o__Lachnospirales;f__Lachnospiraceae;g__Dorea_A;s__Dorea_A amylophila	-0.441545348590653	NR
metabat_ERR6275671.32	d__Bacteria;p__Bacillota;c__Clostridia;o__Oscillospirales;f__Oscillospiraceae;g__Evtepia;s__Evtepia sp004556345	-0.44146615706798	NR
metabat_ERR6279676.65	d__Bacteria;p__Bacillota;c__Clostridia;o__Oscillospirales;f__Oscillospiraceae;g__Evtepia;s__Evtepia sp004556345	-0.441135280625376	NR
metabat_ERR6279626.16	d__Bacteria;p__Bacillota;c__Clostridia;o__Oscillospirales;f__Oscillospiraceae;g__Evtepia;s__Evtepia sp004556345	-0.440970628673158	NR
maxbin_Bl_1.007	d__Bacteria;p__Bacillota;c__Clostridia;o__Lachnospirales;f__Lachnospiraceae;g__Agathobacter;s__Agathobacter rectalis	-0.4403641364532	NR
semibin_ERR6232527.15	d__Bacteria;p__Bacillota;c__Clostridia;o__Oscillospirales;f__Butyricicoccaceae;g__Agathobaculum;s__Agathobaculum butyriciproducens	-0.439551955589041	NR
metabat_SRR16554658.17	d__Bacteria;p__Pseudomonadota;c__Gammaproteobacteria;o__Enterobacterales;f__Pasteurellaceae;g__Haemophilus_D;s__Haemophilus_D parainfluenzae_R	-0.439097556261759	NR
semibin_SRR5930511.52	d__Bacteria;p__Bacteroidota;c__Bacteroidia;o__Bacteroidales;f__Bacteroidaceae;g__Bacteroides;s__Bacteroides caccae	-0.43738363995165	NR
metabat_SRR5930534.8_sub	d__Bacteria;p__Bacillota;c__Clostridia;o__Lachnospirales;f__Lachnospiraceae;g__Blautia_A;s__	-0.437162251537147	NR
metabat_ERR6279654.11	d__Bacteria;p__Actinomycetota;c__Coriobacteriia;o__Coriobacteriales;f__Eggerthellaceae;g__Adlercreutzia;s__Adlercreutzia rubneri	-0.436904472857195	NR
metabat_ERR6232526.9	d__Bacteria;p__Pseudomonadota;c__Gammaproteobacteria;o__Enterobacterales;f__Pasteurellaceae;g__Haemophilus_D;s__Haemophilus_D sp927911595	-0.436699702031392	NR
maxbin_SRR6000869.050	d__Bacteria;p__Desulfobacterota_I;c__Desulfovibrionia;o__Desulfovibrionales;f__Desulfovibrionaceae;g__Bilophila;s__Bilophila wadsworthia	-0.435757394507009	NR
metabat_SRR16554636.2	d__Bacteria;p__Bacillota;c__Clostridia;o__Oscillospirales;f__Ruminococcaceae;g__Faecalibacterium;s__Faecalibacterium longum	-0.433920881337899	NR
semibin_SRR16554714.52	d__Bacteria;p__Bacillota;c__Clostridia;o__Oscillospirales;f__Ruminococcaceae;g__Faecalibacterium;s__Faecalibacterium longum	-0.432570679205883	NR
semibin_SRR6000901.30	d__Bacteria;p__Bacillota;c__Clostridia;o__Lachnospirales;f__Lachnospiraceae;g__Blautia_A;s__Blautia_A caecimuris	-0.431884809489775	NR
maxbin_SRR25825518.002	d__Bacteria;p__Pseudomonadota;c__Gammaproteobacteria;o__Enterobacterales;f__Enterobacteriaceae;g__Enterobacter;s__Enterobacter ludwigii	-0.431508069019246	NR
semibin_ERR6279626.23	d__Bacteria;p__Bacillota;c__Bacilli;o__Lactobacillales;f__Lactobacillaceae;g__Limosilactobacillus;s__Limosilactobacillus oris	-0.427906897011626	NR
semibin_SRR5930519.20	d__Bacteria;p__Bacillota;c__Clostridia;o__Lachnospirales;f__Lachnospiraceae;g__Schaedlerella;s__Schaedlerella glycyrrhizinilytica_A	-0.427232713531185	NR
maxbin_ERR6232527.031_sub	d__Bacteria;p__Actinomycetota;c__Coriobacteriia;o__Coriobacteriales;f__Eggerthellaceae;g__Gordonibacter;s__Gordonibacter pamelaeae	-0.425964803527522	NR
maxbin_SRR5930506.040	d__Bacteria;p__Bacillota;c__Clostridia;o__Oscillospirales;f__Oscillospiraceae;g__Scatomorpha;s__Scatomorpha intestinigallinarum	-0.425910960044194	NR
metabat_SRR5930528.57_sub	d__Bacteria;p__Actinomycetota;c__Coriobacteriia;o__Coriobacteriales;f__Eggerthellaceae;g__Gordonibacter;s__Gordonibacter pamelaeae	-0.425007983203459	NR
semibin_ERR6230245.17	d__Bacteria;p__Bacillota;c__Bacilli;o__Lactobacillales;f__Lactobacillaceae;g__Limosilactobacillus;s__Limosilactobacillus mucosae	-0.424825014639128	NR
maxbin_SRR6000912.006_sub	d__Bacteria;p__Bacteroidota;c__Bacteroidia;o__Bacteroidales;f__Bacteroidaceae;g__Bacteroides;s__Bacteroides thetaiotaomicron	-0.424212639312673	NR
metabat_SRR16554657.23	d__Bacteria;p__Bacillota;c__Clostridia;o__Oscillospirales;f__Oscillospiraceae;g__Vescimonas;s__Vescimonas cirricatena	-0.423444959427643	NR
maxbin_SRR16554775.001	d__Bacteria;p__Bacteroidota;c__Bacteroidia;o__Bacteroidales;f__Bacteroidaceae;g__Bacteroides;s__Bacteroides ovatus	-0.422560452576208	NR
metabat_ERR6281518.47	d__Bacteria;p__Bacillota;c__Clostridia;o__Oscillospirales;f__Ruminococcaceae;g__Gemmiger;s__Gemmiger sp900540595	-0.422226489614177	NR
semibin_SRR16554634.8_sub	d__Bacteria;p__Bacillota;c__Clostridia;o__Oscillospirales;f__Ruminococcaceae;g__Gemmiger;s__Gemmiger sp900540595	-0.422111622150469	NR
semibin_SRR5930526.3	d__Bacteria;p__Bacillota;c__Clostridia;o__Oscillospirales;f__Ruminococcaceae;g__Gemmiger;s__Gemmiger sp900540595	-0.421675986702967	NR
semibin_SRR6000903.20	d__Bacteria;p__Bacillota;c__Clostridia;o__Oscillospirales;f__Ruminococcaceae;g__Gemmiger;s__Gemmiger sp900540595	-0.421477825473476	NR
metabat_SRR5930511.14	d__Bacteria;p__Bacillota;c__Clostridia;o__Oscillospirales;f__Ruminococcaceae;g__Gemmiger;s__Gemmiger sp900540595	-0.421462514530349	NR
semibin_ERR6279628.63	d__Bacteria;p__Bacillota;c__Clostridia;o__Oscillospirales;f__Ruminococcaceae;g__Gemmiger;s__Gemmiger sp900540595	-0.420960276480246	NR
maxbin_SRR5930516.065	d__Bacteria;p__Actinomycetota;c__Actinomycetes;o__Actinomycetales;f__Bifidobacteriaceae;g__Bifidobacterium;s__Bifidobacterium angulatum	-0.420787685643363	NR
metabat_ERR6275676.44	d__Bacteria;p__Bacillota;c__Clostridia;o__Christensenellales;f__Aristaeellaceae;g__SFMI01;s__SFMI01 sp004556155	-0.418781734164286	NR
semibin_ERR6282137.102	d__Bacteria;p__Bacillota;c__Clostridia;o__Oscillospirales;f__Ruminococcaceae;g__Angelakisella;s__Angelakisella sp004557855	-0.417033786978054	NR
semibin_ERR6275675.85	d__Bacteria;p__Bacillota;c__Clostridia;o__Christensenellales;f__Aristaeellaceae;g__SFMI01;s__SFMI01 sp004556155	-0.41577658345871	NR
metabat_SRR5930501.8	d__Bacteria;p__Pseudomonadota;c__Alphaproteobacteria;o__RF32;f__CAG-239;g__Scatocola;s__Scatocola faecipullorum	-0.41356646558218	NR
metabat_ERR6275678.16	d__Bacteria;p__Actinomycetota;c__Coriobacteriia;o__Coriobacteriales;f__Eggerthellaceae;g__Gordonibacter;s__Gordonibacter pamelaeae	-0.411346453334618	NR
semibin_ERR6279622.41	d__Bacteria;p__Bacillota;c__Clostridia;o__Oscillospirales;f__Acutalibacteraceae;g__Ruminococcoides;s__Ruminococcoides bromii	-0.409970329235721	NR
metabat_SRR6000920.5_sub	d__Bacteria;p__Bacillota;c__Clostridia;o__Oscillospirales;f__Acutalibacteraceae;g__Avimonas_A;s__Avimonas_A narfae	-0.407408720906306	NR
metabat_SRR16554711.16	d__Bacteria;p__Bacillota;c__Clostridia;o__Lachnospirales;f__Lachnospiraceae;g__Alitiscatomonas;s__Alitiscatomonas aceti	-0.407383955176401	NR
metabat_SRR5930514.57	d__Bacteria;p__Bacillota;c__Clostridia;o__Oscillospirales;f__Ruminococcaceae;g__Angelakisella;s__Angelakisella sp004557855	-0.403805109764862	NR
semibin_SRR5930501.70	d__Bacteria;p__Bacillota;c__Clostridia;o__Lachnospirales;f__Lachnospiraceae;g__Agathobacter;s__Agathobacter rectalis	-0.40297779729538	NR
metabat_SRR16554646.5	d__Bacteria;p__Bacteroidota;c__Bacteroidia;o__Bacteroidales;f__Bacteroidaceae;g__Bacteroides;s__Bacteroides fragilis	-0.401547393854189	NR
semibin_SRR5930508.186	d__Bacteria;p__Bacillota;c__Clostridia;o__Oscillospirales;f__Acutalibacteraceae;g__Ruminococcoides;s__Ruminococcoides bromii	-0.395982070918608	NR
semibin_SRR16554662.4_sub	d__Bacteria;p__Bacillota;c__Clostridia;o__Oscillospirales;f__Acutalibacteraceae;g__Ruminococcoides;s__Ruminococcoides bromii	-0.39560827156477	NR
maxbin_Bl_21.001	d__Bacteria;p__Bacillota;c__Clostridia;o__Christensenellales;f__CAG-138;g__Aphodomorpha;s__Aphodomorpha sp900540495	-0.3899570844131	NR
maxbin_Bl_21.002	d__Bacteria;p__Bacillota;c__Clostridia;o__Christensenellales;f__CAG-138;g__Pelethousia;s__Pelethousia gallinarum	-0.3899570844131	NR
maxbin_Bl_21.005_sub	d__Bacteria;p__Bacillota;c__Clostridia;o__Oscillospirales;f__Oscillospiraceae;g__Scatomorpha;s__Scatomorpha pullistercoris	-0.3899570844131	NR
maxbin_Bl_22.006_sub	d__Bacteria;p__Bacillota;c__Clostridia;o__Oscillospirales;f__Oscillospiraceae;g__Vescimonas;s__Vescimonas sp900313295	-0.3899570844131	NR
maxbin_Bl_22.007_sub	d__Bacteria;p__Bacillota;c__Clostridia;o__Oscillospirales;f__Oscillospiraceae;g__Vescimonas;s__Vescimonas sp900551995	-0.3899570844131	NR
maxbin_Bl_36.013	d__Bacteria;p__Actinomycetota;c__Coriobacteriia;o__Coriobacteriales;f__Coriobacteriaceae;g__Collinsella;s__	-0.3899570844131	NR
maxbin_ERR6275652.031_sub	d__Bacteria;p__Bacillota;c__Clostridia;o__Christensenellales;f__Pumilibacteraceae;g__CAG-552;s__CAG-552 sp000435495	-0.3899570844131	NR
maxbin_ERR6275663.053	d__Bacteria;p__Bacteroidota;c__Bacteroidia;o__Bacteroidales;f__Porphyromonadaceae;g__Porphyromonas;s__Porphyromonas sp900546675	-0.3899570844131	NR
maxbin_ERR6275668.004	d__Bacteria;p__Bacillota;c__Clostridia;o__Oscillospirales;f__Oscillospiraceae;g__Vescimonas;s__Vescimonas sp900551995	-0.3899570844131	NR
maxbin_SRR16554627.030_sub	d__Bacteria;p__Bacillota;c__Clostridia;o__Christensenellales;f__CAG-138;g__SFEL01;s__SFEL01 sp004557245	-0.3899570844131	NR
maxbin_SRR16554673.003	d__Bacteria;p__Bacillota;c__Clostridia;o__Oscillospirales;f__Ruminococcaceae;g__Faecalibacterium;s__Faecalibacterium longum	-0.3899570844131	NR
maxbin_SRR25825495.001	d__Bacteria;p__Desulfobacterota_I;c__Desulfovibrionia;o__Desulfovibrionales;f__Desulfovibrionaceae;g__Desulfovibrio;s__Desulfovibrio sp900556755	-0.3899570844131	NR
maxbin_SRR5930501.063	d__Bacteria;p__Bacteroidota;c__Bacteroidia;o__Bacteroidales;f__Porphyromonadaceae;g__Porphyromonas;s__Porphyromonas sp900539765	-0.3899570844131	NR
metabat_Bl_21.11	d__Bacteria;p__Actinomycetota;c__Coriobacteriia;o__Coriobacteriales;f__Coriobacteriaceae;g__Collinsella;s__Collinsella sp900549025	-0.3899570844131	NR
metabat_Bl_22.9	d__Bacteria;p__Bacillota;c__Clostridia;o__Christensenellales;f__Aristaeellaceae;g__UBA11524;s__UBA11524 sp000437595	-0.3899570844131	NR
metabat_Bl_32.9	d__Bacteria;p__Actinomycetota;c__Coriobacteriia;o__Coriobacteriales;f__Coriobacteriaceae;g__Collinsella;s__Collinsella sp902363125	-0.3899570844131	NR
metabat_ERR6279654.2	d__Bacteria;p__Bacillota;c__Clostridia;o__Christensenellales;f__Aristaeellaceae;g__Ventricola;s__Ventricola sp900542395	-0.3899570844131	NR
metabat_ERR6279657.98_sub	d__Bacteria;p__Bacillota;c__Clostridia;o__Oscillospirales;f__Ruminococcaceae;g__Gemmiger;s__Gemmiger sp900540595	-0.3899570844131	NR
metabat_ERR6279672.10	d__Bacteria;p__Actinomycetota;c__Coriobacteriia;o__Coriobacteriales;f__Coriobacteriaceae;g__Collinsella;s__Collinsella bouchesdurhonensis	-0.3899570844131	NR
metabat_SRR16554651.36	d__Bacteria;p__Bacillota;c__Clostridia;o__Oscillospirales;f__Oscillospiraceae;g__Faecousia;s__Faecousia sp900546075	-0.3899570844131	NR
metabat_SRR16554698.7	d__Bacteria;p__Bacillota;c__Clostridia;o__Christensenellales;f__CAG-138;g__Pelethousia;s__Pelethousia gallinarum	-0.3899570844131	NR
metabat_SRR16554779.24	d__Bacteria;p__Bacillota;c__Clostridia;o__Oscillospirales;f__Oscillospiraceae;g__Intestinimonas;s__Intestinimonas butyriciproducens	-0.3899570844131	NR
metabat_SRR5930527.85	d__Bacteria;p__Bacillota;c__Clostridia;o__Oscillospirales;f__Ruminococcaceae;g__Ruthenibacterium;s__Ruthenibacterium sp018380115	-0.3899570844131	NR
semibin_Bl_36.19	d__Bacteria;p__Bacillota;c__Clostridia;o__Christensenellales;f__Aristaeellaceae;g__UBA11524;s__UBA11524 sp000437595	-0.3899570844131	NR
semibin_ERR6275675.39_sub	d__Bacteria;p__Bacillota;c__Clostridia;o__Oscillospirales;f__Oscillospiraceae;g__Faecousia;s__Faecousia sp900546075	-0.3899570844131	NR
semibin_ERR6279665.43	d__Bacteria;p__Actinomycetota;c__Actinomycetes;o__Actinomycetales;f__Bifidobacteriaceae;g__Bifidobacterium;s__Bifidobacterium animalis_B	-0.3899570844131	NR
semibin_ERR6281941.44	d__Bacteria;p__Bacillota;c__Clostridia;o__Oscillospirales;f__Oscillospiraceae;g__Faecousia;s__Faecousia sp900546075	-0.3899570844131	NR
semibin_SRR16554634.69	d__Bacteria;p__Bacillota;c__Clostridia;o__Oscillospirales;f__Oscillospiraceae;g__Vescimonas;s__Vescimonas sp900551995	-0.3899570844131	NR
semibin_SRR16554657.72	d__Bacteria;p__Bacillota;c__Clostridia;o__Oscillospirales;f__Ruminococcaceae;g__Hominimerdicola;s__Hominimerdicola aceti	-0.3899570844131	NR
semibin_SRR16554736.70	d__Bacteria;p__Bacteroidota;c__Bacteroidia;o__Bacteroidales;f__Porphyromonadaceae;g__Porphyromonas;s__Porphyromonas sp946997275	-0.3899570844131	NR
semibin_SRR25825494.37	d__Bacteria;p__Desulfobacterota_I;c__Desulfovibrionia;o__Desulfovibrionales;f__Desulfovibrionaceae;g__Desulfovibrio;s__Desulfovibrio sp900556755	-0.3899570844131	NR
semibin_SRR5930501.110_sub	d__Bacteria;p__Bacillota;c__Clostridia;o__Oscillospirales;f__Oscillospiraceae;g__CAG-170;s__CAG-170 sp900548625	-0.3899570844131	NR
semibin_SRR5930517.103	d__Bacteria;p__Bacillota;c__Clostridia;o__Lachnospirales;f__Lachnospiraceae;g__Clostridium_AP;s__Clostridium_AP sp000509125	-0.3899570844131	NR
semibin_SRR6000892.68	d__Bacteria;p__Bacillota;c__Clostridia;o__Oscillospirales;f__Oscillospiraceae;g__Limivicinus;s__Limivicinus sp944385175	-0.3899570844131	NR
semibin_ERR6275675.80	d__Bacteria;p__Bacillota;c__Clostridia;o__Oscillospirales;f__Ruminococcaceae;g__YE71;s__	-0.387586808856058	NR
metabat_SRR16554654.55	d__Bacteria;p__Bacillota;c__Clostridia;o__Oscillospirales;f__Oscillospiraceae;g__Vescimonas;s__Vescimonas sp900547745	-0.386896806861687	NR
semibin_ERR6282298.56	d__Bacteria;p__Pseudomonadota;c__Gammaproteobacteria;o__Burkholderiales;f__Burkholderiaceae;g__Sutterella;s__Sutterella wadsworthensis_A	-0.385632607247162	NR
semibin_SRR16554781.23	d__Bacteria;p__Bacteroidota;c__Bacteroidia;o__Bacteroidales;f__Bacteroidaceae;g__Bacteroides;s__Bacteroides intestinalis	-0.381763494666148	NR
metabat_ERR6275652.5	d__Bacteria;p__Bacillota;c__Clostridia;o__Oscillospirales;f__Acutalibacteraceae;g__Ruminococcoides;s__Ruminococcoides bromii	-0.381752531136799	NR
semibin_SRR25825505.21	d__Bacteria;p__Bacteroidota;c__Bacteroidia;o__Bacteroidales;f__Bacteroidaceae;g__Alloprevotella;s__Alloprevotella sp900539625	-0.378979059960175	NR
semibin_SRR5930527.83_sub	d__Bacteria;p__Bacillota;c__Clostridia;o__Oscillospirales;f__Oscillospiraceae;g__Faecousia;s__Faecousia intestinalis	-0.378631780947972	NR
metabat_SRR16554785.21	d__Bacteria;p__Bacillota;c__Clostridia;o__Oscillospirales;f__Oscillospiraceae;g__Vescimonas;s__Vescimonas cirricatena	-0.377664177771139	NR
metabat_ERR6279661.17	d__Bacteria;p__Bacillota;c__Clostridia;o__Christensenellales;f__Aristaeellaceae;g__Limiplasma;s__Limiplasma merdipullorum	-0.37261386876874	NR
maxbin_ERR6281941.015	d__Bacteria;p__Bacillota;c__Clostridia;o__Oscillospirales;f__Acutalibacteraceae;g__CAG-177;s__CAG-177 sp003514385	-0.370120338256884	NR
metabat_ERR6281340.65	d__Bacteria;p__Bacteroidota;c__Bacteroidia;o__Bacteroidales;f__Rikenellaceae;g__Alistipes_A;s__Alistipes_A indistinctus	-0.36622639661603	NR
semibin_SRR5930521.37	d__Bacteria;p__Bacteroidota;c__Bacteroidia;o__Bacteroidales;f__Marinifilaceae;g__Butyricimonas;s__Butyricimonas virosa	-0.365869618113566	NR
semibin_SRR5930509.16_sub	d__Bacteria;p__Bacillota;c__Clostridia;o__Lachnospirales;f__Lachnospiraceae;g__Blautia_A;s__Blautia_A obeum	-0.364176518376398	NR
maxbin_SRR5930529.011	d__Bacteria;p__Verrucomicrobiota;c__Verrucomicrobiia;o__Verrucomicrobiales;f__Akkermansiaceae;g__Akkermansia;s__Akkermansia muciniphila	-0.364010333176184	NR
metabat_ERR6279677.25	d__Bacteria;p__Bacillota;c__Clostridia;o__Christensenellales;f__Aristaeellaceae;g__Limiplasma;s__Limiplasma merdipullorum	-0.363452754076052	NR
maxbin_SRR5930510.007_sub	d__Bacteria;p__Bacillota;c__Clostridia;o__Lachnospirales;f__Lachnospiraceae;g__Blautia_A;s__Blautia_A obeum	-0.362524940724898	NR
semibin_ERR6279676.4	d__Bacteria;p__Bacillota;c__Clostridia;o__Lachnospirales;f__Lachnospiraceae;g__Blautia_A;s__Blautia_A obeum	-0.357767543848086	NR
metabat_SRR16554704.2	d__Bacteria;p__Bacillota;c__Clostridia;o__Oscillospirales;f__Ruminococcaceae;g__Faecalibacterium;s__Faecalibacterium prausnitzii	-0.355735919530917	NR
semibin_SRR5930517.113	d__Bacteria;p__Bacillota;c__Clostridia;o__Lachnospirales;f__Lachnospiraceae;g__Blautia_A;s__Blautia_A obeum	-0.355224884207774	NR
semibin_SRR5930522.7_sub	d__Bacteria;p__Bacillota;c__Clostridia;o__Oscillospirales;f__Oscillospiraceae;g__Vescimonas;s__Vescimonas sp003539495	-0.355135209019709	NR
semibin_ERR6275666.75	d__Bacteria;p__Bacillota;c__Clostridia;o__Oscillospirales;f__Oscillospiraceae;g__Onthomonas;s__Onthomonas sp900545815	-0.353359437640238	NR
metabat_ERR6281341.9	d__Bacteria;p__Bacillota;c__Clostridia;o__Oscillospirales;f__Oscillospiraceae;g__Lawsonibacter_A;s__Lawsonibacter_A hominis	-0.352123878057528	NR
semibin_ERR6275661.47	d__Bacteria;p__Bacillota;c__Clostridia;o__Lachnospirales;f__Lachnospiraceae;g__Blautia_A;s__Blautia_A obeum	-0.351233362312842	NR
metabat_SRR16554726.23	d__Bacteria;p__Bacillota;c__Clostridia;o__Oscillospirales;f__Oscillospiraceae;g__Oscillibacter;s__Oscillibacter segnis	-0.35115296309762	NR
metabat_Bl_32.28_sub	d__Bacteria;p__Bacillota;c__Clostridia;o__Oscillospirales;f__Oscillospiraceae;g__Oscillibacter;s__Oscillibacter segnis	-0.348540253098536	NR
maxbin_SRR5930506.016_sub	d__Bacteria;p__Bacillota;c__Clostridia;o__Lachnospirales;f__Lachnospiraceae;g__Coprococcus_A;s__Coprococcus_A intestinihominis	-0.343610718007613	NR
metabat_SRR5930529.8	d__Bacteria;p__Bacillota;c__Clostridia;o__Oscillospirales;f__Oscillospiraceae;g__Lawsonibacter;s__Lawsonibacter sp900066825	-0.340224019344378	NR
metabat_SRR25825505.58	d__Bacteria;p__Bacillota;c__Clostridia;o__Oscillospirales;f__Ruminococcaceae;g__Huintestinicola;s__Huintestinicola butyrica	-0.339717879052687	NR
semibin_SRR5930526.60	d__Bacteria;p__Bacillota;c__Clostridia;o__Lachnospirales;f__Lachnospiraceae;g__Lachnospira;s__Lachnospira hominis	-0.339393339212466	NR
semibin_ERR6279667.91	d__Bacteria;p__Actinomycetota;c__Coriobacteriia;o__Coriobacteriales;f__Atopobiaceae;g__Parolsenella;s__Parolsenella catena	-0.338932066317129	NR
metabat_ERR6279681.38	d__Bacteria;p__Bacillota;c__Clostridia;o__Oscillospirales;f__Ruminococcaceae;g__Faecalibacterium;s__Faecalibacterium prausnitzii_E	-0.338172867055464	NR
metabat_ERR6233695.53	d__Bacteria;p__Actinomycetota;c__Coriobacteriia;o__Coriobacteriales;f__Atopobiaceae;g__Parolsenella;s__Parolsenella catena	-0.335707551892329	NR
metabat_ERR6275677.50	d__Bacteria;p__Actinomycetota;c__Coriobacteriia;o__Coriobacteriales;f__Atopobiaceae;g__Parolsenella;s__Parolsenella catena	-0.335579394455481	NR
semibin_ERR6281341.53	d__Bacteria;p__Bacillota;c__Clostridia;o__Oscillospirales;f__CAG-382;g__Woodwardiibium;s__Woodwardiibium sp900760275	-0.334835521038103	NR
semibin_ERR6271721.5_sub	d__Bacteria;p__Bacillota;c__Clostridia;o__Oscillospirales;f__Oscillospiraceae;g__Oscillibacter;s__Oscillibacter segnis	-0.333885594363737	NR
semibin_SRR5930501.25	d__Bacteria;p__Bacillota;c__Clostridia;o__Christensenellales;f__QALW01;g__UMGS1338;s__UMGS1338 sp900550805	-0.332013047392893	NR
metabat_ERR6281751.13_sub	d__Bacteria;p__Bacillota;c__Clostridia;o__Oscillospirales;f__Oscillospiraceae;g__Evtepia;s__Evtepia sp004556345	-0.328389375563193	NR
metabat_ERR6279676.12	d__Bacteria;p__Bacillota;c__Clostridia;o__Oscillospirales;f__Ruminococcaceae;g__Faecalibacterium;s__Faecalibacterium prausnitzii_E	-0.327727421279478	NR
maxbin_Bl_39867.009_sub	d__Bacteria;p__Bacteroidota;c__Bacteroidia;o__Bacteroidales;f__Bacteroidaceae;g__Prevotella;s__Prevotella copri_K	-0.326419062073756	NR
semibin_ERR6279657.165	d__Bacteria;p__Actinomycetota;c__Coriobacteriia;o__Coriobacteriales;f__Atopobiaceae;g__Parolsenella;s__Parolsenella catena	-0.326007827277708	NR
maxbin_SRR5930513.008_sub	d__Bacteria;p__Bacteroidota;c__Bacteroidia;o__Bacteroidales;f__Bacteroidaceae;g__Bacteroides;s__Bacteroides thetaiotaomicron	-0.325812815781164	NR
maxbin_ERR6279682.017	d__Bacteria;p__Bacillota;c__Clostridia;o__Oscillospirales;f__Ruminococcaceae;g__Faecalibacterium;s__Faecalibacterium prausnitzii_E	-0.32502954369359	NR
semibin_ERR6279624.16	d__Bacteria;p__Bacillota;c__Clostridia;o__Lachnospirales;f__Lachnospiraceae;g__Oliverpabstia;s__Oliverpabstia intestinalis	-0.324019192810583	NR
semibin_SRR16554648.24	d__Bacteria;p__Bacillota;c__Clostridia;o__Lachnospirales;f__Lachnospiraceae;g__Agathobacter;s__Agathobacter rectalis	-0.31890555387311	NR
semibin_SRR5930532.79	d__Bacteria;p__Bacillota;c__Clostridia;o__Lachnospirales;f__Lachnospiraceae;g__Eisenbergiella;s__Eisenbergiella tayi	-0.318660705442953	NR
semibin_SRR16554647.24	d__Bacteria;p__Bacillota;c__Clostridia;o__Oscillospirales;f__Oscillospiraceae;g__Oscillibacter;s__Oscillibacter segnis	-0.316994167025614	NR
maxbin_ERR6275678.010	d__Bacteria;p__Bacillota;c__Clostridia;o__Peptostreptococcales;f__Anaerovoracaceae;g__Fimisoma;s__Fimisoma sp000435715	-0.316037929709483	NR
maxbin_ERR6279623.024	d__Bacteria;p__Actinomycetota;c__Actinomycetes;o__Actinomycetales;f__Actinomycetaceae;g__Pauljensenia;s__Pauljensenia sp902373545	-0.314855366106558	NR
metabat_ERR6275652.45	d__Bacteria;p__Bacillota;c__Clostridia;o__Oscillospirales;f__Oscillospiraceae;g__Onthomonas;s__Onthomonas sp900545815	-0.314214139338065	NR
semibin_ERR6279624.33	d__Bacteria;p__Bacillota;c__Clostridia;o__Oscillospirales;f__Ruminococcaceae;g__Ruthenibacterium;s__Ruthenibacterium sp944386565	-0.313439249153662	NR
semibin_SRR5930498.118	d__Bacteria;p__Bacillota;c__Clostridia;o__Lachnospirales;f__Lachnospiraceae;g__Butyribacter;s__Butyribacter sp003529475	-0.313124745245505	NR
semibin_ERR6275674.65	d__Bacteria;p__Bacillota;c__Clostridia;o__Christensenellales;f__Aristaeellaceae;g__Ventricola;s__Ventricola sp900548125	-0.310664503927756	NR
semibin_SRR16554651.34_sub	d__Bacteria;p__Bacillota;c__Clostridia;o__Oscillospirales;f__Oscillospiraceae;g__Vescimonas;s__Vescimonas sp900548615	-0.30858760988288	NR
metabat_ERR6281518.75	d__Bacteria;p__Actinomycetota;c__Actinomycetes;o__Actinomycetales;f__Actinomycetaceae;g__Pauljensenia;s__Pauljensenia bouchesdurhonensis	-0.308575212116766	NR
metabat_ERR6271719.4	d__Bacteria;p__Verrucomicrobiota;c__Verrucomicrobiia;o__Verrucomicrobiales;f__Akkermansiaceae;g__Akkermansia;s__Akkermansia muciniphila	-0.307400598283339	NR
semibin_SRR25825500.39	d__Bacteria;p__Bacillota;c__Clostridia;o__Oscillospirales;f__Oscillospiraceae;g__Vescimonas;s__Vescimonas sp900548615	-0.30539306914382	NR
metabat_SRR5930527.48	d__Bacteria;p__Bacillota;c__Clostridia;o__Christensenellales;f__UBA1750;g__Spyradocola;s__Spyradocola merdavium	-0.30536523377471	NR
semibin_SRR5930530.129_sub	d__Bacteria;p__Bacillota;c__Clostridia;o__Oscillospirales;f__Butyricicoccaceae;g__Agathobaculum;s__Agathobaculum hominis	-0.305349796171713	NR
metabat_SRR16554728.7	d__Bacteria;p__Bacillota;c__Clostridia;o__Oscillospirales;f__Oscillospiraceae;g__Vescimonas;s__Vescimonas sp900548615	-0.30468049561553	NR
metabat_ERR6275663.3_sub	d__Bacteria;p__Bacillota;c__Clostridia;o__Oscillospirales;f__Ruminococcaceae;g__Faecalibacterium;s__Faecalibacterium prausnitzii	-0.303211449738074	NR
semibin_SRR16554644.4	d__Bacteria;p__Bacillota;c__Clostridia;o__Oscillospirales;f__Ruminococcaceae;g__Faecalibacterium;s__Faecalibacterium prausnitzii	-0.302470787520933	NR
metabat_SRR25825496.40	d__Bacteria;p__Bacillota;c__Clostridia;o__Oscillospirales;f__Oscillospiraceae;g__CAG-170;s__CAG-170 sp000432135	-0.301879002805281	NR
semibin_ERR6279664.18_sub	d__Bacteria;p__Actinomycetota;c__Coriobacteriia;o__Coriobacteriales;f__UMGS124;g__JAHZGC01;s__	-0.301093055959273	NR
metabat_SRR25825512.34	d__Bacteria;p__Bacillota;c__Clostridia;o__Oscillospirales;f__Oscillospiraceae;g__Apopatocola;s__Apopatocola sp003522945	-0.300802766438055	NR
metabat_ERR6280907.57	d__Bacteria;p__Bacillota;c__Clostridia;o__Oscillospirales;f__CAG-382;g__Woodwardiibium;s__Woodwardiibium sp900760275	-0.300688474531699	NR
metabat_ERR6230340.13	d__Bacteria;p__Actinomycetota;c__Coriobacteriia;o__Coriobacteriales;f__UMGS124;g__JAHZGC01;s__	-0.300536303873587	NR

## Sheet: Table S3_Frankel_2017_R
Table S3. Species significantly associated with R and NR in each datasets
Frankel et al., 2017_R
user_genome	classification	differentials	status
semibin_SRR5930495.44	d__Bacteria;p__Bacillota;c__Clostridia;o__Oscillospirales;f__Acutalibacteraceae;g__Scatavimonas;s__Scatavimonas sp900540275	1.95929180308099	R
semibin_SRR5930513.29	d__Bacteria;p__Bacillota;c__Clostridia;o__Lachnospirales;f__Lachnospiraceae;g__Agathobacter;s__Agathobacter rectalis	1.7188256852221	R
semibin_SRR16554759.10_sub	d__Bacteria;p__Bacteroidota;c__Bacteroidia;o__Bacteroidales;f__Bacteroidaceae;g__Bacteroides;s__Bacteroides uniformis	1.54588686152215	R
maxbin_SRR5930495.007_sub	d__Bacteria;p__Bacillota;c__Clostridia;o__Lachnospirales;f__Lachnospiraceae;g__Blautia_A;s__Blautia_A obeum	1.49250076933618	R
metabat_ERR6275674.37	d__Bacteria;p__Bacteroidota;c__Bacteroidia;o__Bacteroidales;f__Rikenellaceae;g__Alistipes;s__Alistipes avistercoris	1.44430826826806	R
maxbin_SRR5930514.003	d__Bacteria;p__Bacillota;c__Clostridia;o__Oscillospirales;f__Oscillospiraceae;g__Vescimonas;s__Vescimonas cirricatena	1.44176624937768	R
maxbin_SRR5930533.002	d__Bacteria;p__Bacillota;c__Clostridia;o__Oscillospirales;f__Acutalibacteraceae;g__Ruminococcoides;s__Ruminococcoides intestinale	1.41649280710931	R
metabat_SRR5930523.19	d__Bacteria;p__Bacillota;c__Clostridia;o__Lachnospirales;f__Lachnospiraceae;g__Blautia_A;s__Blautia_A sp900120195	1.39859400912042	R
semibin_SRR5930514.18	d__Bacteria;p__Bacteroidota;c__Bacteroidia;o__Bacteroidales;f__UBA932;g__Cryptobacteroides;s__Cryptobacteroides sp000431015	1.38587700052972	R
semibin_SRR16554652.103	d__Bacteria;p__Bacillota;c__Clostridia;o__Oscillospirales;f__Acutalibacteraceae;g__Ruminococcoides;s__Ruminococcoides intestinale	1.34222065134759	R
semibin_SRR5930523.58_sub	d__Bacteria;p__Bacillota;c__Clostridia;o__Lachnospirales;f__Lachnospiraceae;g__Fusicatenibacter;s__Fusicatenibacter saccharivorans	1.26402674837823	R
maxbin_SRR16554718.001	d__Bacteria;p__Bacillota;c__Clostridia;o__Oscillospirales;f__Acutalibacteraceae;g__Fimenecus;s__Fimenecus sp000432435	1.26168714686151	R
maxbin_SRR16554789.001	d__Bacteria;p__Bacteroidota;c__Bacteroidia;o__Bacteroidales;f__Bacteroidaceae;g__Bacteroides;s__Bacteroides uniformis	1.24278472586389	R
semibin_SRR5930523.22	d__Bacteria;p__Bacillota;c__Clostridia;o__Lachnospirales;f__Lachnospiraceae;g__Anaerostipes;s__Anaerostipes hadrus	1.21253095789666	R
maxbin_SRR5930505.003	d__Bacteria;p__Bacillota;c__Clostridia;o__Oscillospirales;f__Acutalibacteraceae;g__Ruminococcoides;s__Ruminococcoides intestinale	1.20127140208001	R
semibin_SRR5930533.60	d__Bacteria;p__Bacteroidota;c__Bacteroidia;o__Bacteroidales;f__Bacteroidaceae;g__Phocaeicola;s__Phocaeicola plebeius_A	1.1618633143496	R
semibin_SRR5930506.72	d__Bacteria;p__Bacteroidota;c__Bacteroidia;o__Bacteroidales;f__Bacteroidaceae;g__Prevotella;s__Prevotella rara	1.13306008501763	R
semibin_SRR5930494.42	d__Bacteria;p__Bacillota;c__Clostridia;o__Oscillospirales;f__Acutalibacteraceae;g__Ruminococcoides;s__Ruminococcoides intestinale	1.13201283140893	R
maxbin_SRR5930514.007	d__Bacteria;p__Bacillota;c__Clostridia;o__Christensenellales;f__CAG-138;g__Phil1;s__Phil1 sp001940855	1.12551449461694	R
maxbin_Bl_23.002	d__Bacteria;p__Bacillota;c__Clostridia;o__Oscillospirales;f__Acutalibacteraceae;g__Fimenecus;s__Fimenecus sp000432435	1.12453519030328	R
semibin_Bl_25.12	d__Bacteria;p__Bacillota;c__Clostridia;o__Oscillospirales;f__Acutalibacteraceae;g__Ruminococcoides;s__Ruminococcoides intestinale	1.08184300585504	R
metabat_SRR5930504.27	d__Bacteria;p__Bacteroidota;c__Bacteroidia;o__Bacteroidales;f__Rikenellaceae;g__Alistipes;s__Alistipes finegoldii	1.07199238463159	R
metabat_SRR5930498.86	d__Bacteria;p__Bacillota;c__Clostridia;o__Lachnospirales;f__Lachnospiraceae;g__Oliverpabstia;s__Oliverpabstia intestinalis	1.0415203444552	R
metabat_SRR5930534.43	d__Bacteria;p__Bacillota;c__Clostridia;o__Lachnospirales;f__Lachnospiraceae;g__Coprococcus;s__Coprococcus aceti	1.0318938366961	R
semibin_SRR5930503.63	d__Bacteria;p__Bacillota;c__Clostridia;o__Oscillospirales;f__Ruminococcaceae;g__Ruminiclostridium_E;s__Ruminiclostridium_E siraeum	1.02006624861474	R
semibin_SRR25825507.51_sub	d__Bacteria;p__Bacillota;c__Clostridia;o__Oscillospirales;f__Acutalibacteraceae;g__Ruminococcoides;s__Ruminococcoides intestinale	0.992370473582698	R
semibin_SRR5930506.177_sub	d__Bacteria;p__Bacillota;c__Clostridia;o__Oscillospirales;f__Acutalibacteraceae;g__Pseudoruminococcus;s__Pseudoruminococcus massiliensis	0.989454852778865	R
semibin_ERR6232458.16	d__Bacteria;p__Bacillota;c__Clostridia;o__Lachnospirales;f__Lachnospiraceae;g__Fusicatenibacter;s__Fusicatenibacter saccharivorans	0.981360899646235	R
metabat_SRR5930495.2	d__Bacteria;p__Bacteroidota;c__Bacteroidia;o__Bacteroidales;f__Bacteroidaceae;g__Bacteroides;s__Bacteroides rodentium	0.971380697925044	R
metabat_SRR16554771.5	d__Bacteria;p__Bacillota;c__Clostridia;o__Lachnospirales;f__Lachnospiraceae;g__Anaerostipes;s__Anaerostipes hadrus	0.969376670558406	R
semibin_SRR5930533.29	d__Bacteria;p__Bacillota;c__Clostridia;o__Oscillospirales;f__Acutalibacteraceae;g__Hominenteromicrobium;s__Hominenteromicrobium mulieris	0.947635041911555	R
semibin_SRR16554632.34	d__Bacteria;p__Bacillota;c__Clostridia;o__Oscillospirales;f__Acutalibacteraceae;g__Ruminococcoides;s__Ruminococcoides intestinale	0.943394529063655	R
semibin_SRR5930509.16_sub	d__Bacteria;p__Bacillota;c__Clostridia;o__Lachnospirales;f__Lachnospiraceae;g__Blautia_A;s__Blautia_A obeum	0.934953676898433	R
semibin_SRR5930495.29	d__Bacteria;p__Bacillota;c__Clostridia;o__Lachnospirales;f__Lachnospiraceae;g__Enterocloster;s__Enterocloster bolteae	0.934233175952388	R
maxbin_SRR16554686.012	d__Bacteria;p__Bacillota;c__Clostridia;o__Oscillospirales;f__Acutalibacteraceae;g__Ruminococcoides;s__Ruminococcoides intestinale	0.927879320819331	R
semibin_SRR5930529.2	d__Bacteria;p__Bacillota;c__Clostridia;o__Lachnospirales;f__Lachnospiraceae;g__Blautia_A;s__Blautia_A faecis	0.926485287387324	R
maxbin_SRR25825520.025_sub	d__Bacteria;p__Bacillota;c__Clostridia;o__Oscillospirales;f__Acutalibacteraceae;g__Ruminococcoides;s__Ruminococcoides intestinale	0.925692068774653	R
metabat_ERR6281432.14	d__Bacteria;p__Bacillota;c__Clostridia;o__Oscillospirales;f__Acutalibacteraceae;g__Ruminococcoides;s__Ruminococcoides intestinale	0.918277489383174	R
semibin_ERR6271721.115	d__Bacteria;p__Bacillota;c__Clostridia;o__Lachnospirales;f__Lachnospiraceae;g__Fusicatenibacter;s__Fusicatenibacter saccharivorans	0.905780302722407	R
semibin_ERR6279676.4	d__Bacteria;p__Bacillota;c__Clostridia;o__Lachnospirales;f__Lachnospiraceae;g__Blautia_A;s__Blautia_A obeum	0.899563776690913	R
maxbin_SRR5930513.008_sub	d__Bacteria;p__Bacteroidota;c__Bacteroidia;o__Bacteroidales;f__Bacteroidaceae;g__Bacteroides;s__Bacteroides thetaiotaomicron	0.896506535251094	R
metabat_SRR16554749.32	d__Bacteria;p__Pseudomonadota;c__Gammaproteobacteria;o__Enterobacterales;f__Enterobacteriaceae;g__Enterobacter;s__Enterobacter hormaechei_C	0.894877063472224	R
metabat_SRR16554669.41_sub	d__Bacteria;p__Bacillota;c__Clostridia;o__Lachnospirales;f__Lachnospiraceae;g__Fusicatenibacter;s__Fusicatenibacter saccharivorans	0.890373694140864	R
maxbin_SRR16554707.013	d__Bacteria;p__Bacillota;c__Clostridia;o__Lachnospirales;f__Lachnospiraceae;g__Acetatifactor;s__Acetatifactor acetigignens	0.886782871921016	R
metabat_SRR25825519.34	d__Bacteria;p__Bacillota;c__Clostridia;o__Lachnospirales;f__Lachnospiraceae;g__Fusicatenibacter;s__Fusicatenibacter saccharivorans	0.885010825831843	R
metabat_SRR16554659.6	d__Bacteria;p__Bacteroidota;c__Bacteroidia;o__Bacteroidales;f__Rikenellaceae;g__Alistipes;s__Alistipes putredinis	0.881126867968989	R
semibin_SRR5930532.57	d__Bacteria;p__Bacillota;c__Bacilli;o__Lactobacillales;f__Streptococcaceae;g__Streptococcus;s__Streptococcus salivarius_E	0.88082419558282	R
metabat_ERR6279654.3_sub	d__Bacteria;p__Bacillota;c__Clostridia;o__Oscillospirales;f__Acutalibacteraceae;g__Ruminococcoides;s__Ruminococcoides intestinale	0.880727516848994	R
semibin_ERR6275661.47	d__Bacteria;p__Bacillota;c__Clostridia;o__Lachnospirales;f__Lachnospiraceae;g__Blautia_A;s__Blautia_A obeum	0.877119886119319	R
semibin_ERR6264281.94	d__Bacteria;p__Bacillota;c__Clostridia;o__Lachnospirales;f__Lachnospiraceae;g__Fusicatenibacter;s__Fusicatenibacter saccharivorans	0.876716601092769	R
semibin_SRR5930532.101_sub	d__Bacteria;p__Bacillota;c__Clostridia;o__Oscillospirales;f__Oscillospiraceae;g__CAG-170;s__CAG-170 sp000432135	0.875760661799861	R
metabat_SRR5930534.8_sub	d__Bacteria;p__Bacillota;c__Clostridia;o__Lachnospirales;f__Lachnospiraceae;g__Blautia_A;s__	0.869548784930659	R
metabat_SRR16554674.5	d__Bacteria;p__Bacteroidota;c__Bacteroidia;o__Bacteroidales;f__Bacteroidaceae;g__Phocaeicola;s__Phocaeicola vulgatus	0.861886488635493	R
semibin_ERR6239139.3	d__Bacteria;p__Bacillota;c__Clostridia;o__Oscillospirales;f__Acutalibacteraceae;g__Ruminococcoides;s__Ruminococcoides intestinale	0.854116546351863	R
semibin_SRR5930536.88	d__Bacteria;p__Bacillota;c__Clostridia;o__Oscillospirales;f__Ruminococcaceae;g__Faecalibacterium;s__Faecalibacterium sp900539945	0.853991257388545	R
maxbin_SRR5930530.047	d__Bacteria;p__Bacillota;c__Clostridia;o__Oscillospirales;f__Ruminococcaceae;g__Faecalibacterium;s__Faecalibacterium prausnitzii	0.848705040652705	R
metabat_SRR5930534.33	d__Bacteria;p__Bacillota;c__Clostridia;o__Oscillospirales;f__Ruminococcaceae;g__Gemmiger;s__Gemmiger formicilis	0.845040189464045	R
semibin_ERR6233693.7	d__Bacteria;p__Bacillota;c__Clostridia;o__Lachnospirales;f__Lachnospiraceae;g__Fusicatenibacter;s__Fusicatenibacter saccharivorans	0.841705309588862	R
semibin_ERR6279624.16	d__Bacteria;p__Bacillota;c__Clostridia;o__Lachnospirales;f__Lachnospiraceae;g__Oliverpabstia;s__Oliverpabstia intestinalis	0.838745342929316	R
semibin_SRR16554721.17	d__Bacteria;p__Bacteroidota;c__Bacteroidia;o__Bacteroidales;f__Bacteroidaceae;g__Phocaeicola;s__Phocaeicola dorei	0.837951289851619	R
semibin_SRR5930527.132	d__Bacteria;p__Bacillota;c__Clostridia;o__Oscillospirales;f__Acutalibacteraceae;g__Ruminococcoides;s__Ruminococcoides intestinalis	0.830302702624751	R
maxbin_SRR5930512.005_sub	d__Bacteria;p__Bacillota;c__Bacilli;o__Lactobacillales;f__Streptococcaceae;g__Streptococcus;s__Streptococcus lutetiensis	0.825699793536616	R
metabat_ERR6279672.14	d__Bacteria;p__Bacillota;c__Clostridia;o__Oscillospirales;f__Acutalibacteraceae;g__Ruminococcoides;s__Ruminococcoides intestinale	0.817632543284846	R
maxbin_SRR16554666.010_sub	d__Bacteria;p__Bacillota;c__Clostridia;o__Oscillospirales;f__Acutalibacteraceae;g__Ruminococcoides;s__Ruminococcoides intestinale	0.816583978373958	R
metabat_ERR6279670.69	d__Bacteria;p__Bacillota;c__Clostridia;o__Oscillospirales;f__Acutalibacteraceae;g__Ruminococcoides;s__Ruminococcoides intestinale	0.815729724605037	R
semibin_SRR5930497.77	d__Bacteria;p__Bacteroidota;c__Bacteroidia;o__Bacteroidales;f__Bacteroidaceae;g__Prevotella;s__Prevotella sp000436695	0.81073461695428	R
semibin_SRR16554630.20	d__Bacteria;p__Bacteroidota;c__Bacteroidia;o__Bacteroidales;f__Rikenellaceae;g__Alistipes;s__Alistipes putredinis	0.803502308566523	R
semibin_SRR5930514.44	d__Bacteria;p__Bacillota;c__Bacilli;o__ML615J-28;f__CAG-313;g__CAG-313;s__CAG-313 sp000433035	0.801671730716182	R
metabat_SRR6000877.7	d__Bacteria;p__Bacteroidota;c__Bacteroidia;o__Bacteroidales;f__Rikenellaceae;g__Alistipes;s__Alistipes putredinis	0.7927158944201	R
semibin_SRR5930502.23	d__Bacteria;p__Bacteroidota;c__Bacteroidia;o__Bacteroidales;f__Bacteroidaceae;g__Bacteroides;s__Bacteroides ovatus	0.791019188601924	R
semibin_SRR5930533.32_sub	d__Bacteria;p__Bacillota;c__Clostridia;o__Lachnospirales;f__Lachnospiraceae;g__Roseburia_C;s__Roseburia_C amylophila	0.78579245730157	R
semibin_SRR16554704.8_sub	d__Bacteria;p__Bacillota;c__Clostridia;o__Oscillospirales;f__Acutalibacteraceae;g__Ruminococcoides;s__Ruminococcoides intestinale	0.784660445887996	R
maxbin_SRR16554656.002	d__Bacteria;p__Bacteroidota;c__Bacteroidia;o__Bacteroidales;f__Rikenellaceae;g__Alistipes;s__Alistipes avistercoris	0.782334911067439	R
semibin_ERR6267712.18	d__Bacteria;p__Bacillota;c__Clostridia;o__Lachnospirales;f__Lachnospiraceae;g__Blautia_A;s__Blautia_A fusiformis	0.782218920428706	R
semibin_SRR16554766.44_sub	d__Bacteria;p__Bacillota;c__Clostridia;o__Lachnospirales;f__Lachnospiraceae;g__Fusicatenibacter;s__Fusicatenibacter saccharivorans	0.77838586493249	R
semibin_SRR6000905.60_sub	d__Bacteria;p__Bacteroidota;c__Bacteroidia;o__Bacteroidales;f__Rikenellaceae;g__Alistipes;s__	0.761021243770076	R
maxbin_SRR5930516.010	d__Bacteria;p__Bacillota;c__Bacilli;o__Lactobacillales;f__Lactobacillaceae;g__Ligilactobacillus;s__Ligilactobacillus ruminis	0.753272997577144	R
semibin_SRR5930523.43	d__Bacteria;p__Bacillota;c__Clostridia;o__Lachnospirales;f__Lachnospiraceae;g__Blautia_A;s__Blautia_A faecis	0.751662599284602	R
semibin_SRR5930501.2	d__Bacteria;p__Bacillota;c__Clostridia;o__Lachnospirales;f__Lachnospiraceae;g__Fusicatenibacter;s__Fusicatenibacter saccharivorans	0.751534210879756	R
semibin_Bl_29.5	d__Bacteria;p__Bacillota;c__Clostridia;o__Oscillospirales;f__Acutalibacteraceae;g__Ruminococcoides;s__Ruminococcoides intestinale	0.749491678912593	R
metabat_SRR16554744.3	d__Bacteria;p__Bacillota;c__Negativicutes;o__Acidaminococcales;f__Acidaminococcaceae;g__Phascolarctobacterium;s__Phascolarctobacterium faecium	0.739831077296687	R
semibin_SRR5930511.52	d__Bacteria;p__Bacteroidota;c__Bacteroidia;o__Bacteroidales;f__Bacteroidaceae;g__Bacteroides;s__Bacteroides caccae	0.739330279071284	R
metabat_SRR6000949.51_sub	d__Bacteria;p__Bacillota;c__Clostridia;o__Lachnospirales;f__Lachnospiraceae;g__Fusicatenibacter;s__Fusicatenibacter saccharivorans	0.738402473170711	R
semibin_SRR5930504.27	d__Bacteria;p__Bacillota;c__Clostridia;o__Lachnospirales;f__Lachnospiraceae;g__Blautia_A;s__Blautia_A wexlerae	0.736646162707759	R
semibin_SRR5930498.73	d__Bacteria;p__Bacillota;c__Clostridia;o__Lachnospirales;f__Lachnospiraceae;g__Anaerobutyricum;s__Anaerobutyricum hallii	0.734030114848567	R
metabat_SRR16554633.8	d__Bacteria;p__Bacillota;c__Clostridia;o__Lachnospirales;f__Lachnospiraceae;g__Acetatifactor;s__Acetatifactor acetigignens	0.72822819872613	R
metabat_Bl_4.5	d__Bacteria;p__Bacillota;c__Clostridia;o__Oscillospirales;f__Acutalibacteraceae;g__Ruminococcoides;s__Ruminococcoides intestinale	0.724824892718745	R
maxbin_SRR5930494.018	d__Bacteria;p__Bacillota;c__Clostridia;o__Oscillospirales;f__Acutalibacteraceae;g__Hominenteromicrobium;s__Hominenteromicrobium mulieris	0.716355311114741	R
maxbin_SRR16554686.007	d__Bacteria;p__Bacteroidota;c__Bacteroidia;o__Bacteroidales;f__Bacteroidaceae;g__Phocaeicola;s__Phocaeicola massiliensis	0.709697949130488	R
semibin_SRR5930494.145	d__Bacteria;p__Bacillota;c__Clostridia;o__Oscillospirales;f__Oscillospiraceae;g__Vescimonas;s__Vescimonas sp003539495	0.702781068522883	R
semibin_ERR6281504.148	d__Bacteria;p__Actinomycetota;c__Actinomycetes;o__Actinomycetales;f__Bifidobacteriaceae;g__Bifidobacterium;s__Bifidobacterium adolescentis	0.699510919291926	R
semibin_ERR6279675.47	d__Bacteria;p__Actinomycetota;c__Actinomycetes;o__Actinomycetales;f__Bifidobacteriaceae;g__Bifidobacterium;s__Bifidobacterium longum	0.689605819423152	R
maxbin_SRR16554775.001	d__Bacteria;p__Bacteroidota;c__Bacteroidia;o__Bacteroidales;f__Bacteroidaceae;g__Bacteroides;s__Bacteroides ovatus	0.6856841914248	R
semibin_SRR16554744.30	d__Bacteria;p__Pseudomonadota;c__Gammaproteobacteria;o__Enterobacterales;f__Enterobacteriaceae;g__Klebsiella;s__Klebsiella variicola	0.681558953959895	R
metabat_SRR5930533.32	d__Bacteria;p__Bacillota;c__Clostridia;o__Oscillospirales;f__Oscillospiraceae;g__Vescimonas;s__Vescimonas cirricatena	0.6799388997149	R
semibin_SRR16554632.55	d__Bacteria;p__Bacteroidota;c__Bacteroidia;o__Bacteroidales;f__Bacteroidaceae;g__Prevotella;s__Prevotella copri_B	0.676997291285945	R
metabat_SRR5930494.64	d__Bacteria;p__Actinomycetota;c__Actinomycetes;o__Actinomycetales;f__Bifidobacteriaceae;g__Bifidobacterium;s__Bifidobacterium longum	0.676538931567622	R
metabat_ERR6279676.68_sub	d__Bacteria;p__Bacillota;c__Clostridia;o__Lachnospirales;f__Lachnospiraceae;g__Blautia_A;s__Blautia_A acetigignens	0.675921427447749	R
semibin_SRR5930534.11	d__Bacteria;p__Bacillota;c__Clostridia;o__Lachnospirales;f__Lachnospiraceae;g__Blautia_A;s__Blautia_A faecis	0.675097333629085	R
semibin_SRR5930533.64	d__Bacteria;p__Bacillota;c__Clostridia;o__Oscillospirales;f__Ruminococcaceae;g__Hominimerdicola;s__Hominimerdicola aceti	0.672061073024226	R
metabat_SRR5930506.102	d__Bacteria;p__Bacillota;c__Clostridia;o__Oscillospirales;f__Oscillospiraceae;g__CAG-170;s__CAG-170 sp000432135	0.66970621271844	R
metabat_SRR5930536.61_sub	d__Bacteria;p__Bacillota;c__Clostridia;o__Lachnospirales;f__Lachnospiraceae;g__Blautia_A;s__Blautia_A faecis	0.665000902850581	R
semibin_SRR5930504.19	d__Bacteria;p__Bacteroidota;c__Bacteroidia;o__Bacteroidales;f__Rikenellaceae;g__Alistipes;s__Alistipes shahii	0.66139494105096	R
maxbin_SRR5930512.016	d__Bacteria;p__Bacillota;c__Bacilli;o__Lactobacillales;f__Enterococcaceae;g__Enterococcus_B;s__Enterococcus_B durans	0.648731099803401	R
maxbin_ERR6280910.023_sub	d__Bacteria;p__Bacillota;c__Clostridia;o__Lachnospirales;f__Lachnospiraceae;g__Blautia_A;s__Blautia_A wexlerae	0.645778881747676	R
semibin_SRR5930504.41	d__Bacteria;p__Bacillota;c__Clostridia;o__Lachnospirales;f__Lachnospiraceae;g__Blautia_A;s__Blautia_A faecis	0.642523752887202	R
semibin_SRR5930503.42	d__Bacteria;p__Bacteroidota;c__Bacteroidia;o__Bacteroidales;f__Bacteroidaceae;g__Bacteroides;s__Bacteroides sp900557355	0.639535772044612	R
maxbin_SRR5930530.008	d__Bacteria;p__Bacillota;c__Clostridia;o__Lachnospirales;f__Lachnospiraceae;g__Agathobacter;s__Agathobacter rectalis	0.639193760592891	R
metabat_SRR6000908.20	d__Bacteria;p__Bacillota;c__Clostridia;o__Oscillospirales;f__Acutalibacteraceae;g__Ruminococcoides;s__Ruminococcoides intestinale	0.63823066874261	R
metabat_SRR5930506.9_sub	d__Bacteria;p__Bacillota;c__Clostridia;o__Lachnospirales;f__Lachnospiraceae;g__Blautia_A;s__Blautia_A wexlerae	0.636831270892573	R
semibin_ERR6229432.91	d__Bacteria;p__Bacteroidota;c__Bacteroidia;o__Bacteroidales;f__Bacteroidaceae;g__Phocaeicola;s__Phocaeicola plebeius_A	0.632751571376277	R
semibin_SRR5930498.62_sub	d__Bacteria;p__Bacillota;c__Clostridia;o__Lachnospirales;f__Lachnospiraceae;g__Blautia_A;s__Blautia_A faecis	0.629670011241389	R
maxbin_SRR5930533.003	d__Bacteria;p__Bacillota;c__Clostridia;o__Oscillospirales;f__Acutalibacteraceae;g__Scybalenecus;s__Scybalenecus sp900540085	0.628414856631709	R
maxbin_ERR6281342.028	d__Bacteria;p__Bacillota;c__Clostridia;o__Oscillospirales;f__Acutalibacteraceae;g__Ruminococcoides;s__Ruminococcoides intestinale	0.628335940082026	R
maxbin_SRR5930519.002	d__Bacteria;p__Bacillota;c__Clostridia;o__Lachnospirales;f__Lachnospiraceae;g__Blautia_A;s__Blautia_A sp900551465	0.61946891470666	R
semibin_ERR6275679.14	d__Bacteria;p__Bacillota;c__Clostridia;o__Lachnospirales;f__Lachnospiraceae;g__Blautia_A;s__Blautia_A wexlerae	0.613908278186274	R
maxbin_SRR5930510.007_sub	d__Bacteria;p__Bacillota;c__Clostridia;o__Lachnospirales;f__Lachnospiraceae;g__Blautia_A;s__Blautia_A obeum	0.612620102603389	R
metabat_ERR6254869.7_sub	d__Bacteria;p__Bacillota;c__Clostridia;o__Lachnospirales;f__Lachnospiraceae;g__Blautia_A;s__Blautia_A wexlerae	0.611806618411494	R
metabat_ERR6279614.12_sub	d__Bacteria;p__Actinomycetota;c__Actinomycetes;o__Actinomycetales;f__Bifidobacteriaceae;g__Bifidobacterium;s__Bifidobacterium adolescentis	0.611283408839656	R
semibin_ERR6281434.136	d__Bacteria;p__Pseudomonadota;c__Gammaproteobacteria;o__Enterobacterales;f__Enterobacteriaceae;g__Klebsiella;s__Klebsiella ornithinolytica	0.611078130443049	R
metabat_ERR6275665.22_sub	d__Bacteria;p__Bacillota;c__Clostridia;o__Oscillospirales;f__Acutalibacteraceae;g__Ruminococcoides;s__Ruminococcoides intestinale	0.609512912471248	R
maxbin_SRR5930499.004	d__Bacteria;p__Bacillota;c__Clostridia;o__Oscillospirales;f__Oscillospiraceae;g__CAG-103;s__CAG-103 sp004556965	0.607774244983149	R
maxbin_SRR16554789.017	d__Bacteria;p__Bacillota;c__Negativicutes;o__Acidaminococcales;f__Acidaminococcaceae;g__Phascolarctobacterium;s__Phascolarctobacterium faecium	0.604164230067683	R
semibin_SRR5930497.7	d__Bacteria;p__Bacillota;c__Clostridia;o__Lachnospirales;f__Lachnospiraceae;g__Blautia_A;s__Blautia_A faecis	0.600863444049312	R
maxbin_SRR5930506.009	d__Bacteria;p__Bacillota;c__Clostridia;o__Christensenellales;f__CAG-917;g__CAG-475;s__CAG-475 sp000434435	0.59893463774438	R
semibin_SRR5930507.106	d__Bacteria;p__Bacillota;c__Clostridia;o__Lachnospirales;f__Lachnospiraceae;g__Mediterraneibacter;s__Mediterraneibacter lactaris	0.598292695720149	R
semibin_SRR5930512.8	d__Bacteria;p__Bacillota;c__Clostridia;o__Lachnospirales;f__Lachnospiraceae;g__Agathobacter;s__Agathobacter rectalis	0.597389208514644	R
metabat_SRR16554684.11	d__Bacteria;p__Bacteroidota;c__Bacteroidia;o__Bacteroidales;f__Bacteroidaceae;g__Phocaeicola;s__Phocaeicola plebeius_A	0.597305404384089	R
metabat_SRR16554777.8	d__Bacteria;p__Bacillota;c__Clostridia;o__Oscillospirales;f__Acutalibacteraceae;g__Ruminococcoides;s__Ruminococcoides intestinale	0.596908795077754	R
semibin_SRR25825516.1	d__Bacteria;p__Bacillota;c__Clostridia;o__Lachnospirales;f__Lachnospiraceae;g__Blautia_A;s__Blautia_A wexlerae	0.59475241823907	R
semibin_ERR6281499.45	d__Bacteria;p__Bacteroidota;c__Bacteroidia;o__Bacteroidales;f__Bacteroidaceae;g__Prevotella;s__Prevotella copri_B	0.592213975627376	R
semibin_ERR6232382.49_sub	d__Bacteria;p__Actinomycetota;c__Actinomycetes;o__Actinomycetales;f__Bifidobacteriaceae;g__Bifidobacterium;s__Bifidobacterium adolescentis	0.590490090091182	R
semibin_ERR6279664.23	d__Bacteria;p__Bacillota;c__Clostridia;o__Oscillospirales;f__Acutalibacteraceae;g__Ruminococcoides;s__Ruminococcoides intestinale	0.590143071849299	R
semibin_SRR25825499.11	d__Bacteria;p__Bacillota;c__Clostridia;o__Lachnospirales;f__Lachnospiraceae;g__Blautia_A;s__Blautia_A wexlerae	0.58601902647729	R
semibin_SRR16554653.24	d__Bacteria;p__Bacillota;c__Clostridia;o__Oscillospirales;f__Ruminococcaceae;g__Faecalibacterium;s__Faecalibacterium taiwanense	0.585834848124934	R
semibin_SRR5930510.20_sub	d__Bacteria;p__Bacillota;c__Clostridia;o__Lachnospirales;f__Lachnospiraceae;g__Blautia_A;s__Blautia_A faecis	0.585829006869746	R
semibin_SRR5930527.100	d__Bacteria;p__Bacillota;c__Negativicutes;o__Veillonellales;f__Dialisteraceae;g__Dialister;s__Dialister invisus	0.585571872432185	R
metabat_SRR5930498.97	d__Archaea;p__Methanobacteriota;c__Methanobacteria;o__Methanobacteriales;f__Methanobacteriaceae;g__Methanocatella;s__Methanocatella smithii_A	0.584431039531184	R
maxbin_SRR25825521.012_sub	d__Bacteria;p__Bacillota;c__Clostridia;o__Oscillospirales;f__Ruminococcaceae;g__Faecalibacterium;s__Faecalibacterium taiwanense	0.578412281711055	R
metabat_SRR5930527.86	d__Bacteria;p__Bacillota;c__Clostridia;o__Lachnospirales;f__Lachnospiraceae;g__Enterocloster;s__Enterocloster sp000431375	0.576812612254573	R
maxbin_SRR5930506.003	d__Bacteria;p__Bacillota;c__Negativicutes;o__Acidaminococcales;f__Acidaminococcaceae;g__Phascolarctobacterium;s__Phascolarctobacterium faecium	0.575822579104854	R
metabat_SRR16554713.7	d__Bacteria;p__Bacillota;c__Clostridia;o__Oscillospirales;f__Ruminococcaceae;g__Faecalibacterium;s__Faecalibacterium taiwanense	0.574561225612117	R
semibin_ERR6233695.19	d__Bacteria;p__Bacillota;c__Clostridia;o__Oscillospirales;f__Acutalibacteraceae;g__Ruminococcoides;s__Ruminococcoides intestinale	0.574108230311824	R
maxbin_Bl_34105.010	d__Bacteria;p__Bacillota;c__Clostridia;o__Lachnospirales;f__Lachnospiraceae;g__Blautia_A;s__Blautia_A wexlerae	0.572505938250972	R
metabat_SRR5930534.34	d__Bacteria;p__Bacillota;c__Clostridia;o__Oscillospirales;f__Ruminococcaceae;g__Faecalibacterium;s__Faecalibacterium duncaniae	0.570221888263179	R
semibin_SRR5930516.46	d__Bacteria;p__Actinomycetota;c__Coriobacteriia;o__Coriobacteriales;f__Coriobacteriaceae;g__Collinsella;s__Collinsella sp937989885	0.569082843501521	R
semibin_ERR6273965.5	d__Bacteria;p__Bacillota;c__Clostridia;o__Lachnospirales;f__Lachnospiraceae;g__Blautia_A;s__Blautia_A wexlerae	0.568410503108455	R
semibin_SRR5930530.132	d__Bacteria;p__Bacillota;c__Clostridia;o__Oscillospirales;f__Oscillospiraceae;g__Vescimonas;s__Vescimonas coprocola	0.567918645579768	R
metabat_ERR6235716.8_sub	d__Bacteria;p__Bacillota;c__Clostridia;o__Lachnospirales;f__Lachnospiraceae;g__Blautia_A;s__Blautia_A wexlerae	0.567758428294612	R
metabat_ERR6279615.15	d__Bacteria;p__Bacillota;c__Clostridia;o__Lachnospirales;f__Lachnospiraceae;g__Blautia_A;s__Blautia_A wexlerae	0.5677403084826	R
maxbin_ERR6279625.013_sub	d__Bacteria;p__Bacillota;c__Clostridia;o__Oscillospirales;f__Acutalibacteraceae;g__Ruminococcoides;s__Ruminococcoides intestinale	0.567462670047236	R
metabat_ERR6279619.19_sub	d__Bacteria;p__Bacillota;c__Clostridia;o__Lachnospirales;f__Lachnospiraceae;g__Blautia_A;s__	0.567406284053279	R
metabat_SRR16554746.24	d__Bacteria;p__Bacillota;c__Clostridia;o__Oscillospirales;f__Ruminococcaceae;g__Faecalibacterium;s__Faecalibacterium taiwanense	0.566688286502315	R
semibin_ERR6243877.10	d__Bacteria;p__Bacillota;c__Clostridia;o__Lachnospirales;f__Lachnospiraceae;g__Blautia_A;s__Blautia_A wexlerae	0.563181983668757	R
semibin_ERR6279674.8	d__Bacteria;p__Bacillota;c__Clostridia;o__Lachnospirales;f__Lachnospiraceae;g__Blautia_A;s__Blautia_A wexlerae	0.563118683536006	R
semibin_SRR16554716.24	d__Bacteria;p__Bacillota;c__Clostridia;o__Oscillospirales;f__Ruminococcaceae;g__Faecalibacterium;s__Faecalibacterium taiwanense	0.561739789683772	R
semibin_SRR5930519.26	d__Bacteria;p__Bacillota;c__Clostridia;o__Lachnospirales;f__Lachnospiraceae;g__Blautia_A;s__Blautia_A wexlerae	0.560765730578853	R
maxbin_SRR5930505.015_sub	d__Bacteria;p__Bacillota;c__Clostridia;o__Oscillospirales;f__Acutalibacteraceae;g__Hominenteromicrobium;s__Hominenteromicrobium mulieris	0.560739027697993	R
semibin_ERR6279646.10	d__Bacteria;p__Bacillota;c__Clostridia;o__Lachnospirales;f__Lachnospiraceae;g__Blautia_A;s__Blautia_A wexlerae	0.560728775699092	R
semibin_SRR5930531.21	d__Bacteria;p__Bacteroidota;c__Bacteroidia;o__Bacteroidales;f__Bacteroidaceae;g__Phocaeicola;s__Phocaeicola plebeius_A	0.560160981852961	R
semibin_ERR6264281.7	d__Bacteria;p__Bacillota;c__Clostridia;o__Lachnospirales;f__Lachnospiraceae;g__Blautia_A;s__Blautia_A wexlerae	0.557017909724666	R
metabat_SRR5930529.3	d__Bacteria;p__Bacillota;c__Clostridia;o__Oscillospirales;f__Ruminococcaceae;g__Faecalibacterium;s__Faecalibacterium longum	0.556519734103633	R
metabat_ERR6279652.5	d__Bacteria;p__Bacillota;c__Clostridia;o__Lachnospirales;f__Lachnospiraceae;g__Blautia_A;s__Blautia_A wexlerae	0.556467639644099	R
maxbin_ERR6279673.036	d__Bacteria;p__Bacillota;c__Clostridia;o__Lachnospirales;f__Lachnospiraceae;g__Blautia_A;s__Blautia_A wexlerae	0.552472817141963	R
semibin_SRR6000910.14	d__Bacteria;p__Bacillota;c__Clostridia;o__Lachnospirales;f__Lachnospiraceae;g__Blautia_A;s__Blautia_A wexlerae	0.552456485469294	R
metabat_SRR5930534.16	d__Bacteria;p__Bacillota;c__Clostridia;o__Lachnospirales;f__Lachnospiraceae;g__Blautia;s__Blautia stercoris	0.54986511393304	R
semibin_SRR25825510.41_sub	d__Bacteria;p__Bacillota;c__Clostridia;o__Lachnospirales;f__Lachnospiraceae;g__Blautia_A;s__Blautia_A wexlerae	0.549436079699946	R
semibin_SRR16554711.19	d__Bacteria;p__Bacillota;c__Clostridia;o__Oscillospirales;f__Ruminococcaceae;g__Faecalibacterium;s__Faecalibacterium taiwanense	0.549249874789668	R
metabat_SRR5930512.20	d__Bacteria;p__Bacillota;c__Clostridia;o__Lachnospirales;f__Lachnospiraceae;g__Blautia_A;s__Blautia_A faecis	0.549072252948237	R
semibin_SRR16554766.35_sub	d__Bacteria;p__Bacillota;c__Clostridia;o__Lachnospirales;f__Lachnospiraceae;g__Blautia_A;s__Blautia_A wexlerae	0.54635952635522	R
semibin_SRR16554730.5	d__Bacteria;p__Bacillota;c__Clostridia;o__Lachnospirales;f__Lachnospiraceae;g__Blautia_A;s__Blautia_A wexlerae	0.545744168002559	R
maxbin_SRR5930503.016	d__Bacteria;p__Bacillota;c__Clostridia;o__Christensenellales;f__Aristaeellaceae;g__UBA11524;s__UBA11524 sp000437595	0.544682966906978	R
metabat_SRR6000947.37_sub	d__Bacteria;p__Bacillota;c__Clostridia;o__Lachnospirales;f__Lachnospiraceae;g__Blautia_A;s__Blautia_A wexlerae	0.544400560100032	R
semibin_Bl_33742.4	d__Bacteria;p__Bacteroidota;c__Bacteroidia;o__Bacteroidales;f__Bacteroidaceae;g__Prevotella;s__Prevotella copri_B	0.544334279735042	R
semibin_SRR5930499.22_sub	d__Bacteria;p__Bacillota;c__Clostridia;o__Lachnospirales;f__Lachnospiraceae;g__Blautia_A;s__Blautia_A faecis	0.542768346507502	R
maxbin_ERR6281505.022	d__Bacteria;p__Bacillota;c__Clostridia;o__Lachnospirales;f__Lachnospiraceae;g__Blautia_A;s__Blautia_A wexlerae	0.54075227900262	R
semibin_SRR16554733.33	d__Bacteria;p__Bacteroidota;c__Bacteroidia;o__Bacteroidales;f__Bacteroidaceae;g__Bacteroides;s__Bacteroides cellulosilyticus	0.539727555949641	R
maxbin_SRR5930497.004	d__Bacteria;p__Bacteroidota;c__Bacteroidia;o__Bacteroidales;f__Barnesiellaceae;g__Barnesiella;s__Barnesiella intestinihominis	0.538992392260982	R
maxbin_ERR6279662.030	d__Bacteria;p__Bacillota;c__Clostridia;o__Lachnospirales;f__Lachnospiraceae;g__Blautia_A;s__Blautia_A wexlerae	0.538747059543086	R
semibin_ERR6230326.3	d__Bacteria;p__Bacillota;c__Clostridia;o__Lachnospirales;f__Lachnospiraceae;g__Blautia_A;s__Blautia_A wexlerae	0.538742171962214	R
maxbin_SRR25825517.033_sub	d__Bacteria;p__Bacillota;c__Clostridia;o__Lachnospirales;f__Lachnospiraceae;g__Blautia_A;s__Blautia_A wexlerae	0.538600193698359	R
maxbin_ERR6279679.012	d__Bacteria;p__Bacillota;c__Clostridia;o__Lachnospirales;f__Lachnospiraceae;g__Blautia_A;s__Blautia_A wexlerae	0.537563549716426	R
maxbin_ERR6279614.017_sub	d__Bacteria;p__Bacillota;c__Clostridia;o__Lachnospirales;f__Lachnospiraceae;g__Blautia_A;s__Blautia_A wexlerae	0.536598669726802	R
semibin_ERR6279655.40	d__Bacteria;p__Bacillota;c__Clostridia;o__Lachnospirales;f__Lachnospiraceae;g__Blautia_A;s__Blautia_A wexlerae	0.534397350985957	R
metabat_ERR6281518.58_sub	d__Bacteria;p__Bacillota;c__Clostridia;o__Oscillospirales;f__Acutalibacteraceae;g__Hominenteromicrobium;s__Hominenteromicrobium mulieris	0.532976257045222	R
maxbin_ERR6281499.002	d__Bacteria;p__Actinomycetota;c__Actinomycetes;o__Actinomycetales;f__Bifidobacteriaceae;g__Bifidobacterium;s__	0.530674444873286	R
maxbin_ERR6281500.022	d__Bacteria;p__Bacillota;c__Clostridia;o__Oscillospirales;f__Acutalibacteraceae;g__Hominenteromicrobium;s__Hominenteromicrobium mulieris	0.526696788508845	R
semibin_ERR6279661.5	d__Bacteria;p__Bacillota;c__Clostridia;o__Lachnospirales;f__Lachnospiraceae;g__Blautia_A;s__Blautia_A wexlerae	0.526095616061641	R
maxbin_SRR16554767.018	d__Bacteria;p__Bacillota;c__Clostridia;o__Lachnospirales;f__Lachnospiraceae;g__Mediterraneibacter;s__Mediterraneibacter lactaris	0.525323855121089	R
semibin_SRR6000903.13	d__Bacteria;p__Bacillota;c__Clostridia;o__Lachnospirales;f__Lachnospiraceae;g__Blautia_A;s__Blautia_A wexlerae	0.523674475390864	R
semibin_SRR6000899.37	d__Bacteria;p__Bacillota;c__Clostridia;o__Lachnospirales;f__Lachnospiraceae;g__Blautia_A;s__Blautia_A faecis	0.523400770862056	R
metabat_SRR5930511.29_sub	d__Bacteria;p__Bacillota;c__Clostridia;o__Lachnospirales;f__Lachnospiraceae;g__Blautia_A;s__Blautia_A faecis	0.519645678241206	R
semibin_SRR6000905.32	d__Bacteria;p__Bacillota;c__Clostridia;o__Oscillospirales;f__Acutalibacteraceae;g__Hominenteromicrobium;s__Hominenteromicrobium mulieris	0.513794886310054	R
metabat_ERR6279677.48_sub	d__Bacteria;p__Bacillota;c__Clostridia;o__Lachnospirales;f__Lachnospiraceae;g__Blautia_A;s__Blautia_A wexlerae	0.512929426867915	R
metabat_ERR6243878.23_sub	d__Bacteria;p__Bacillota;c__Clostridia;o__Lachnospirales;f__Lachnospiraceae;g__Blautia_A;s__Blautia_A wexlerae	0.512881504733516	R
maxbin_ERR6232518.013	d__Bacteria;p__Bacillota;c__Clostridia;o__Lachnospirales;f__Lachnospiraceae;g__Blautia_A;s__Blautia_A wexlerae	0.511263953883601	R
metabat_SRR16554771.26	d__Bacteria;p__Bacteroidota;c__Bacteroidia;o__Bacteroidales;f__Marinifilaceae;g__Odoribacter;s__Odoribacter splanchnicus	0.509335326392604	R
metabat_SRR25825508.34_sub	d__Bacteria;p__Bacillota;c__Clostridia;o__Lachnospirales;f__Lachnospiraceae;g__Blautia_A;s__Blautia_A wexlerae	0.509027885634852	R
metabat_SRR6000940.3	d__Bacteria;p__Bacillota;c__Clostridia;o__Oscillospirales;f__Acutalibacteraceae;g__Hominenteromicrobium;s__Hominenteromicrobium mulieris	0.508798824984981	R
semibin_SRR5930512.42	d__Bacteria;p__Bacillota;c__Bacilli;o__Erysipelotrichales;f__Coprobacillaceae;g__Faecalibacillus;s__Faecalibacillus intestinalis	0.506698476512385	R
metabat_SRR5930523.5	d__Bacteria;p__Bacteroidota;c__Bacteroidia;o__Bacteroidales;f__Tannerellaceae;g__Parabacteroides;s__Parabacteroides merdae	0.505198346812678	R
semibin_SRR16554735.13	d__Bacteria;p__Bacillota;c__Clostridia;o__Oscillospirales;f__Ruminococcaceae;g__Faecalibacterium;s__Faecalibacterium prausnitzii	0.504373001296473	R
maxbin_ERR6279667.001	d__Bacteria;p__Verrucomicrobiota;c__Verrucomicrobiia;o__Verrucomicrobiales;f__Akkermansiaceae;g__Akkermansia;s__Akkermansia massiliensis	0.504232572753383	R
metabat_SRR16554766.13	d__Bacteria;p__Bacillota;c__Clostridia;o__Oscillospirales;f__Acutalibacteraceae;g__Hominenteromicrobium;s__Hominenteromicrobium mulieris	0.504055129725886	R
maxbin_SRR5930505.002	d__Bacteria;p__Bacillota;c__Clostridia;o__Oscillospirales;f__Ruminococcaceae;g__Hominimerdicola;s__Hominimerdicola aceti	0.503198909003688	R
maxbin_SRR5930534.011	d__Bacteria;p__Bacillota;c__Clostridia;o__Oscillospirales;f__Oscillospiraceae;g__Vescimonas;s__Vescimonas coprocola	0.502594398696376	R
semibin_ERR6281658.22	d__Bacteria;p__Bacteroidota;c__Bacteroidia;o__Bacteroidales;f__Bacteroidaceae;g__Phocaeicola;s__Phocaeicola plebeius_A	0.50241957827325	R
semibin_SRR5930536.76	d__Bacteria;p__Bacteroidota;c__Bacteroidia;o__Bacteroidales;f__Bacteroidaceae;g__Phocaeicola;s__Phocaeicola plebeius	0.499464141566707	R
semibin_ERR6271719.38	d__Bacteria;p__Bacillota;c__Clostridia;o__Oscillospirales;f__Acutalibacteraceae;g__Ruminococcoides;s__Ruminococcoides intestinale	0.498397516448451	R
semibin_SRR5930502.40	d__Bacteria;p__Bacillota;c__Clostridia;o__Lachnospirales;f__Lachnospiraceae;g__Eisenbergiella;s__Eisenbergiella porci	0.497303890426112	R
semibin_Bl_10.11	d__Bacteria;p__Bacillota;c__Clostridia;o__Oscillospirales;f__Acutalibacteraceae;g__Ruminococcoides;s__Ruminococcoides intestinale	0.496843027312709	R
semibin_ERR6279661.56	d__Bacteria;p__Bacillota;c__Clostridia;o__Oscillospirales;f__Acutalibacteraceae;g__Hominenteromicrobium;s__Hominenteromicrobium mulieris	0.493664490420772	R
maxbin_ERR6257997.012	d__Bacteria;p__Bacillota;c__Clostridia;o__Oscillospirales;f__Acutalibacteraceae;g__Ruminococcoides;s__Ruminococcoides intestinale	0.492709683616115	R
semibin_ERR6281340.114	d__Bacteria;p__Actinomycetota;c__Actinomycetes;o__Actinomycetales;f__Bifidobacteriaceae;g__Bifidobacterium;s__Bifidobacterium bifidum	0.483362185199214	R
maxbin_SRR5930494.003	d__Bacteria;p__Bacillota;c__Clostridia;o__Oscillospirales;f__Acutalibacteraceae;g__CAG-217;s__CAG-217 sp000436335	0.482105182845546	R
semibin_SRR25825502.47_sub	d__Bacteria;p__Bacillota;c__Clostridia;o__Oscillospirales;f__Ruminococcaceae;g__Faecalibacterium;s__Faecalibacterium prausnitzii_I	0.481964039046718	R
maxbin_Bl_34105.009_sub	d__Bacteria;p__Bacillota;c__Clostridia;o__Oscillospirales;f__Ruminococcaceae;g__Faecalibacterium;s__Faecalibacterium taiwanense	0.480513321597529	R
metabat_ERR6275675.18	d__Bacteria;p__Bacillota;c__Clostridia;o__Oscillospirales;f__Acutalibacteraceae;g__Hominenteromicrobium;s__Hominenteromicrobium mulieris	0.479006993014766	R
semibin_SRR6000874.80	d__Bacteria;p__Bacteroidota;c__Bacteroidia;o__Bacteroidales;f__Rikenellaceae;g__Alistipes;s__Alistipes onderdonkii	0.477479027945949	R
metabat_SRR16554786.10	d__Bacteria;p__Bacillota;c__Clostridia;o__Oscillospirales;f__Acutalibacteraceae;g__Fimivicinus;s__Fimivicinus sp900544375	0.474982248980952	R
semibin_SRR5930530.36	d__Bacteria;p__Bacillota;c__Negativicutes;o__Veillonellales;f__Dialisteraceae;g__Dialister;s__Dialister hominis	0.473254906375361	R
metabat_SRR5930526.60_sub	d__Bacteria;p__Bacillota;c__Clostridia;o__Lachnospirales;f__Lachnospiraceae;g__Blautia_A;s__Blautia_A faecis	0.470620083053065	R
maxbin_ERR6257997.027	d__Bacteria;p__Actinomycetota;c__Actinomycetes;o__Actinomycetales;f__Bifidobacteriaceae;g__Bifidobacterium;s__Bifidobacterium longum	0.47017966433282	R
semibin_SRR16554739.16	d__Bacteria;p__Bacillota;c__Clostridia;o__Lachnospirales;f__Lachnospiraceae;g__Roseburia;s__Roseburia intestinalis	0.469077395636989	R
semibin_SRR16554655.39	d__Bacteria;p__Bacteroidota;c__Bacteroidia;o__Bacteroidales;f__Tannerellaceae;g__Parabacteroides;s__Parabacteroides merdae	0.468818651874019	R
maxbin_ERR6279679.046	d__Bacteria;p__Bacillota;c__Clostridia;o__Lachnospirales;f__Lachnospiraceae;g__Blautia_A;s__Blautia_A faecis	0.467509316642238	R
semibin_SRR16554695.27	d__Bacteria;p__Bacillota;c__Clostridia;o__Oscillospirales;f__Oscillospiraceae;g__Hominicoprocola;s__Hominicoprocola sp900317525	0.465622173984004	R
metabat_SRR5930499.62	d__Bacteria;p__Bacillota;c__Clostridia;o__Lachnospirales;f__Lachnospiraceae;g__Clostridium_AP;s__Clostridium_AP scindens	0.464148627955867	R
semibin_ERR6279672.17	d__Bacteria;p__Bacillota;c__Clostridia;o__Oscillospirales;f__Acutalibacteraceae;g__Hominenteromicrobium;s__Hominenteromicrobium mulieris	0.459472285945369	R
semibin_SRR5930513.14	d__Bacteria;p__Bacillota;c__Clostridia;o__Oscillospirales;f__Acutalibacteraceae;g__Eubacterium_R;s__	0.459064590175105	R
maxbin_SRR16554654.006	d__Bacteria;p__Bacteroidota;c__Bacteroidia;o__Bacteroidales;f__Bacteroidaceae;g__Prevotella;s__Prevotella copri_B	0.451953815658046	R
semibin_SRR5930502.48	d__Bacteria;p__Bacteroidota;c__Bacteroidia;o__Bacteroidales;f__Tannerellaceae;g__Parabacteroides;s__Parabacteroides distasonis	0.45016674919839	R
maxbin_SRR5930505.044_sub	d__Bacteria;p__Bacillota;c__Clostridia;o__Lachnospirales;f__Lachnospiraceae;g__Dorea;s__Dorea formicigenerans	0.447679864604426	R
metabat_SRR16554786.23	d__Bacteria;p__Bacillota;c__Clostridia;o__Lachnospirales;f__Lachnospiraceae;g__Dorea;s__Dorea formicigenerans	0.44683240576501	R
semibin_SRR5930504.145	d__Bacteria;p__Bacillota;c__Clostridia;o__Lachnospirales;f__Lachnospiraceae;g__Maccoya;s__Maccoya intestinihominis	0.446817862231685	R
semibin_SRR5930518.29	d__Bacteria;p__Bacillota;c__Clostridia;o__Lachnospirales;f__Lachnospiraceae;g__Blautia_A;s__Blautia_A faecis	0.445932435233546	R
metabat_ERR6275677.54	d__Bacteria;p__Bacillota;c__Clostridia;o__Oscillospirales;f__Acutalibacteraceae;g__Hominenteromicrobium;s__Hominenteromicrobium mulieris	0.433605419833613	R
semibin_SRR5930531.50	d__Bacteria;p__Bacteroidota;c__Bacteroidia;o__Bacteroidales;f__Bacteroidaceae;g__Prevotella;s__Prevotella copri_B	0.433470594127131	R
semibin_SRR5930516.63_sub	d__Bacteria;p__Bacillota;c__Clostridia;o__Oscillospirales;f__Ruminococcaceae;g__Gemmiger;s__Gemmiger qucibialis	0.430059122283412	R
metabat_SRR25825507.13_sub	d__Bacteria;p__Bacillota;c__Clostridia;o__Lachnospirales;f__Lachnospiraceae;g__Eubacterium_I;s__Eubacterium_I ramulus	0.428751634795619	R
semibin_SRR5930504.118_sub	d__Bacteria;p__Bacillota;c__Clostridia;o__Monoglobales;f__Monoglobaceae;g__Monoglobus;s__Monoglobus pectinilyticus	0.427872645099116	R
semibin_SRR5930528.37	d__Bacteria;p__Bacillota;c__Clostridia;o__Lachnospirales;f__Lachnospiraceae;g__Blautia_A;s__Blautia_A wexlerae	0.425290333468867	R
metabat_ERR6279674.8_sub	d__Bacteria;p__Bacillota;c__Clostridia;o__Lachnospirales;f__Lachnospiraceae;g__Dorea;s__Dorea formicigenerans	0.424823331077052	R
maxbin_SRR5930514.013_sub	d__Bacteria;p__Bacillota;c__Clostridia;o__Peptostreptococcales;f__Peptostreptococcaceae;g__Intestinibacter;s__Intestinibacter sp900540355	0.424005614955378	R
metabat_ERR6282298.17	d__Bacteria;p__Bacteroidota;c__Bacteroidia;o__Bacteroidales;f__Bacteroidaceae;g__Prevotella;s__Prevotella copri_B	0.423881637294246	R
metabat_SRR5930494.72_sub	d__Bacteria;p__Bacteroidota;c__Bacteroidia;o__Bacteroidales;f__Bacteroidaceae;g__Bacteroides;s__Bacteroides intestinalis	0.421401607234431	R
semibin_ERR6267712.45	d__Bacteria;p__Bacillota;c__Clostridia;o__Oscillospirales;f__Ruminococcaceae;g__Faecalibacterium;s__Faecalibacterium sp900539945	0.421238350112391	R
metabat_SRR16554728.6	d__Bacteria;p__Bacillota;c__Clostridia;o__Oscillospirales;f__Oscillospiraceae;g__Vescimonas;s__Vescimonas cirricatena	0.420385169227076	R
maxbin_ERR6279677.006_sub	d__Bacteria;p__Bacillota;c__Clostridia;o__Lachnospirales;f__Lachnospiraceae;g__Dorea_A;s__Dorea_A longicatena	0.420077847678615	R
semibin_SRR6000945.4	d__Bacteria;p__Bacteroidota;c__Bacteroidia;o__Bacteroidales;f__Bacteroidaceae;g__Bacteroides;s__Bacteroides thetaiotaomicron	0.416912185389949	R
semibin_SRR5930495.36	d__Bacteria;p__Bacteroidota;c__Bacteroidia;o__Bacteroidales;f__Coprobacteraceae;g__Coprobacter;s__Coprobacter sp900545915	0.416380988795711	R
semibin_SRR5930510.9	d__Bacteria;p__Bacillota;c__Clostridia;o__Lachnospirales;f__Lachnospiraceae;g__Anaerobutyricum;s__Anaerobutyricum hallii	0.415261732776118	R
semibin_SRR5930498.24	d__Bacteria;p__Bacillota;c__Clostridia;o__Oscillospirales;f__Oscillospiraceae;g__Vescimonas;s__Vescimonas coprocola	0.41338514014001	R
maxbin_ERR6282070.040_sub	d__Bacteria;p__Bacillota;c__Clostridia;o__Oscillospirales;f__Ruminococcaceae;g__Faecalibacterium;s__Faecalibacterium taiwanense	0.406577336032344	R
semibin_SRR5930534.80	d__Bacteria;p__Verrucomicrobiota;c__Verrucomicrobiia;o__Verrucomicrobiales;f__Akkermansiaceae;g__Akkermansia;s__Akkermansia muciniphila	0.405001627643062	R
semibin_SRR16554706.23	d__Bacteria;p__Bacteroidota;c__Bacteroidia;o__Bacteroidales;f__Bacteroidaceae;g__Bacteroides;s__Bacteroides uniformis	0.403277384478999	R
maxbin_SRR25825516.008	d__Bacteria;p__Bacillota;c__Clostridia;o__Oscillospirales;f__Ruminococcaceae;g__Faecalibacterium;s__Faecalibacterium butyricigenerans	0.403086232383204	R
semibin_SRR16554780.22	d__Bacteria;p__Bacillota;c__Clostridia;o__Oscillospirales;f__Ruminococcaceae;g__Faecalibacterium;s__Faecalibacterium butyricigenerans	0.401058124740077	R
semibin_ERR6279669.74	d__Bacteria;p__Bacillota;c__Clostridia;o__Oscillospirales;f__Oscillospiraceae;g__Evtepia;s__Evtepia gabavorous	0.399451064307643	R
metabat_ERR6279627.10	d__Bacteria;p__Bacillota;c__Clostridia;o__Oscillospirales;f__Ruminococcaceae;g__Faecalibacterium;s__Faecalibacterium taiwanense	0.39906834288354	R
semibin_SRR16554765.8	d__Bacteria;p__Bacteroidota;c__Bacteroidia;o__Bacteroidales;f__Bacteroidaceae;g__Bacteroides;s__Bacteroides ovatus	0.393180715281917	R
semibin_SRR16554781.23	d__Bacteria;p__Bacteroidota;c__Bacteroidia;o__Bacteroidales;f__Bacteroidaceae;g__Bacteroides;s__Bacteroides intestinalis	0.391391979892207	R
metabat_SRR5930514.54	d__Bacteria;p__Bacillota;c__Clostridia;o__Oscillospirales;f__Oscillospiraceae;g__Vescimonas;s__Vescimonas sp000435555	0.38962124510522	R
semibin_SRR16554702.27	d__Bacteria;p__Bacteroidota;c__Bacteroidia;o__Bacteroidales;f__Rikenellaceae;g__Alistipes;s__Alistipes communis	0.388480948646022	R
maxbin_SRR6000871.011	d__Bacteria;p__Bacillota;c__Negativicutes;o__Acidaminococcales;f__Acidaminococcaceae;g__Phascolarctobacterium;s__Phascolarctobacterium faecium	0.386358606059504	R
semibin_SRR16554630.22	d__Bacteria;p__Bacillota;c__Clostridia;o__Oscillospirales;f__Acutalibacteraceae;g__Ruminococcoides;s__Ruminococcoides intestinale	0.382711695868922	R
semibin_Bl_20.9	d__Bacteria;p__Bacillota;c__Clostridia;o__Oscillospirales;f__Oscillospiraceae;g__CAG-170;s__CAG-170 sp000432135	0.382194565970851	R
semibin_SRR25825499.74	d__Bacteria;p__Bacillota;c__Clostridia;o__Oscillospirales;f__Ruminococcaceae;g__Faecalibacterium;s__Faecalibacterium prausnitzii	0.380014049251033	R
metabat_SRR5930529.8	d__Bacteria;p__Bacillota;c__Clostridia;o__Oscillospirales;f__Oscillospiraceae;g__Lawsonibacter;s__Lawsonibacter sp900066825	0.378658043582393	R
semibin_ERR6275663.33	d__Bacteria;p__Bacillota;c__Clostridia;o__Oscillospirales;f__Oscillospiraceae;g__CAG-170;s__CAG-170 sp000432135	0.377773510653926	R
maxbin_SRR5930532.015	d__Bacteria;p__Actinomycetota;c__Coriobacteriia;o__Coriobacteriales;f__Eggerthellaceae;g__Adlercreutzia;s__Adlercreutzia equolifaciens	0.375311898429347	R
maxbin_SRR5930502.001	d__Bacteria;p__Bacillota;c__Clostridia;o__Oscillospirales;f__Acutalibacteraceae;g__Ruminococcoides;s__Ruminococcoides bromii	0.372505771357966	R
metabat_SRR16554713.13	d__Bacteria;p__Bacteroidota;c__Bacteroidia;o__Bacteroidales;f__Tannerellaceae;g__Parabacteroides;s__Parabacteroides distasonis	0.369881378848506	R
semibin_ERR6279619.56	d__Bacteria;p__Bacillota;c__Clostridia;o__Oscillospirales;f__Acutalibacteraceae;g__Ruminococcoides;s__Ruminococcoides intestinale	0.369318651397181	R
semibin_SRR25825502.18	d__Bacteria;p__Bacillota;c__Clostridia;o__Oscillospirales;f__Oscillospiraceae;g__CAG-170;s__CAG-170 sp000432135	0.36518584414239	R
maxbin_SRR5930504.019	d__Bacteria;p__Bacillota;c__Clostridia;o__Oscillospirales;f__Ruminococcaceae;g__Faecalibacterium;s__Faecalibacterium longum	0.36509435101266	R
metabat_SRR16554746.22	d__Bacteria;p__Bacteroidota;c__Bacteroidia;o__Bacteroidales;f__Tannerellaceae;g__Parabacteroides;s__Parabacteroides distasonis	0.364244329173518	R
maxbin_ERR6233693.010_sub	d__Bacteria;p__Bacillota;c__Clostridia;o__Lachnospirales;f__Lachnospiraceae;g__Dorea_A;s__Dorea_A amylophila	0.363326775271846	R
semibin_SRR16554671.9	d__Bacteria;p__Bacillota;c__Clostridia;o__Oscillospirales;f__Ruminococcaceae;g__Gemmiger;s__Gemmiger qucibialis	0.362738060195399	R
semibin_SRR25825502.21	d__Bacteria;p__Bacillota;c__Clostridia;o__Lachnospirales;f__Lachnospiraceae;g__Blautia_A;s__Blautia_A sp900066335	0.361744867999507	R
metabat_ERR6275674.73	d__Bacteria;p__Bacillota;c__Clostridia;o__Oscillospirales;f__Acutalibacteraceae;g__Ruminococcoides;s__Ruminococcoides intestinale	0.360339152057124	R
maxbin_SRR5930499.010	d__Bacteria;p__Actinomycetota;c__Coriobacteriia;o__Coriobacteriales;f__Coriobacteriaceae;g__Collinsella;s__Collinsella intestinalis	0.356780993182612	R
metabat_SRR16554692.2	d__Bacteria;p__Bacillota;c__Clostridia;o__Oscillospirales;f__Acutalibacteraceae;g__Ruminococcoides;s__Ruminococcoides intestinale	0.356455909450007	R
semibin_SRR5930497.86_sub	d__Bacteria;p__Bacillota;c__Bacilli;o__Erysipelotrichales;f__Coprobacillaceae;g__Faecalibacillus;s__Faecalibacillus intestinalis	0.356003927428676	R
semibin_Bl_28.9	d__Bacteria;p__Bacillota;c__Clostridia;o__Oscillospirales;f__Oscillospiraceae;g__CAG-170;s__CAG-170 sp000432135	0.352450238902522	R
maxbin_SRR5930498.005	d__Bacteria;p__Bacillota;c__Clostridia;o__Oscillospirales;f__Acutalibacteraceae;g__Acutalibacter;s__Acutalibacter stercoravium	0.351880776126338	R
semibin_SRR5930504.156_sub	d__Bacteria;p__Bacillota;c__Clostridia;o__UBA1381;f__UBA1381;g__Hominilimicola;s__Hominilimicola fabiformis	0.350922929484797	R
semibin_SRR5930517.113	d__Bacteria;p__Bacillota;c__Clostridia;o__Lachnospirales;f__Lachnospiraceae;g__Blautia_A;s__Blautia_A obeum	0.348100470740748	R
metabat_ERR6275663.3_sub	d__Bacteria;p__Bacillota;c__Clostridia;o__Oscillospirales;f__Ruminococcaceae;g__Faecalibacterium;s__Faecalibacterium prausnitzii	0.347750233848048	R
maxbin_SRR25825502.008	d__Bacteria;p__Bacillota;c__Clostridia;o__Oscillospirales;f__Oscillospiraceae;g__CAG-103;s__CAG-103 sp000432375	0.345501171786738	R
metabat_SRR16554627.10	d__Bacteria;p__Bacillota;c__Clostridia;o__Oscillospirales;f__Acutalibacteraceae;g__CAG-217;s__CAG-217 sp000436335	0.34088073893304	R
metabat_SRR5930530.66	d__Bacteria;p__Bacillota;c__Clostridia;o__Lachnospirales;f__Lachnospiraceae;g__Maccoya;s__Maccoya intestinihominis	0.339104520518733	R
maxbin_SRR5930504.027	d__Bacteria;p__Bacillota;c__Clostridia;o__Lachnospirales;f__Lachnospiraceae;g__Lachnospira;s__Lachnospira sp000437735	0.338800477225734	R
semibin_SRR16554730.49_sub	d__Bacteria;p__Bacteroidota;c__Bacteroidia;o__Bacteroidales;f__Bacteroidaceae;g__Bacteroides;s__Bacteroides faecis	0.336860822875453	R
maxbin_SRR5930521.014	d__Bacteria;p__Bacillota;c__Clostridia;o__Lachnospirales;f__Lachnospiraceae;g__Blautia_A;s__Blautia_A wexlerae	0.335227536399318	R
semibin_SRR6000932.49_sub	d__Bacteria;p__Bacillota;c__Clostridia;o__Oscillospirales;f__Oscillospiraceae;g__CAG-170;s__CAG-170 sp000432135	0.335067557532741	R
semibin_ERR6279650.29	d__Bacteria;p__Bacteroidota;c__Bacteroidia;o__Bacteroidales;f__UBA932;g__Cryptobacteroides;s__Cryptobacteroides sp000431015	0.32705883904214	R
metabat_SRR16554779.30	d__Bacteria;p__Bacteroidota;c__Bacteroidia;o__Bacteroidales;f__Bacteroidaceae;g__Bacteroides;s__Bacteroides uniformis	0.325036393840266	R
semibin_ERR6264280.18	d__Bacteria;p__Bacillota;c__Clostridia;o__Oscillospirales;f__Ruminococcaceae;g__Gemmiger;s__Gemmiger qucibialis	0.321940349776698	R
metabat_SRR16554779.16	d__Bacteria;p__Bacillota;c__Clostridia;o__Oscillospirales;f__Oscillospiraceae;g__CAG-170;s__CAG-170 sp000432135	0.320549952228023	R
maxbin_SRR5930536.008	d__Bacteria;p__Actinomycetota;c__Coriobacteriia;o__Coriobacteriales;f__Coriobacteriaceae;g__Collinsella;s__	0.318079399306727	R
metabat_SRR16554771.31	d__Bacteria;p__Bacteroidota;c__Bacteroidia;o__Bacteroidales;f__Barnesiellaceae;g__Barnesiella;s__Barnesiella intestinihominis	0.318059908587886	R
semibin_SRR6000921.57	d__Bacteria;p__Bacillota;c__Clostridia;o__Oscillospirales;f__Ruminococcaceae;g__Faecalibacterium;s__Faecalibacterium prausnitzii	0.317515062529994	R
semibin_SRR5930533.9	d__Bacteria;p__Bacteroidota;c__Bacteroidia;o__Bacteroidales;f__Bacteroidaceae;g__Bacteroides;s__Bacteroides stercoris	0.316120015819026	R
semibin_SRR5930515.71	d__Bacteria;p__Bacillota;c__Clostridia;o__Oscillospirales;f__Acutalibacteraceae;g__Ruminococcoides;s__Ruminococcoides intestinale	0.31533335371728	R
metabat_SRR16554765.3	d__Bacteria;p__Bacillota;c__Clostridia;o__Lachnospirales;f__Lachnospiraceae;g__Agathobacter;s__Agathobacter rectalis	0.312821912009669	R
semibin_SRR5930505.112	d__Bacteria;p__Bacillota;c__Clostridia;o__Oscillospirales;f__Ruminococcaceae;g__Porcipelethomonas;s__Porcipelethomonas ammoniilytica	0.311660157878352	R
metabat_Bl_49729.9	d__Bacteria;p__Bacteroidota;c__Bacteroidia;o__Bacteroidales;f__UBA932;g__Cryptobacteroides;s__Cryptobacteroides sp000431015	0.31063239498849	R
metabat_ERR6275681.8	d__Bacteria;p__Bacillota;c__Clostridia;o__Oscillospirales;f__Ruminococcaceae;g__Gemmiger;s__Gemmiger qucibialis	0.305272149283839	R
maxbin_ERR6279655.020	d__Bacteria;p__Bacillota;c__Clostridia;o__Oscillospirales;f__Ruminococcaceae;g__Gemmiger;s__Gemmiger qucibialis	0.304874467093898	R
maxbin_SRR16554787.017_sub	d__Bacteria;p__Bacteroidota;c__Bacteroidia;o__Bacteroidales;f__Tannerellaceae;g__Parabacteroides;s__Parabacteroides distasonis	0.303565847117854	R
metabat_SRR16554651.15	d__Bacteria;p__Bacillota;c__Clostridia;o__Oscillospirales;f__Acutalibacteraceae;g__Ruminococcoides;s__Ruminococcoides intestinalis	0.303051757056666	R
metabat_Bl_1.3	d__Bacteria;p__Bacillota;c__Clostridia;o__Oscillospirales;f__Oscillospiraceae;g__CAG-170;s__CAG-170 sp000432135	0.302034067351771	R
metabat_SRR5930511.18	d__Bacteria;p__Bacillota;c__Clostridia;o__Oscillospirales;f__Oscillospiraceae;g__CAG-170;s__CAG-170 sp000432135	0.301748441894008	R

## Sheet: Table S3_Frankel_2017_NR
Table S3. Species significantly associated with R and NR in each datasets
Frankel et al., 2017_NR
user_genome	classification	differentials	status
semibin_SRR5930501.110_sub	d__Bacteria;p__Bacillota;c__Clostridia;o__Oscillospirales;f__Oscillospiraceae;g__CAG-170;s__CAG-170 sp900548625	-1.56407929734473	NR
maxbin_ERR6275673.025	d__Bacteria;p__Bacillota;c__Clostridia;o__Christensenellales;f__CAG-138;g__Phil1;s__Phil1 sp001940855	-1.35935820416694	NR
maxbin_SRR5930528.001	d__Bacteria;p__Bacillota;c__Clostridia;o__Oscillospirales;f__Acutalibacteraceae;g__Scatavimonas;s__Scatavimonas merdipullorum	-1.24633545951133	NR
semibin_SRR5930526.142	d__Bacteria;p__Bacteroidota;c__Bacteroidia;o__Bacteroidales;f__Bacteroidaceae;g__Prevotella;s__Prevotella sp002265625	-1.17624015883689	NR
maxbin_SRR5930517.004	d__Bacteria;p__Bacillota;c__Bacilli;o__Lactobacillales;f__Lactobacillaceae;g__Ligilactobacillus;s__Ligilactobacillus animalis	-1.041058553021	NR
semibin_SRR5930508.186	d__Bacteria;p__Bacillota;c__Clostridia;o__Oscillospirales;f__Acutalibacteraceae;g__Ruminococcoides;s__Ruminococcoides bromii	-1.00758953170066	NR
semibin_SRR5930528.176	d__Bacteria;p__Bacillota;c__Clostridia;o__Oscillospirales;f__Ruminococcaceae;g__FB2012;s__FB2012 sp900752625	-0.969876749079274	NR
maxbin_SRR5930529.011	d__Bacteria;p__Verrucomicrobiota;c__Verrucomicrobiia;o__Verrucomicrobiales;f__Akkermansiaceae;g__Akkermansia;s__Akkermansia muciniphila	-0.857610029737996	NR
maxbin_SRR5930501.001	d__Bacteria;p__Bacillota;c__Clostridia;o__Christensenellales;f__CAG-917;g__CAG-349;s__CAG-349 sp003539515	-0.827001643936681	NR
metabat_SRR5930508.66	d__Bacteria;p__Bacillota;c__Clostridia;o__Peptostreptococcales;f__Peptostreptococcaceae;g__Intestinibacter;s__Intestinibacter bartlettii	-0.755017174046086	NR
maxbin_SRR5930507.005	d__Bacteria;p__Bacillota;c__Clostridia;o__Lachnospirales;f__Lachnospiraceae;g__Acetatifactor;s__Acetatifactor hominis	-0.704599393169927	NR
metabat_SRR16554644.2	d__Bacteria;p__Bacillota;c__Clostridia;o__Oscillospirales;f__Acutalibacteraceae;g__CAG-177;s__CAG-177 sp003514385	-0.702009824674176	NR
semibin_SRR16554786.37	d__Bacteria;p__Bacillota;c__Bacilli;o__Lactobacillales;f__Streptococcaceae;g__Streptococcus;s__Streptococcus thermophilus	-0.686857832233953	NR
semibin_SRR16554652.75	d__Bacteria;p__Verrucomicrobiota;c__Verrucomicrobiia;o__Verrucomicrobiales;f__Akkermansiaceae;g__Akkermansia;s__Akkermansia biwaensis	-0.673311052482175	NR
maxbin_SRR5930517.014_sub	d__Bacteria;p__Bacillota;c__Bacilli;o__Erysipelotrichales;f__Erysipelotrichaceae;g__Holdemanella;s__Holdemanella porci	-0.649798018496083	NR
maxbin_SRR5930517.009	d__Bacteria;p__Actinomycetota;c__Coriobacteriia;o__Coriobacteriales;f__Coriobacteriaceae;g__Collinsella;s__Collinsella sp900541235	-0.646609527628469	NR
semibin_SRR5930493.130	d__Bacteria;p__Bacillota;c__Clostridia;o__Oscillospirales;f__Acutalibacteraceae;g__Ruminococcoides;s__Ruminococcoides intestinale	-0.640379456441449	NR
semibin_SRR5930515.39_sub	d__Bacteria;p__Bacillota;c__Clostridia;o__Oscillospirales;f__Acutalibacteraceae;g__Fimivicinus;s__Fimivicinus sp002320555	-0.630908308188962	NR
maxbin_SRR5930507.019	d__Bacteria;p__Bacillota;c__Clostridia;o__Oscillospirales;f__Ruminococcaceae;g__Ruminiclostridium_E;s__Ruminiclostridium_E siraeum	-0.629534287016439	NR
maxbin_SRR5930508.014	d__Bacteria;p__Bacillota;c__Clostridia;o__Oscillospirales;f__Oscillospiraceae;g__Vescimonas;s__Vescimonas sp000435975	-0.628687647740888	NR
semibin_SRR5930517.9	d__Bacteria;p__Bacillota;c__Bacilli;o__Erysipelotrichales;f__Coprobacillaceae;g__Catenibacterium;s__Catenibacterium mitsuokai	-0.628217709820317	NR
metabat_ERR6279665.21	d__Bacteria;p__Bacteroidota;c__Bacteroidia;o__Bacteroidales;f__Bacteroidaceae;g__Bacteroides;s__Bacteroides eggerthii	-0.627651570003079	NR
maxbin_SRR5930518.004	d__Bacteria;p__Actinomycetota;c__Coriobacteriia;o__Coriobacteriales;f__Coriobacteriaceae;g__Collinsella;s__Collinsella sp018373675	-0.624910680215406	NR
metabat_SRR16554698.3	d__Bacteria;p__Bacillota;c__Clostridia;o__Oscillospirales;f__Oscillospiraceae;g__Vescimonas;s__Vescimonas sp000435975	-0.621448931853818	NR
metabat_SRR16554646.5	d__Bacteria;p__Bacteroidota;c__Bacteroidia;o__Bacteroidales;f__Bacteroidaceae;g__Bacteroides;s__Bacteroides fragilis	-0.612909992795037	NR
semibin_SRR5930522.26	d__Bacteria;p__Actinomycetota;c__Coriobacteriia;o__Coriobacteriales;f__Coriobacteriaceae;g__Collinsella;s__	-0.605452401201772	NR
metabat_SRR5930515.56	d__Bacteria;p__Bacillota;c__Clostridia;o__Oscillospirales;f__Oscillospiraceae;g__Faecousia;s__Faecousia sp000435995	-0.600468454520749	NR
semibin_SRR5930520.95	d__Bacteria;p__Bacteroidota;c__Bacteroidia;o__Bacteroidales;f__Bacteroidaceae;g__Prevotella;s__Prevotella sp900313215	-0.59768669084792	NR
metabat_SRR5930493.50_sub	d__Bacteria;p__Bacillota;c__Clostridia;o__Oscillospirales;f__Oscillospiraceae;g__Vescimonas;s__Vescimonas sp000435555	-0.588232589523839	NR
maxbin_SRR5930520.011	d__Bacteria;p__Bacillota;c__Clostridia;o__Oscillospirales;f__Acutalibacteraceae;g__CAG-177;s__CAG-177 sp003514385	-0.583373708288716	NR
maxbin_SRR5930517.025_sub	d__Bacteria;p__Bacillota;c__Clostridia;o__Lachnospirales;f__Lachnospiraceae;g__Roseburia;s__Roseburia inulinivorans	-0.570345265429067	NR
semibin_SRR5930521.13	d__Bacteria;p__Bacillota;c__Clostridia;o__Lachnospirales;f__Lachnospiraceae;g__Roseburia;s__Roseburia inulinivorans	-0.567751904587792	NR
metabat_SRR5930508.52	d__Bacteria;p__Bacillota;c__Clostridia;o__Oscillospirales;f__Ruminococcaceae;g__Hominimerdicola;s__Hominimerdicola aceti	-0.544217208038615	NR
metabat_SRR5930501.14	d__Bacteria;p__Bacteroidota;c__Bacteroidia;o__Bacteroidales;f__Bacteroidaceae;g__Bacteroides;s__Bacteroides pullorum	-0.528354400407123	NR
semibin_SRR16554711.7	d__Bacteria;p__Bacillota;c__Clostridia;o__Lachnospirales;f__Lachnospiraceae;g__Roseburia;s__Roseburia inulinivorans	-0.522104704390811	NR
maxbin_SRR5930508.015	d__Bacteria;p__Actinomycetota;c__Coriobacteriia;o__Coriobacteriales;f__Coriobacteriaceae;g__Collinsella;s__	-0.513627744849371	NR
metabat_SRR5930522.11	d__Bacteria;p__Bacillota;c__Clostridia;o__Lachnospirales;f__Lachnospiraceae;g__Frisingicoccus;s__Frisingicoccus sp902471845	-0.511217230569171	NR
semibin_SRR5930521.95	d__Bacteria;p__Actinomycetota;c__Coriobacteriia;o__Coriobacteriales;f__Coriobacteriaceae;g__Collinsella;s__	-0.502659369829642	NR
maxbin_SRR5930501.009	d__Bacteria;p__Bacteroidota;c__Bacteroidia;o__Bacteroidales;f__Marinifilaceae;g__Culturomica;s__Culturomica massiliensis	-0.49858820867871	NR
semibin_SRR5930507.41	d__Bacteria;p__Actinomycetota;c__Coriobacteriia;o__Coriobacteriales;f__Coriobacteriaceae;g__Collinsella;s__	-0.491650700556645	NR
semibin_SRR16554762.1	d__Bacteria;p__Bacillota;c__Clostridia;o__Lachnospirales;f__Lachnospiraceae;g__Roseburia;s__Roseburia inulinivorans	-0.491564854384931	NR
semibin_SRR6000947.22	d__Bacteria;p__Pseudomonadota;c__Gammaproteobacteria;o__Burkholderiales;f__Burkholderiaceae;g__Sutterella;s__Sutterella wadsworthensis	-0.490378034870671	NR
semibin_SRR5930507.17_sub	d__Bacteria;p__Bacillota;c__Clostridia;o__Lachnospirales;f__Lachnospiraceae;g__Roseburia;s__Roseburia inulinivorans	-0.48860892093421	NR
semibin_SRR16554656.6	d__Bacteria;p__Bacillota;c__Clostridia;o__Lachnospirales;f__Lachnospiraceae;g__Roseburia;s__Roseburia inulinivorans	-0.486630508314418	NR
semibin_SRR16554749.33	d__Bacteria;p__Bacillota;c__Clostridia;o__Oscillospirales;f__Oscillospiraceae;g__Vescimonas;s__Vescimonas sp000435555	-0.486430821578549	NR
semibin_SRR5930493.200	d__Bacteria;p__Actinomycetota;c__Coriobacteriia;o__Coriobacteriales;f__Coriobacteriaceae;g__Collinsella;s__	-0.485305879834639	NR
semibin_SRR5930517.66	d__Bacteria;p__Bacillota;c__Clostridia;o__Lachnospirales;f__Lachnospiraceae;g__Frisingicoccus;s__Frisingicoccus sp900753685	-0.484118535287278	NR
maxbin_SRR5930493.014	d__Bacteria;p__Bacillota;c__Clostridia;o__Oscillospirales;f__Acutalibacteraceae;g__Eubacterium_R;s__Eubacterium_R sp000436835	-0.479843608673262	NR
semibin_SRR5930520.61	d__Bacteria;p__Actinomycetota;c__Coriobacteriia;o__Coriobacteriales;f__Coriobacteriaceae;g__Collinsella;s__Collinsella aerofaciens_BJ	-0.473677588264989	NR
maxbin_SRR5930493.007_sub	d__Bacteria;p__Bacillota;c__Bacilli;o__Erysipelotrichales;f__Coprobacillaceae;g__Catenibacterium;s__Catenibacterium mitsuokai	-0.470897223438667	NR
metabat_SRR5930522.5	d__Bacteria;p__Bacillota;c__Bacilli;o__Erysipelotrichales;f__Erysipelotrichaceae;g__Merdibacter;s__Merdibacter merdigallinarum	-0.462707904737042	NR
semibin_SRR5930526.99	d__Bacteria;p__Bacillota;c__Negativicutes;o__Acidaminococcales;f__Acidaminococcaceae;g__Phascolarctobacterium_A;s__Phascolarctobacterium_A succinatutens_B	-0.4582117475677	NR
maxbin_SRR5930501.007	d__Bacteria;p__Verrucomicrobiota;c__Verrucomicrobiia;o__Opitutales;f__Intestinicryptomonadaceae;g__Merdousia;s__Merdousia sp944389175	-0.451444929103898	NR
semibin_SRR5930517.10	d__Bacteria;p__Bacteroidota;c__Bacteroidia;o__Bacteroidales;f__Bacteroidaceae;g__Prevotella;s__Prevotella sp000434975	-0.447402679930972	NR
maxbin_SRR5930493.033_sub	d__Bacteria;p__Bacillota;c__Clostridia;o__Oscillospirales;f__Oscillospiraceae;g__Hominicoprocola;s__Hominicoprocola sp003522105	-0.447339465479898	NR
maxbin_SRR5930528.038	d__Bacteria;p__Bacillota;c__Clostridia;o__Monoglobales;f__Monoglobaceae;g__CAJTWN01;s__CAJTWN01 sp910580105	-0.446200517575788	NR
maxbin_SRR6000912.014	d__Bacteria;p__Bacillota;c__Clostridia;o__Lachnospirales;f__Lachnospiraceae;g__Roseburia;s__Roseburia inulinivorans	-0.446102117757844	NR
semibin_SRR5930528.150	d__Bacteria;p__Bacillota;c__Negativicutes;o__Acidaminococcales;f__Acidaminococcaceae;g__Fusicatenibacter_A;s__Fusicatenibacter_A intestinipullorum	-0.443121967475461	NR
semibin_SRR25825495.1_sub	d__Bacteria;p__Bacillota;c__Clostridia;o__Lachnospirales;f__Lachnospiraceae;g__Roseburia;s__Roseburia inulinivorans	-0.44255665839796	NR
semibin_SRR5930517.80	d__Bacteria;p__Bacteroidota;c__Bacteroidia;o__Bacteroidales;f__Bacteroidaceae;g__Prevotella;s__Prevotella sp900546535	-0.438225345324325	NR
maxbin_SRR16554671.002	d__Bacteria;p__Pseudomonadota;c__Gammaproteobacteria;o__Enterobacterales;f__Enterobacteriaceae;g__Klebsiella;s__Klebsiella pneumoniae	-0.437261407833146	NR
semibin_SRR5930526.3	d__Bacteria;p__Bacillota;c__Clostridia;o__Oscillospirales;f__Ruminococcaceae;g__Gemmiger;s__Gemmiger sp900540595	-0.43683895618801	NR
metabat_SRR5930493.1	d__Bacteria;p__Bacillota;c__Clostridia;o__Oscillospirales;f__Oscillospiraceae;g__CAG-103;s__CAG-103 sp900543625	-0.435437177877473	NR
maxbin_SRR5930517.019	d__Bacteria;p__Bacillota;c__Negativicutes;o__Acidaminococcales;f__Acidaminococcaceae;g__Phascolarctobacterium_A;s__Phascolarctobacterium_A succinatutens_B	-0.431831532727527	NR
maxbin_SRR5930528.018	d__Bacteria;p__Bacillota;c__Clostridia;o__Lachnospirales;f__Lachnospiraceae;g__Mediterraneibacter;s__Mediterraneibacter faecigallinarum	-0.428125368069457	NR
semibin_SRR5930501.30_sub	d__Bacteria;p__Bacillota;c__Bacilli;o__Erysipelotrichales;f__Erysipelotrichaceae;g__Holdemanella;s__Holdemanella sp900556915	-0.427274589996385	NR
metabat_SRR16554777.35	d__Bacteria;p__Bacillota;c__Clostridia;o__Oscillospirales;f__Acutalibacteraceae;g__Eubacterium_R;s__Eubacterium_R faecipullorum	-0.424335805337476	NR
maxbin_SRR5930518.011	d__Bacteria;p__Bacillota;c__Clostridia;o__Lachnospirales;f__Lachnospiraceae;g__Otoolea;s__Otoolea sp018377235	-0.419486252229261	NR
metabat_ERR6275652.5	d__Bacteria;p__Bacillota;c__Clostridia;o__Oscillospirales;f__Acutalibacteraceae;g__Ruminococcoides;s__Ruminococcoides bromii	-0.417205942432927	NR
semibin_SRR5930522.30_sub	d__Bacteria;p__Bacillota;c__Clostridia;o__Lachnospirales;f__Lachnospiraceae;g__Anaerobutyricum;s__Anaerobutyricum soehngenii	-0.414274436991262	NR
metabat_SRR16554773.16	d__Bacteria;p__Bacillota;c__Clostridia;o__Lachnospirales;f__Lachnospiraceae;g__Roseburia;s__Roseburia inulinivorans	-0.413315115134763	NR
semibin_SRR5930528.83_sub	d__Bacteria;p__Bacillota;c__Clostridia;o__Oscillospirales;f__Acutalibacteraceae;g__Caccousia;s__Caccousia sp900752115	-0.411446822445439	NR
semibin_SRR16554656.84_sub	d__Bacteria;p__Bacillota;c__Clostridia;o__Oscillospirales;f__Oscillospiraceae;g__Vescimonas;s__Vescimonas sp900545585	-0.408223127584504	NR
semibin_SRR5930517.29	d__Bacteria;p__Bacillota;c__Clostridia;o__Lachnospirales;f__Lachnospiraceae;g__Mediterraneibacter;s__Mediterraneibacter caccogallinarum	-0.403968205313729	NR
metabat_SRR25825503.64	d__Bacteria;p__Bacillota;c__Clostridia;o__Lachnospirales;f__Lachnospiraceae;g__Acetatifactor;s__Acetatifactor hominis	-0.402823378901528	NR
semibin_SRR6000892.94	d__Bacteria;p__Actinomycetota;c__Coriobacteriia;o__Coriobacteriales;f__Coriobacteriaceae;g__Collinsella;s__Collinsella sp037277825	-0.400747296969937	NR
semibin_SRR16554786.12	d__Bacteria;p__Bacillota;c__Bacilli;o__Erysipelotrichales;f__Erysipelotrichaceae;g__Holdemanella;s__Holdemanella sp900556915	-0.398514633636521	NR
semibin_SRR25825501.29	d__Bacteria;p__Bacillota;c__Clostridia;o__Oscillospirales;f__Acutalibacteraceae;g__CAG-177;s__CAG-177 sp003514385	-0.396347587566423	NR
maxbin_SRR5930526.008	d__Bacteria;p__Actinomycetota;c__Coriobacteriia;o__Coriobacteriales;f__Coriobacteriaceae;g__Collinsella;s__	-0.396153403084325	NR
maxbin_SRR25825521.011	d__Bacteria;p__Bacillota;c__Clostridia;o__Oscillospirales;f__Ruminococcaceae;g__Faecalibacterium;s__Faecalibacterium longum	-0.394593430321263	NR
metabat_SRR5930526.103	d__Bacteria;p__Actinomycetota;c__Coriobacteriia;o__Coriobacteriales;f__Eggerthellaceae;g__Slackia;s__Slackia isoflavoniconvertens	-0.392323163907575	NR
metabat_SRR6000895.39	d__Bacteria;p__Actinomycetota;c__Coriobacteriia;o__Coriobacteriales;f__Coriobacteriaceae;g__Collinsella;s__	-0.392095600824403	NR
metabat_SRR5930522.33	d__Bacteria;p__Bacillota;c__Clostridia;o__Lachnospirales;f__Lachnospiraceae;g__Hungatella;s__Hungatella hathewayi	-0.391738069813298	NR
metabat_SRR5930528.64	d__Bacteria;p__Bacillota;c__Clostridia;o__Lachnospirales;f__Lachnospiraceae;g__Butyrivibrio_A;s__Butyrivibrio_A sp944382105	-0.391250734787034	NR
semibin_SRR5930528.70_sub	d__Bacteria;p__Bacillota;c__Clostridia;o__Lachnospirales;f__Lachnospiraceae;g__Frisingicoccus;s__Frisingicoccus sp900549105	-0.388901671032952	NR
semibin_SRR5930515.84	d__Bacteria;p__Bacillota;c__Negativicutes;o__ICN-92133;f__ICN-92133;g__Selenobaculum;s__Selenobaculum gibii	-0.388043572764443	NR
maxbin_SRR16554753.014	d__Bacteria;p__Bacillota;c__Clostridia;o__Oscillospirales;f__Oscillospiraceae;g__Vescimonas;s__Vescimonas sp900545585	-0.387319771211194	NR
metabat_SRR5930501.19_sub	d__Bacteria;p__Bacillota;c__Clostridia;o__TANB77;f__CAG-508;g__CAG-273;s__CAG-273 sp000437855	-0.386083205800103	NR
semibin_SRR6000920.44	d__Bacteria;p__Pseudomonadota;c__Gammaproteobacteria;o__Enterobacterales;f__Enterobacteriaceae;g__Escherichia;s__Escherichia coli	-0.382845019559907	NR
maxbin_SRR5930520.005	d__Bacteria;p__Bacillota;c__Clostridia;o__Oscillospirales;f__Oscillospiraceae;g__CAG-103;s__CAG-103 sp900543625	-0.378977639238881	NR
semibin_ERR6280907.75	d__Bacteria;p__Bacteroidota;c__Bacteroidia;o__Bacteroidales;f__Rikenellaceae;g__Tidjanibacter;s__Tidjanibacter inops	-0.377994930009889	NR
semibin_SRR5930493.116	d__Bacteria;p__Bacillota;c__Clostridia;o__Oscillospirales;f__Ruminococcaceae;g__Paludihabitans;s__	-0.377543097000169	NR
metabat_SRR5930528.90	d__Bacteria;p__Bacillota;c__Clostridia;o__Lachnospirales;f__Lachnospiraceae;g__Blautia_A;s__Blautia_A sp937893675	-0.377305319170999	NR
semibin_SRR5930528.184	d__Bacteria;p__Bacillota;c__Bacilli;o__RF39;f__UBA660;g__Onthocola_B;s__Onthocola_B sp944363835	-0.376767081778096	NR
maxbin_SRR16554706.002	d__Bacteria;p__Bacillota;c__Clostridia;o__Christensenellales;f__CAG-917;g__CAG-349;s__CAG-349 sp003539515	-0.375206162791299	NR
maxbin_SRR5930501.008	d__Bacteria;p__Bacillota;c__Clostridia;o__Oscillospirales;f__Ruminococcaceae;g__Faecalibacterium;s__Faecalibacterium duncaniae	-0.372079981129216	NR
metabat_SRR16554769.49	d__Bacteria;p__Bacillota;c__Clostridia;o__Oscillospirales;f__Acutalibacteraceae;g__CAG-177;s__CAG-177 sp003514385	-0.371847143034982	NR
maxbin_SRR16554634.001	d__Bacteria;p__Bacillota;c__Clostridia;o__Christensenellales;f__CAG-917;g__CAG-349;s__CAG-349 sp003539515	-0.371601258974122	NR
semibin_SRR5930501.87	d__Bacteria;p__Bacteroidota;c__Bacteroidia;o__Bacteroidales;f__Bacteroidaceae;g__Prevotella;s__Prevotella sp900548585	-0.371503410499143	NR
semibin_SRR5930520.204	d__Bacteria;p__Bacillota;c__Negativicutes;o__Veillonellales;f__Megasphaeraceae;g__Megasphaera;s__Megasphaera massiliensis	-0.371278492372083	NR
metabat_SRR5930528.33	d__Bacteria;p__Bacillota;c__Clostridia;o__Oscillospirales;f__Oscillospiraceae;g__Scatomorpha;s__Scatomorpha merdipullorum	-0.370741044740724	NR
metabat_SRR5930528.60	d__Bacteria;p__Bacillota;c__Clostridia;o__Christensenellales;f__Aristaeellaceae;g__Limiplasma;s__Limiplasma pullistercoris	-0.367836212377595	NR
maxbin_SRR5930517.016_sub	d__Bacteria;p__Bacillota;c__Clostridia;o__Oscillospirales;f__Oscillospiraceae;g__Scatomorpha;s__Scatomorpha sp900545405	-0.367751223604726	NR
semibin_SRR5930517.103	d__Bacteria;p__Bacillota;c__Clostridia;o__Lachnospirales;f__Lachnospiraceae;g__Clostridium_AP;s__Clostridium_AP sp000509125	-0.366168943803357	NR
semibin_SRR5930528.6	d__Bacteria;p__Bacillota;c__Clostridia;o__Lachnospirales;f__Anaerotignaceae;g__Anaerotignum;s__Anaerotignum lactatifermentans	-0.366017548005628	NR
metabat_SRR5930528.105	d__Bacteria;p__Bacillota;c__Clostridia;o__Oscillospirales;f__Oscillospiraceae;g__Evtepia;s__Evtepia faecigallinarum	-0.36591035650258	NR
metabat_SRR16554706.13	d__Bacteria;p__Bacillota;c__Clostridia;o__Oscillospirales;f__Oscillospiraceae;g__CAG-170;s__CAG-170 sp000436735	-0.365477954607057	NR
semibin_SRR5930501.104	d__Bacteria;p__Bacillota;c__Bacilli;o__RF39;f__UBA660;g__CAG-628;s__CAG-628 sp000438415	-0.365041670959043	NR
metabat_Bl_30792.3	d__Bacteria;p__Bacillota;c__Clostridia;o__Christensenellales;f__CAG-917;g__CAG-349;s__CAG-349 sp003539515	-0.363851038377332	NR
semibin_SRR5930522.7_sub	d__Bacteria;p__Bacillota;c__Clostridia;o__Oscillospirales;f__Oscillospiraceae;g__Vescimonas;s__Vescimonas sp003539495	-0.362451133887815	NR
metabat_SRR16554643.9	d__Bacteria;p__Bacteroidota;c__Bacteroidia;o__Bacteroidales;f__Marinifilaceae;g__Culturomica;s__Culturomica lanea	-0.361733657877492	NR
semibin_SRR5930501.12	d__Bacteria;p__Bacillota;c__Clostridia;o__Oscillospirales;f__Ruminococcaceae;g__Angelakisella;s__Angelakisella sp900547385	-0.36097499505763	NR
maxbin_SRR5930531.010	d__Bacteria;p__Bacteroidota;c__Bacteroidia;o__Bacteroidales;f__Bacteroidaceae;g__Prevotella;s__Prevotella sp900313215	-0.360648838441419	NR
metabat_SRR5930501.64	d__Bacteria;p__Bacillota;c__Clostridia;o__Christensenellales;f__Aristaeellaceae;g__Ventricola;s__Ventricola sp900542395	-0.360305143158483	NR
maxbin_SRR5930526.025	d__Bacteria;p__Bacillota;c__Clostridia;o__Oscillospirales;f__Butyricicoccaceae;g__Agathobaculum;s__Agathobaculum butyriciproducens	-0.360078913729238	NR
metabat_SRR5930528.76_sub	d__Bacteria;p__Cyanobacteriota;c__Vampirovibrionia;o__Gastranaerophilales;f__Gastranaerophilaceae;g__Scatousia;s__Scatousia sp000431315	-0.357977700989293	NR
metabat_SRR5930501.41	d__Bacteria;p__Bacillota;c__Clostridia;o__Oscillospirales;f__Oscillospiraceae;g__F23-B02;s__F23-B02 sp001916715	-0.357860562961148	NR
semibin_SRR5930501.25	d__Bacteria;p__Bacillota;c__Clostridia;o__Christensenellales;f__QALW01;g__UMGS1338;s__UMGS1338 sp900550805	-0.357221392552899	NR
maxbin_Bl_25435.003	d__Bacteria;p__Bacillota;c__Clostridia;o__Oscillospirales;f__Oscillospiraceae;g__Vescimonas;s__Vescimonas sp900545585	-0.357177568237828	NR
metabat_ERR6271721.70	d__Bacteria;p__Bacillota;c__Clostridia;o__Oscillospirales;f__Oscillospiraceae;g__Hominicoprocola;s__Hominicoprocola sp003522105	-0.354541850845861	NR
maxbin_ERR6281499.005	d__Bacteria;p__Actinomycetota;c__Actinomycetes;o__Actinomycetales;f__Bifidobacteriaceae;g__Bifidobacterium;s__Bifidobacterium catenulatum	-0.35368248597865	NR
semibin_Bl_32344.13	d__Bacteria;p__Actinomycetota;c__Actinomycetes;o__Actinomycetales;f__Bifidobacteriaceae;g__Bifidobacterium;s__Bifidobacterium catenulatum	-0.353572306792783	NR
maxbin_SRR6000940.011	d__Bacteria;p__Bacillota;c__Clostridia;o__Peptostreptococcales;f__Anaerovoracaceae;g__Fimisoma;s__Fimisoma sp000435715	-0.353223202388333	NR
metabat_Bl_24210.12	d__Bacteria;p__Bacillota;c__Clostridia;o__Oscillospirales;f__Oscillospiraceae;g__Hominicoprocola;s__Hominicoprocola sp003522105	-0.352736485760259	NR
maxbin_ERR6279681.050	d__Bacteria;p__Bacillota;c__Bacilli;o__Erysipelotrichales;f__Coprobacillaceae;g__Catenibacterium;s__Catenibacterium mitsuokai	-0.352625323097753	NR
semibin_SRR5930501.71	d__Bacteria;p__Bacillota;c__Clostridia;o__Oscillospirales;f__Acutalibacteraceae;g__Eubacterium_R;s__Eubacterium_R sp900542875	-0.351980445544766	NR
maxbin_SRR5930493.011	d__Bacteria;p__Actinomycetota;c__Coriobacteriia;o__Coriobacteriales;f__Eggerthellaceae;g__Anaerotardibacter;s__Anaerotardibacter sp000435675	-0.351385665695714	NR
metabat_ERR6281000.76_sub	d__Bacteria;p__Bacillota;c__Clostridia;o__Oscillospirales;f__Oscillospiraceae;g__Hominicoprocola;s__Hominicoprocola sp003522105	-0.351133195321607	NR
metabat_SRR5930520.89	d__Bacteria;p__Bacillota;c__Clostridia;o__Oscillospirales;f__Oscillospiraceae;g__Oscillibacter;s__Oscillibacter segnis	-0.350623128573941	NR
maxbin_ERR6279654.009_sub	d__Bacteria;p__Bacillota;c__Clostridia;o__Oscillospirales;f__Oscillospiraceae;g__Hominicoprocola;s__Hominicoprocola sp003522105	-0.350023297231244	NR
metabat_SRR5930501.45	d__Bacteria;p__Actinomycetota;c__Coriobacteriia;o__Coriobacteriales;f__Coriobacteriaceae;g__Collinsella;s__Collinsella aerofaciens_G	-0.34861394540553	NR
metabat_ERR6282137.9	d__Bacteria;p__Pseudomonadota;c__Gammaproteobacteria;o__Enterobacterales;f__Enterobacteriaceae;g__Escherichia;s__Escherichia coli	-0.347969038050222	NR
maxbin_SRR6000947.039	d__Bacteria;p__Bacillota;c__Clostridia;o__Peptostreptococcales;f__Anaerovoracaceae;g__Fimisoma;s__Fimisoma sp000435715	-0.347958696644353	NR
metabat_Bl_33742.1_sub	d__Bacteria;p__Bacteroidota;c__Bacteroidia;o__Bacteroidales;f__Bacteroidaceae;g__Prevotella;s__Prevotella sp900313215	-0.347935257117795	NR
metabat_SRR5930515.44_sub	d__Bacteria;p__Bacillota;c__Clostridia;o__Lachnospirales;f__Lachnospiraceae;g__Anthropogastromicrobium;s__Anthropogastromicrobium aceti	-0.347461713116216	NR
semibin_Bl_36432.5_sub	d__Bacteria;p__Bacteroidota;c__Bacteroidia;o__Bacteroidales;f__Bacteroidaceae;g__Prevotella;s__Prevotella sp900313215	-0.345588696758794	NR
maxbin_SRR5930515.026_sub	d__Bacteria;p__Bacillota;c__Bacilli;o__Lactobacillales;f__Enterococcaceae;g__Enterococcus_B;s__Enterococcus_B faecium	-0.345540402095365	NR
semibin_SRR5930501.108	d__Bacteria;p__Bacillota;c__Clostridia;o__Lachnospirales;f__Lachnospiraceae;g__Butyrivibrio_A;s__Butyrivibrio_A crossota	-0.345423651497411	NR
metabat_ERR6239139.39	d__Bacteria;p__Bacillota;c__Clostridia;o__Oscillospirales;f__Oscillospiraceae;g__Hominicoprocola;s__Hominicoprocola sp003522105	-0.344598589103269	NR
metabat_SRR5930526.75	d__Bacteria;p__Bacillota;c__Clostridia;o__Oscillospirales;f__Oscillospiraceae;g__Hominicoprocola;s__Hominicoprocola sp934835795	-0.344467280070828	NR
semibin_SRR16554743.29	d__Bacteria;p__Bacillota;c__Clostridia;o__Oscillospirales;f__Acutalibacteraceae;g__Hominenteromicrobium;s__Hominenteromicrobium mulieris	-0.343522799770879	NR
maxbin_ERR6267711.006	d__Bacteria;p__Actinomycetota;c__Actinomycetes;o__Actinomycetales;f__Bifidobacteriaceae;g__Bifidobacterium;s__Bifidobacterium catenulatum	-0.343207893531369	NR
semibin_ERR6279674.62	d__Bacteria;p__Actinomycetota;c__Actinomycetes;o__Actinomycetales;f__Bifidobacteriaceae;g__Bifidobacterium;s__Bifidobacterium catenulatum	-0.343020213406133	NR
maxbin_SRR16554766.005	d__Bacteria;p__Bacillota;c__Bacilli;o__Erysipelotrichales;f__Erysipelotrichaceae;g__Holdemanella;s__Holdemanella sp900556915	-0.342127648751782	NR
semibin_SRR5930528.96_sub	d__Bacteria;p__Bacillota;c__Clostridia;o__Oscillospirales;f__Ruminococcaceae;g__Anaerofilum;s__Anaerofilum excrementigallinarum	-0.341970545809316	NR
metabat_ERR6279664.50	d__Bacteria;p__Bacillota;c__Clostridia;o__Oscillospirales;f__Oscillospiraceae;g__Hominicoprocola;s__Hominicoprocola sp003522105	-0.341243220131444	NR
maxbin_ERR6279676.023_sub	d__Bacteria;p__Actinomycetota;c__Actinomycetes;o__Actinomycetales;f__Bifidobacteriaceae;g__Bifidobacterium;s__Bifidobacterium catenulatum	-0.340903831284093	NR
maxbin_SRR5930501.063	d__Bacteria;p__Bacteroidota;c__Bacteroidia;o__Bacteroidales;f__Porphyromonadaceae;g__Porphyromonas;s__Porphyromonas sp900539765	-0.340525669615315	NR
metabat_SRR5930501.36	d__Bacteria;p__Verrucomicrobiota;c__Lentisphaeria;o__Victivallales;f__Victivallaceae;g__Victivallis;s__Victivallis lenta	-0.34006240741496	NR
maxbin_SRR16554718.005	d__Bacteria;p__Actinomycetota;c__Actinomycetes;o__Actinomycetales;f__Bifidobacteriaceae;g__Bifidobacterium;s__Bifidobacterium catenulatum	-0.33963504211192	NR
metabat_SRR5930528.57_sub	d__Bacteria;p__Actinomycetota;c__Coriobacteriia;o__Coriobacteriales;f__Eggerthellaceae;g__Gordonibacter;s__Gordonibacter pamelaeae	-0.337946174304532	NR
semibin_SRR5930507.107	d__Bacteria;p__Bacillota;c__Clostridia;o__Oscillospirales;f__Acutalibacteraceae;g__Acutalibacter;s__Acutalibacter ornithocaccae	-0.337661293904828	NR
maxbin_ERR6275673.018	d__Bacteria;p__Bacillota;c__Clostridia;o__Oscillospirales;f__Oscillospiraceae;g__Vescimonas;s__Vescimonas sp000435555	-0.336900589625882	NR
metabat_SRR16554698.7	d__Bacteria;p__Bacillota;c__Clostridia;o__Christensenellales;f__CAG-138;g__Pelethousia;s__Pelethousia gallinarum	-0.33655507640128	NR
maxbin_SRR5930501.068_sub	d__Bacteria;p__Bacteroidota;c__Bacteroidia;o__Bacteroidales;f__UBA11471;g__Caccoplasma;s__Caccoplasma sp900547555	-0.335719836514043	NR
maxbin_SRR16554733.004	d__Bacteria;p__Bacillota;c__Clostridia;o__Oscillospirales;f__Acutalibacteraceae;g__Eubacterium_R;s__Eubacterium_R sp000436835	-0.334498269121694	NR
maxbin_Bl_21.002	d__Bacteria;p__Bacillota;c__Clostridia;o__Christensenellales;f__CAG-138;g__Pelethousia;s__Pelethousia gallinarum	-0.333718685071515	NR
metabat_ERR6281586.3_sub	d__Bacteria;p__Bacillota;c__Clostridia;o__Oscillospirales;f__Ruminococcaceae;g__Faecalibacterium;s__Faecalibacterium duncaniae	-0.33358831481223	NR
semibin_SRR5930518.15	d__Bacteria;p__Bacillota;c__Clostridia;o__Lachnospirales;f__Lachnospiraceae;g__Faecalimonas;s__Faecalimonas phoceensis	-0.333418843905973	NR
metabat_SRR5930531.61	d__Bacteria;p__Bacillota;c__Clostridia;o__Lachnospirales;f__Lachnospiraceae;g__Anthropogastromicrobium;s__Anthropogastromicrobium aceti	-0.333114040653752	NR
maxbin_SRR16554647.003	d__Bacteria;p__Bacteroidota;c__Bacteroidia;o__Bacteroidales;f__Bacteroidaceae;g__Bacteroides;s__Bacteroides ovatus	-0.333020446460294	NR
semibin_ERR6281586.22	d__Bacteria;p__Bacteroidota;c__Bacteroidia;o__Bacteroidales;f__Bacteroidaceae;g__Bacteroides;s__Bacteroides salyersiae	-0.332546708743619	NR
metabat_ERR6279657.98_sub	d__Bacteria;p__Bacillota;c__Clostridia;o__Oscillospirales;f__Ruminococcaceae;g__Gemmiger;s__Gemmiger sp900540595	-0.331095007817792	NR
semibin_ERR6279669.43	d__Bacteria;p__Bacillota;c__Clostridia;o__Lachnospirales;f__Lachnospiraceae;g__Claveliimonas;s__Claveliimonas ammoniilytica	-0.331071940820264	NR
semibin_ERR6275681.3	d__Bacteria;p__Actinomycetota;c__Coriobacteriia;o__Coriobacteriales;f__Eggerthellaceae;g__Adlercreutzia;s__Adlercreutzia rubneri	-0.330867794911908	NR
maxbin_ERR6275673.039_sub	d__Bacteria;p__Bacillota;c__Clostridia;o__Oscillospirales;f__Ruminococcaceae;g__Faecalibacterium;s__Faecalibacterium hattorii	-0.330801738064336	NR
semibin_SRR5930507.55	d__Bacteria;p__Bacillota;c__Clostridia;o__Christensenellales;f__Aristaeellaceae;g__Ventricola;s__Ventricola intestinavium	-0.330294338624524	NR
semibin_SRR5930520.106	d__Bacteria;p__Bacillota;c__Clostridia;o__Peptostreptococcales;f__Anaerovoracaceae;g__Mogibacterium_A;s__Mogibacterium_A kristiansenii	-0.330196125071096	NR
maxbin_SRR5930528.078	d__Bacteria;p__Actinomycetota;c__Coriobacteriia;o__Coriobacteriales;f__Eggerthellaceae;g__Anaerotardibacter;s__Anaerotardibacter sp000435675	-0.329445389668988	NR
maxbin_SRR16554639.004	d__Bacteria;p__Bacillota;c__Negativicutes;o__Veillonellales;f__Veillonellaceae;g__Veillonella;s__Veillonella parvula_I	-0.329117802541303	NR
semibin_ERR6279624.11	d__Bacteria;p__Bacillota;c__Clostridia;o__Lachnospirales;f__Lachnospiraceae;g__Mediterraneibacter;s__Mediterraneibacter caccogallinarum	-0.329045829932736	NR
semibin_SRR16554760.54	d__Bacteria;p__Bacillota;c__Clostridia;o__Lachnospirales;f__Lachnospiraceae;g__Butyrivibrio_A;s__Butyrivibrio_A sp000431815	-0.328815726201581	NR
metabat_SRR16554654.55	d__Bacteria;p__Bacillota;c__Clostridia;o__Oscillospirales;f__Oscillospiraceae;g__Vescimonas;s__Vescimonas sp900547745	-0.328791943948316	NR
semibin_SRR5930504.31_sub	d__Bacteria;p__Bacillota;c__Clostridia;o__Lachnospirales;f__Lachnospiraceae;g__Roseburia;s__Roseburia inulinivorans	-0.328691212098645	NR
metabat_SRR6000906.41	d__Bacteria;p__Bacillota;c__Clostridia;o__Oscillospirales;f__Oscillospiraceae;g__Faecousia;s__Faecousia sp000434635	-0.328059834997701	NR
semibin_ERR6279657.97	d__Bacteria;p__Bacillota;c__Clostridia;o__Lachnospirales;f__Lachnospiraceae;g__CAG-791;s__CAG-791 sp000431495	-0.327327174704122	NR
metabat_SRR5930519.9	d__Bacteria;p__Cyanobacteriota;c__Vampirovibrionia;o__Gastranaerophilales;f__Gastranaerophilaceae;g__Stercorousia;s__Stercorousia sp001917115	-0.327187655131864	NR
semibin_SRR5930510.39	d__Bacteria;p__Bacillota;c__Clostridia;o__Lachnospirales;f__Lachnospiraceae;g__Anthropogastromicrobium;s__Anthropogastromicrobium aceti	-0.326105160276937	NR
metabat_Bl_20.7	d__Bacteria;p__Desulfobacterota_I;c__Desulfovibrionia;o__Desulfovibrionales;f__Desulfovibrionaceae;g__Desulfovibrio;s__Desulfovibrio piger_A	-0.326099378626393	NR
maxbin_SRR25825518.002	d__Bacteria;p__Pseudomonadota;c__Gammaproteobacteria;o__Enterobacterales;f__Enterobacteriaceae;g__Enterobacter;s__Enterobacter ludwigii	-0.325846967856931	NR
maxbin_SRR16554738.006_sub	d__Bacteria;p__Bacteroidota;c__Bacteroidia;o__Bacteroidales;f__Bacteroidaceae;g__Bacteroides;s__Bacteroides ovatus	-0.32566010729556	NR
maxbin_ERR6232527.031_sub	d__Bacteria;p__Actinomycetota;c__Coriobacteriia;o__Coriobacteriales;f__Eggerthellaceae;g__Gordonibacter;s__Gordonibacter pamelaeae	-0.324936775128888	NR
maxbin_SRR16554706.006	d__Bacteria;p__Bacillota;c__Bacilli;o__ML615J-28;f__CAG-313;g__CAG-313;s__CAG-313 sp900539265	-0.324704078595685	NR
semibin_ERR6275665.46	d__Bacteria;p__Bacillota;c__Negativicutes;o__Veillonellales;f__Megasphaeraceae;g__Megasphaera;s__Megasphaera sp001546855	-0.323579473059224	NR
semibin_SRR25825505.21	d__Bacteria;p__Bacteroidota;c__Bacteroidia;o__Bacteroidales;f__Bacteroidaceae;g__Alloprevotella;s__Alloprevotella sp900539625	-0.323410121362256	NR
maxbin_SRR5930520.046	d__Archaea;p__Thermoplasmatota;c__Thermoplasmata;o__Methanomassiliicoccales;f__Methanomethylophilaceae;g__Methanoprimaticola;s__Methanoprimaticola hominis	-0.322926593582677	NR
maxbin_SRR16554656.001	d__Bacteria;p__Bacillota;c__Clostridia;o__Oscillospirales;f__Acutalibacteraceae;g__CAG-177;s__CAG-177 sp003538135	-0.322793541114377	NR
maxbin_SRR5930528.032	d__Bacteria;p__Bacillota;c__Clostridia;o__Peptostreptococcales;f__Anaerovoracaceae;g__Fimisoma;s__Fimisoma sp000435715	-0.322740627090978	NR
semibin_ERR6275668.86	d__Bacteria;p__Bacillota;c__Clostridia;o__Lachnospirales;f__Lachnospiraceae;g__Acetatifactor;s__Acetatifactor intestinalis	-0.322330338518666	NR
metabat_ERR6281448.6	d__Bacteria;p__Bacillota;c__Clostridia;o__Oscillospirales;f__Oscillospiraceae;g__F23-B02;s__F23-B02 sp001916715	-0.322323469083356	NR
semibin_SRR16554681.27	d__Bacteria;p__Bacillota;c__Clostridia;o__Lachnospirales;f__Lachnospiraceae;g__Acetatifactor;s__Acetatifactor intestinalis	-0.322052282850789	NR
semibin_SRR16554686.7	d__Bacteria;p__Bacillota;c__Clostridia;o__Lachnospirales;f__Anaerotignaceae;g__Anaerotignum;s__Anaerotignum lactatifermentans	-0.322026623051213	NR
metabat_ERR6281751.26_sub	d__Bacteria;p__Actinomycetota;c__Coriobacteriia;o__Coriobacteriales;f__Eggerthellaceae;g__Adlercreutzia;s__Adlercreutzia rubneri	-0.321683255593823	NR
metabat_SRR25825513.9	d__Bacteria;p__Actinomycetota;c__Coriobacteriia;o__Coriobacteriales;f__Eggerthellaceae;g__Adlercreutzia;s__Adlercreutzia rubneri	-0.321596888463544	NR
semibin_ERR6281341.23_sub	d__Bacteria;p__Bacillota;c__Clostridia;o__Lachnospirales;f__Lachnospiraceae;g__Marvinbryantia;s__Marvinbryantia sp900550755	-0.321466071169423	NR
semibin_SRR6000920.16	d__Bacteria;p__Bacillota;c__Clostridia;o__Oscillospirales;f__Ruminococcaceae;g__Anaerotruncus;s__Anaerotruncus colihominis	-0.321448234479474	NR
semibin_ERR6279654.16	d__Bacteria;p__Bacillota;c__Bacilli;o__Lactobacillales;f__Streptococcaceae;g__Streptococcus;s__Streptococcus hominis	-0.321117711823033	NR
metabat_SRR25825515.13	d__Bacteria;p__Pseudomonadota;c__Gammaproteobacteria;o__Burkholderiales;f__Burkholderiaceae;g__Parasutterella;s__Parasutterella excrementihominis	-0.320788425962972	NR
metabat_ERR6279654.19	d__Bacteria;p__Bacillota;c__Negativicutes;o__Veillonellales;f__Veillonellaceae;g__Veillonella;s__Veillonella nakazawae	-0.320352939527082	NR
semibin_ERR6233692.26	d__Bacteria;p__Bacillota;c__Clostridia;o__Oscillospirales;f__Oscillospiraceae;g__Vescimonas;s__Vescimonas sp900552725	-0.319880885641622	NR
semibin_ERR6232521.9	d__Bacteria;p__Actinomycetota;c__Coriobacteriia;o__Coriobacteriales;f__Eggerthellaceae;g__Adlercreutzia;s__Adlercreutzia rubneri	-0.319284481565999	NR
semibin_SRR5930531.137	d__Bacteria;p__Bacillota;c__Clostridia;o__Oscillospirales;f__Acutalibacteraceae;g__Eubacterium_R;s__Eubacterium_R sp000436835	-0.319283736507939	NR
metabat_SRR16554769.31	d__Bacteria;p__Bacillota;c__Clostridia;o__Lachnospirales;f__Lachnospiraceae;g__Acetatifactor;s__Acetatifactor intestinalis	-0.319237945239591	NR
semibin_ERR6281505.10	d__Bacteria;p__Actinomycetota;c__Coriobacteriia;o__Coriobacteriales;f__Eggerthellaceae;g__Adlercreutzia;s__Adlercreutzia rubneri	-0.318954033415364	NR
semibin_ERR6279620.6	d__Bacteria;p__Actinomycetota;c__Coriobacteriia;o__Coriobacteriales;f__Eggerthellaceae;g__Adlercreutzia;s__Adlercreutzia rubneri	-0.318409723799275	NR
semibin_SRR5930526.86	d__Bacteria;p__Bacillota;c__Clostridia;o__Clostridiales;f__Clostridiaceae;g__Clostridium;s__Clostridium paraputrificum	-0.318303746740865	NR
semibin_ERR6275680.2_sub	d__Bacteria;p__Actinomycetota;c__Coriobacteriia;o__Coriobacteriales;f__Eggerthellaceae;g__Adlercreutzia;s__Adlercreutzia rubneri	-0.318164435784864	NR
semibin_SRR5930521.43	d__Bacteria;p__Pseudomonadota;c__Gammaproteobacteria;o__Burkholderiales;f__Burkholderiaceae;g__Parasutterella;s__Parasutterella excrementihominis	-0.317868483822393	NR
metabat_SRR16554651.16_sub	d__Bacteria;p__Bacillota;c__Clostridia;o__Oscillospirales;f__Oscillospiraceae;g__Vescimonas;s__Vescimonas sp000435555	-0.317848814289617	NR
semibin_ERR6279669.82	d__Bacteria;p__Bacillota;c__Bacilli;o__Lactobacillales;f__Enterococcaceae;g__Enterococcus_B;s__Enterococcus_B faecium	-0.317408440272855	NR
semibin_Bl_17.29	d__Bacteria;p__Bacillota;c__Clostridia;o__Oscillospirales;f__Ruminococcaceae;g__Faecalibacterium;s__Faecalibacterium hattorii	-0.317398158471631	NR
maxbin_ERR6231548.005	d__Bacteria;p__Bacillota;c__Clostridia;o__Oscillospirales;f__Ruminococcaceae;g__Faecalibacterium;s__Faecalibacterium hattorii	-0.317336020629453	NR
metabat_ERR6279666.8	d__Bacteria;p__Bacillota;c__Bacilli;o__Lactobacillales;f__Lactobacillaceae;g__Lacticaseibacillus;s__Lacticaseibacillus paracasei	-0.317282421152638	NR
maxbin_ERR6275684.002	d__Bacteria;p__Bacillota;c__Clostridia;o__Oscillospirales;f__Oscillospiraceae;g__Vescimonas;s__Vescimonas sp000435555	-0.317209181945371	NR
maxbin_ERR6275668.004	d__Bacteria;p__Bacillota;c__Clostridia;o__Oscillospirales;f__Oscillospiraceae;g__Vescimonas;s__Vescimonas sp900551995	-0.317108464996862	NR
metabat_ERR6232523.10	d__Bacteria;p__Actinomycetota;c__Coriobacteriia;o__Coriobacteriales;f__Eggerthellaceae;g__Adlercreutzia;s__Adlercreutzia rubneri	-0.31694543139224	NR
metabat_ERR6279644.24_sub	d__Bacteria;p__Bacillota;c__Clostridia;o__Oscillospirales;f__Oscillospiraceae;g__Vescimonas;s__Vescimonas sp000435555	-0.316935805242108	NR
semibin_SRR25825503.35	d__Bacteria;p__Bacillota;c__Clostridia;o__Oscillospirales;f__Oscillospiraceae;g__Vescimonas;s__Vescimonas sp000435555	-0.315880341093587	NR
semibin_ERR6279619.6	d__Bacteria;p__Bacillota;c__Clostridia;o__Lachnospirales;f__Lachnospiraceae;g__Acetatifactor;s__Acetatifactor intestinalis	-0.315691468875455	NR
semibin_ERR6275666.3	d__Bacteria;p__Bacillota;c__Clostridia;o__Oscillospirales;f__Ruminococcaceae;g__Faecalibacterium;s__Faecalibacterium hattorii	-0.315657851855802	NR
metabat_ERR6233695.27	d__Bacteria;p__Actinomycetota;c__Coriobacteriia;o__Coriobacteriales;f__Eggerthellaceae;g__Adlercreutzia;s__Adlercreutzia rubneri	-0.315571782748746	NR
semibin_ERR6281518.50_sub	d__Bacteria;p__Bacillota;c__Clostridia;o__Oscillospirales;f__Oscillospiraceae;g__Vescimonas;s__Vescimonas sp900552725	-0.315354330103444	NR
metabat_ERR6279647.52	d__Bacteria;p__Actinomycetota;c__Coriobacteriia;o__Coriobacteriales;f__Eggerthellaceae;g__Adlercreutzia;s__Adlercreutzia rubneri	-0.314935980002927	NR
semibin_SRR6000911.2	d__Bacteria;p__Bacillota;c__Clostridia;o__Lachnospirales;f__Lachnospiraceae;g__Acetatifactor;s__Acetatifactor intestinalis	-0.314780069153356	NR
semibin_ERR6275674.5	d__Bacteria;p__Bacillota;c__Clostridia;o__Oscillospirales;f__Acutalibacteraceae;g__Eubacterium_R;s__Eubacterium_R sp000436835	-0.314619509141492	NR
semibin_Bl_32.6_sub	d__Bacteria;p__Bacillota;c__Clostridia;o__Oscillospirales;f__Oscillospiraceae;g__Vescimonas;s__Vescimonas sp900554275	-0.314369735877561	NR
semibin_SRR16554736.23	d__Bacteria;p__Bacillota;c__Clostridia;o__Oscillospirales;f__Ruminococcaceae;g__Angelakisella;s__Angelakisella sp900547385	-0.31432416812663	NR
metabat_ERR6279669.64	d__Bacteria;p__Bacillota;c__Clostridia;o__Oscillospirales;f__Acutalibacteraceae;g__Hominenteromicrobium;s__Hominenteromicrobium sp900549945	-0.313983840506124	NR
metabat_SRR5930528.52_sub	d__Bacteria;p__Bacillota;c__Clostridia;o__Oscillospirales;f__Butyricicoccaceae;g__Agathobaculum;s__Agathobaculum intestinigallinarum	-0.313760084669637	NR
semibin_ERR6275664.8	d__Bacteria;p__Bacillota;c__Clostridia;o__Lachnospirales;f__Lachnospiraceae;g__Acetatifactor;s__Acetatifactor intestinalis	-0.313650218408155	NR
metabat_SRR16554711.18_sub	d__Bacteria;p__Bacillota;c__Clostridia;o__Lachnospirales;f__Lachnospiraceae;g__Eubacterium_G;s__Eubacterium_G ventriosum	-0.313540024321126	NR
maxbin_Bl_15.011	d__Bacteria;p__Bacillota;c__Clostridia;o__Oscillospirales;f__Oscillospiraceae;g__Hominicoprocola;s__Hominicoprocola fusiformis	-0.313175333302068	NR
semibin_SRR16554790.12	d__Bacteria;p__Bacteroidota;c__Bacteroidia;o__Bacteroidales;f__UBA11471;g__Caccoplasma;s__Caccoplasma sp900547555	-0.312278492014455	NR
semibin_SRR5930528.78	d__Bacteria;p__Bacillota;c__Clostridia;o__Oscillospirales;f__Ruminococcaceae;g__Negativibacillus;s__Negativibacillus massiliensis	-0.312089291970777	NR
metabat_SRR16554721.12_sub	d__Bacteria;p__Bacillota;c__Clostridia;o__Lachnospirales;f__Lachnospiraceae;g__Acetatifactor;s__Acetatifactor intestinalis	-0.312083480517911	NR
semibin_SRR25825513.19	d__Bacteria;p__Bacillota;c__Clostridia;o__Oscillospirales;f__Oscillospiraceae;g__Vescimonas;s__Vescimonas sp900554275	-0.312026170651959	NR
maxbin_SRR25825507.025_sub	d__Bacteria;p__Bacillota;c__Clostridia;o__Oscillospirales;f__Oscillospiraceae;g__CAG-170;s__CAG-170 sp002404795	-0.311762122075604	NR
metabat_ERR6279678.10	d__Bacteria;p__Bacillota;c__Clostridia;o__Oscillospirales;f__Oscillospiraceae;g__UMGS1766;s__UMGS1766 sp900554855	-0.311113012592839	NR
semibin_SRR16554777.37	d__Bacteria;p__Bacillota;c__Clostridia;o__Christensenellales;f__Pumilibacteraceae;g__HGM11386;s__HGM11386 sp900761915	-0.310218495886373	NR
semibin_ERR6280907.83	d__Bacteria;p__Bacillota;c__Clostridia;o__Oscillospirales;f__Ruminococcaceae;g__Metaruminococcus_A;s__Metaruminococcus_A sp900762715	-0.309926760952519	NR
semibin_ERR6275675.25	d__Bacteria;p__Bacillota;c__Clostridia;o__Lachnospirales;f__Lachnospiraceae;g__Suilimivivens;s__Suilimivivens sp000438155	-0.30865277127509	NR
metabat_Bl_24210.13	d__Bacteria;p__Bacillota;c__Clostridia;o__Oscillospirales;f__Oscillospiraceae;g__Vescimonas;s__Vescimonas sp900545495	-0.308540222804593	NR
maxbin_ERR6279682.002	d__Bacteria;p__Actinomycetota;c__Coriobacteriia;o__Coriobacteriales;f__Eggerthellaceae;g__UMGS1519;s__UMGS1519 sp900552585	-0.308099297444867	NR
metabat_SRR16554664.18	d__Bacteria;p__Bacillota;c__Clostridia;o__Oscillospirales;f__Oscillospiraceae;g__Oscillibacter;s__Oscillibacter segnis	-0.308098761003064	NR
metabat_SRR16554632.45	d__Bacteria;p__Bacillota;c__Clostridia;o__TANB77;f__CAG-508;g__CAG-273;s__CAG-273 sp000435755	-0.307715532939481	NR
metabat_Bl_5.21_sub	d__Bacteria;p__Bacillota;c__Clostridia;o__Oscillospirales;f__Oscillospiraceae;g__UMGS1766;s__UMGS1766 sp959602365	-0.307682169239568	NR
maxbin_Bl_22.007_sub	d__Bacteria;p__Bacillota;c__Clostridia;o__Oscillospirales;f__Oscillospiraceae;g__Vescimonas;s__Vescimonas sp900551995	-0.307279614369916	NR
semibin_SRR16554634.69	d__Bacteria;p__Bacillota;c__Clostridia;o__Oscillospirales;f__Oscillospiraceae;g__Vescimonas;s__Vescimonas sp900551995	-0.307240930955457	NR
metabat_SRR25825510.14_sub	d__Bacteria;p__Bacillota;c__Clostridia;o__Oscillospirales;f__Oscillospiraceae;g__Hominicoprocola;s__Hominicoprocola sp934835795	-0.307134193937825	NR
metabat_ERR6229432.22_sub	d__Bacteria;p__Bacillota;c__Clostridia;o__Oscillospirales;f__Oscillospiraceae;g__Oscillibacter;s__Oscillibacter segnis	-0.30709931031947	NR
metabat_SRR25825506.40	d__Bacteria;p__Bacillota;c__Clostridia;o__Oscillospirales;f__Oscillospiraceae;g__Oscillibacter;s__Oscillibacter segnis	-0.306861830513524	NR
metabat_SRR16554658.17	d__Bacteria;p__Pseudomonadota;c__Gammaproteobacteria;o__Enterobacterales;f__Pasteurellaceae;g__Haemophilus_D;s__Haemophilus_D parainfluenzae_R	-0.306706679623174	NR
metabat_SRR16554707.14	d__Bacteria;p__Bacillota;c__Clostridia;o__Oscillospirales;f__Oscillospiraceae;g__Oscillibacter;s__Oscillibacter segnis	-0.306657386581945	NR
metabat_ERR6279657.74	d__Bacteria;p__Bacillota;c__Clostridia;o__Oscillospirales;f__Oscillospiraceae;g__Faecousia;s__Faecousia sp000434635	-0.3065974243093	NR
semibin_SRR16554662.4_sub	d__Bacteria;p__Bacillota;c__Clostridia;o__Oscillospirales;f__Acutalibacteraceae;g__Ruminococcoides;s__Ruminococcoides bromii	-0.306540069739865	NR
metabat_SRR16554631.3	d__Bacteria;p__Bacillota;c__Clostridia;o__Oscillospirales;f__Oscillospiraceae;g__Oscillibacter;s__Oscillibacter pullicola	-0.305503142635869	NR
semibin_SRR6000921.66	d__Bacteria;p__Bacillota;c__Clostridia;o__Oscillospirales;f__Ruminococcaceae;g__Angelakisella;s__Angelakisella sp900547385	-0.305477795760678	NR
metabat_ERR6243880.19	d__Bacteria;p__Bacillota;c__Clostridia;o__Monoglobales;f__Monoglobaceae;g__UMGS1820;s__UMGS1820 sp900555375	-0.305444134037541	NR
metabat_ERR6243877.9	d__Bacteria;p__Bacillota;c__Clostridia;o__Oscillospirales;f__Butyricicoccaceae;g__Agathobaculum;s__Agathobaculum butyriciproducens	-0.305373770754384	NR
metabat_SRR16554703.9	d__Bacteria;p__Bacillota;c__Clostridia;o__Lachnospirales;f__Lachnospiraceae;g__Eubacterium_F;s__Eubacterium_F sp900539115	-0.305311528604077	NR
semibin_ERR6279676.74	d__Bacteria;p__Bacillota;c__Clostridia;o__UBA1381;f__UBA1381;g__Hominilimicola;s__Hominilimicola fabiformis	-0.305136201541471	NR
metabat_SRR16554654.17	d__Bacteria;p__Bacillota;c__Clostridia;o__Lachnospirales;f__Lachnospiraceae;g__Suilimivivens;s__Suilimivivens sp000438155	-0.305075643222379	NR
maxbin_ERR6275663.053	d__Bacteria;p__Bacteroidota;c__Bacteroidia;o__Bacteroidales;f__Porphyromonadaceae;g__Porphyromonas;s__Porphyromonas sp900546675	-0.304372278611707	NR
semibin_SRR16554634.8_sub	d__Bacteria;p__Bacillota;c__Clostridia;o__Oscillospirales;f__Ruminococcaceae;g__Gemmiger;s__Gemmiger sp900540595	-0.304299307625341	NR
semibin_SRR6000900.19	d__Bacteria;p__Bacillota;c__Negativicutes;o__Veillonellales;f__Veillonellaceae;g__Veillonella;s__Veillonella parvula_D	-0.304124367992925	NR
semibin_ERR6280907.34	d__Bacteria;p__Bacillota;c__Clostridia;o__Peptostreptococcales;f__Anaerovoracaceae;g__Lentihominibacter;s__Lentihominibacter excrementipullorum	-0.303885964314984	NR
metabat_SRR25825493.23	d__Bacteria;p__Bacillota;c__Negativicutes;o__Veillonellales;f__Veillonellaceae;g__Veillonella;s__Veillonella parvula_I	-0.30379691497569	NR
semibin_SRR16554639.22	d__Bacteria;p__Bacillota;c__Bacilli;o__Lactobacillales;f__Lactobacillaceae;g__Ligilactobacillus;s__Ligilactobacillus salivarius	-0.303730470697927	NR
maxbin_SRR25825515.010	d__Bacteria;p__Bacillota;c__Clostridia;o__Oscillospirales;f__Oscillospiraceae;g__CAG-170;s__CAG-170 sp002404795	-0.303422746818112	NR
maxbin_SRR6000869.024	d__Bacteria;p__Bacillota;c__Clostridia;o__Christensenellales;f__Borkfalkiaceae;g__Scatosoma;s__Scatosoma sp900552625	-0.303101045649098	NR
maxbin_ERR6279623.024	d__Bacteria;p__Actinomycetota;c__Actinomycetes;o__Actinomycetales;f__Actinomycetaceae;g__Pauljensenia;s__Pauljensenia sp902373545	-0.302952853601026	NR
metabat_ERR6281000.30	d__Bacteria;p__Bacillota;c__Clostridia;o__Christensenellales;f__Aristaeellaceae;g__Pullichristensenella;s__Pullichristensenella stercorigallinarum	-0.302908090512799	NR
maxbin_ERR6279624.026_sub	d__Bacteria;p__Bacillota;c__Clostridia;o__Oscillospirales;f__Acutalibacteraceae;g__Acutalibacter;s__Acutalibacter stercoravium	-0.302553025643872	NR
semibin_ERR6279671.60	d__Bacteria;p__Actinomycetota;c__Coriobacteriia;o__Coriobacteriales;f__QAMH01;g__QAMH01;s__QAMH01 sp003149935	-0.302252156298207	NR
semibin_ERR6279666.39	d__Bacteria;p__Bacillota;c__Clostridia;o__Oscillospirales;f__Acutalibacteraceae;g__Acutalibacter;s__Acutalibacter stercoravium	-0.302194831531095	NR
semibin_ERR6280899.58	d__Bacteria;p__Actinomycetota;c__Coriobacteriia;o__Coriobacteriales;f__Eggerthellaceae;g__Anaerotardibacter;s__Anaerotardibacter sp000435475	-0.302052212517308	NR
metabat_ERR6232382.25	d__Bacteria;p__Bacillota;c__Clostridia;o__Oscillospirales;f__Butyricicoccaceae;g__Agathobaculum;s__Agathobaculum butyriciproducens	-0.301982504885243	NR
metabat_ERR6279651.8	d__Bacteria;p__Pseudomonadota;c__Gammaproteobacteria;o__Enterobacterales;f__Enterobacteriaceae;g__Escherichia;s__Escherichia coli	-0.301532400410222	NR
semibin_ERR6279624.72	d__Bacteria;p__Actinomycetota;c__Actinomycetes;o__Actinomycetales;f__Bifidobacteriaceae;g__Bifidobacterium;s__Bifidobacterium dentium	-0.301016060273694	NR
semibin_ERR6279624.28	d__Bacteria;p__Bacillota;c__Bacilli;o__Lactobacillales;f__Lactobacillaceae;g__Weissella;s__Weissella cibaria	-0.300505054752873	NR

## Sheet: Table S3_Matson_2018_R
Table S3. Species significantly associated with R and NR in each datasets
Matson et al., 2018_R
user_genome	classification	differentials	status
metabat_SRR6000906.41	d__Bacteria;p__Bacillota;c__Clostridia;o__Oscillospirales;f__Oscillospiraceae;g__Faecousia;s__Faecousia sp000434635	2.82759419487397	R
maxbin_SRR6000903.002	d__Bacteria;p__Actinomycetota;c__Coriobacteriia;o__Coriobacteriales;f__Coriobacteriaceae;g__Collinsella;s__	2.45948067711274	R
semibin_SRR6000908.30	d__Bacteria;p__Bacillota;c__Clostridia;o__Oscillospirales;f__Ruminococcaceae;g__Ruminiclostridium_E;s__Ruminiclostridium_E siraeum	1.8777784447519	R
semibin_SRR5930507.29	d__Bacteria;p__Bacteroidota;c__Bacteroidia;o__Bacteroidales;f__Bacteroidaceae;g__Bacteroides;s__Bacteroides ovatus	1.83360043571869	R
metabat_SRR6000893.6	d__Bacteria;p__Bacillota;c__Clostridia;o__Oscillospirales;f__Oscillospiraceae;g__Vescimonas;s__Vescimonas sp000435555	1.78306070373932	R
metabat_ERR6279665.21	d__Bacteria;p__Bacteroidota;c__Bacteroidia;o__Bacteroidales;f__Bacteroidaceae;g__Bacteroides;s__Bacteroides eggerthii	1.77620688484589	R
semibin_SRR16554693.19	d__Bacteria;p__Bacillota;c__Clostridia;o__Oscillospirales;f__Ruminococcaceae;g__Ruminiclostridium_E;s__Ruminiclostridium_E siraeum	1.73401847885529	R
semibin_SRR6000920.44	d__Bacteria;p__Pseudomonadota;c__Gammaproteobacteria;o__Enterobacterales;f__Enterobacteriaceae;g__Escherichia;s__Escherichia coli	1.66072574661652	R
semibin_ERR6279675.47	d__Bacteria;p__Actinomycetota;c__Actinomycetes;o__Actinomycetales;f__Bifidobacteriaceae;g__Bifidobacterium;s__Bifidobacterium longum	1.63898650215546	R
metabat_SRR16554654.55	d__Bacteria;p__Bacillota;c__Clostridia;o__Oscillospirales;f__Oscillospiraceae;g__Vescimonas;s__Vescimonas sp900547745	1.61601701782624	R
metabat_SRR5930494.64	d__Bacteria;p__Actinomycetota;c__Actinomycetes;o__Actinomycetales;f__Bifidobacteriaceae;g__Bifidobacterium;s__Bifidobacterium longum	1.58564892815033	R
semibin_SRR5930533.9	d__Bacteria;p__Bacteroidota;c__Bacteroidia;o__Bacteroidales;f__Bacteroidaceae;g__Bacteroides;s__Bacteroides stercoris	1.55012932823578	R
metabat_ERR6282137.9	d__Bacteria;p__Pseudomonadota;c__Gammaproteobacteria;o__Enterobacterales;f__Enterobacteriaceae;g__Escherichia;s__Escherichia coli	1.46930912540833	R
metabat_SRR6000932.51	d__Bacteria;p__Bacillota;c__Clostridia;o__Oscillospirales;f__Oscillospiraceae;g__CAG-103;s__CAG-103 sp900543625	1.45617440746705	R
maxbin_SRR6000908.002	d__Bacteria;p__Bacillota;c__Clostridia;o__Oscillospirales;f__Ruminococcaceae;g__Faecalibacterium;s__Faecalibacterium longum	1.42920783565918	R
semibin_SRR5930498.24	d__Bacteria;p__Bacillota;c__Clostridia;o__Oscillospirales;f__Oscillospiraceae;g__Vescimonas;s__Vescimonas coprocola	1.40580454872529	R
maxbin_ERR6257997.027	d__Bacteria;p__Actinomycetota;c__Actinomycetes;o__Actinomycetales;f__Bifidobacteriaceae;g__Bifidobacterium;s__Bifidobacterium longum	1.34739211605469	R
semibin_SRR6000893.60_sub	d__Bacteria;p__Bacillota;c__Clostridia;o__Oscillospirales;f__Oscillospiraceae;g__Hominicoprocola;s__Hominicoprocola fusiformis	1.31911090420166	R
semibin_SRR16554692.65	d__Bacteria;p__Bacillota;c__Clostridia;o__Christensenellales;f__CAG-138;g__UMGS946;s__UMGS946 sp900544965	1.30298832462708	R
maxbin_ERR6279659.009_sub	d__Bacteria;p__Actinomycetota;c__Actinomycetes;o__Actinomycetales;f__Bifidobacteriaceae;g__Bifidobacterium;s__Bifidobacterium pseudocatenulatum	1.27309528397004	R
maxbin_SRR16554728.024	d__Bacteria;p__Pseudomonadota;c__Gammaproteobacteria;o__Enterobacterales;f__Enterobacteriaceae;g__Escherichia;s__Escherichia coli	1.26418367432038	R
semibin_ERR6279672.24	d__Bacteria;p__Pseudomonadota;c__Gammaproteobacteria;o__Enterobacterales;f__Enterobacteriaceae;g__Escherichia;s__Escherichia coli	1.26319805191437	R
maxbin_SRR16554738.006_sub	d__Bacteria;p__Bacteroidota;c__Bacteroidia;o__Bacteroidales;f__Bacteroidaceae;g__Bacteroides;s__Bacteroides ovatus	1.25372794674317	R
semibin_SRR6000908.42_sub	d__Bacteria;p__Bacteroidota;c__Bacteroidia;o__Bacteroidales;f__Rikenellaceae;g__Alistipes;s__Alistipes sp902363575	1.24143174694458	R
semibin_ERR6279661.80	d__Bacteria;p__Actinomycetota;c__Actinomycetes;o__Actinomycetales;f__Bifidobacteriaceae;g__Bifidobacterium;s__Bifidobacterium pseudocatenulatum	1.21439317272583	R
semibin_SRR16554730.49_sub	d__Bacteria;p__Bacteroidota;c__Bacteroidia;o__Bacteroidales;f__Bacteroidaceae;g__Bacteroides;s__Bacteroides faecis	1.2087110619394	R
metabat_SRR5930501.8	d__Bacteria;p__Pseudomonadota;c__Alphaproteobacteria;o__RF32;f__CAG-239;g__Scatocola;s__Scatocola faecipullorum	1.20006493137757	R
semibin_SRR6000903.13	d__Bacteria;p__Bacillota;c__Clostridia;o__Lachnospirales;f__Lachnospiraceae;g__Blautia_A;s__Blautia_A wexlerae	1.19826308296601	R
semibin_SRR6000946.20_sub	d__Bacteria;p__Bacillota;c__Bacilli;o__Lactobacillales;f__Streptococcaceae;g__Streptococcus;s__Streptococcus salivarius_E	1.15797141598145	R
metabat_ERR6279651.8	d__Bacteria;p__Pseudomonadota;c__Gammaproteobacteria;o__Enterobacterales;f__Enterobacteriaceae;g__Escherichia;s__Escherichia coli	1.13080898331086	R
metabat_SRR6000907.1_sub	d__Bacteria;p__Bacteroidota;c__Bacteroidia;o__Bacteroidales;f__Bacteroidaceae;g__Bacteroides;s__Bacteroides ovatus	1.12248614834229	R
maxbin_SRR25825509.002	d__Bacteria;p__Bacteroidota;c__Bacteroidia;o__Bacteroidales;f__Bacteroidaceae;g__Bacteroides;s__Bacteroides stercoris	1.11135092781464	R
metabat_SRR5930528.112	d__Bacteria;p__Bacillota;c__Clostridia;o__Oscillospirales;f__Oscillospiraceae;g__Faecousia;s__Faecousia sp000434635	1.09567562149445	R
semibin_SRR6000931.29	d__Bacteria;p__Bacillota;c__Clostridia;o__Oscillospirales;f__Oscillospiraceae;g__Faecousia;s__Faecousia sp000434635	1.09432581470887	R
maxbin_SRR16554665.003	d__Bacteria;p__Bacteroidota;c__Bacteroidia;o__Bacteroidales;f__Bacteroidaceae;g__Bacteroides;s__Bacteroides stercoris	1.08980802105347	R
maxbin_SRR16554775.001	d__Bacteria;p__Bacteroidota;c__Bacteroidia;o__Bacteroidales;f__Bacteroidaceae;g__Bacteroides;s__Bacteroides ovatus	1.07267490433136	R
semibin_SRR25825518.7	d__Bacteria;p__Bacteroidota;c__Bacteroidia;o__Bacteroidales;f__Barnesiellaceae;g__Barnesiella;s__Barnesiella intestinihominis	1.06286719845215	R
semibin_SRR16554765.8	d__Bacteria;p__Bacteroidota;c__Bacteroidia;o__Bacteroidales;f__Bacteroidaceae;g__Bacteroides;s__Bacteroides ovatus	1.06132713364045	R
maxbin_SRR6000946.001	d__Bacteria;p__Actinomycetota;c__Coriobacteriia;o__Coriobacteriales;f__Coriobacteriaceae;g__Collinsella;s__	1.02854898975769	R
semibin_SRR6000903.16	d__Bacteria;p__Bacillota;c__Clostridia;o__Lachnospirales;f__Lachnospiraceae;g__Agathobacter;s__Agathobacter rectalis	1.01062980698029	R
metabat_ERR6281341.9	d__Bacteria;p__Bacillota;c__Clostridia;o__Oscillospirales;f__Oscillospiraceae;g__Lawsonibacter_A;s__Lawsonibacter_A hominis	1.00119677589814	R
semibin_SRR16554633.6	d__Bacteria;p__Bacillota;c__Clostridia;o__Oscillospirales;f__Oscillospiraceae;g__Hominicoprocola;s__Hominicoprocola fusiformis	0.999609384998478	R
semibin_ERR6280910.39	d__Bacteria;p__Actinomycetota;c__Actinomycetes;o__Actinomycetales;f__Bifidobacteriaceae;g__Bifidobacterium;s__Bifidobacterium pseudocatenulatum	0.982232008442082	R
metabat_SRR6000932.38	d__Bacteria;p__Bacillota;c__Clostridia;o__Oscillospirales;f__Butyricicoccaceae;g__CAKTWY01;s__CAKTWY01 sp934630445	0.959095273479618	R
metabat_SRR16554669.43	d__Bacteria;p__Bacillota;c__Clostridia;o__Oscillospirales;f__Oscillospiraceae;g__Hominicoprocola;s__Hominicoprocola fusiformis	0.950491343006291	R
maxbin_SRR16554641.002	d__Bacteria;p__Bacteroidota;c__Bacteroidia;o__Bacteroidales;f__Bacteroidaceae;g__Bacteroides;s__Bacteroides ovatus	0.942073736652531	R
semibin_SRR6000893.3	d__Bacteria;p__Bacillota;c__Bacilli;o__RFN20;f__CAG-449;g__UBA3210;s__UBA3210 sp900755065	0.934347544178166	R
maxbin_SRR5930499.004	d__Bacteria;p__Bacillota;c__Clostridia;o__Oscillospirales;f__Oscillospiraceae;g__CAG-103;s__CAG-103 sp004556965	0.921343837246098	R
metabat_ERR6279655.18	d__Bacteria;p__Pseudomonadota;c__Gammaproteobacteria;o__Enterobacterales;f__Enterobacteriaceae;g__Escherichia;s__Escherichia coli	0.918210540279545	R
semibin_ERR6267712.18	d__Bacteria;p__Bacillota;c__Clostridia;o__Lachnospirales;f__Lachnospiraceae;g__Blautia_A;s__Blautia_A fusiformis	0.907888327106633	R
metabat_Bl_37.1	d__Bacteria;p__Bacillota;c__Clostridia;o__Oscillospirales;f__Oscillospiraceae;g__Hominicoprocola;s__Hominicoprocola fusiformis	0.898394737705387	R
semibin_SRR16554655.39	d__Bacteria;p__Bacteroidota;c__Bacteroidia;o__Bacteroidales;f__Tannerellaceae;g__Parabacteroides;s__Parabacteroides merdae	0.882090721592106	R
semibin_SRR16554707.35_sub	d__Bacteria;p__Bacillota;c__Clostridia;o__Lachnospirales;f__Lachnospiraceae;g__Agathobacter;s__Agathobacter faecis	0.8767584900705	R
semibin_SRR16554696.32	d__Bacteria;p__Bacteroidota;c__Bacteroidia;o__Bacteroidales;f__Bacteroidaceae;g__Paraprevotella;s__Paraprevotella clara	0.870909247860112	R
metabat_ERR6232523.2	d__Bacteria;p__Bacillota;c__Bacilli;o__Lactobacillales;f__Enterococcaceae;g__Enterococcus_B;s__Enterococcus_B lactis	0.859405670627751	R
semibin_SRR5930502.23	d__Bacteria;p__Bacteroidota;c__Bacteroidia;o__Bacteroidales;f__Bacteroidaceae;g__Bacteroides;s__Bacteroides ovatus	0.838049326404728	R
semibin_SRR5930511.52	d__Bacteria;p__Bacteroidota;c__Bacteroidia;o__Bacteroidales;f__Bacteroidaceae;g__Bacteroides;s__Bacteroides caccae	0.830921683773198	R
maxbin_SRR6000912.014	d__Bacteria;p__Bacillota;c__Clostridia;o__Lachnospirales;f__Lachnospiraceae;g__Roseburia;s__Roseburia inulinivorans	0.816284690364994	R
semibin_SRR6000908.41	d__Bacteria;p__Pseudomonadota;c__Gammaproteobacteria;o__Burkholderiales;f__Burkholderiaceae;g__Aphodousia;s__Aphodousia faecalis	0.810985956653752	R
metabat_SRR6000932.55	d__Bacteria;p__Bacillota;c__Clostridia;o__Oscillospirales;f__Acutalibacteraceae;g__Ruminococcoides;s__Ruminococcoides sp002493635	0.794200335010685	R
maxbin_SRR16554641.006	d__Bacteria;p__Bacillota;c__Clostridia;o__Oscillospirales;f__Ruminococcaceae;g__Faecalibacterium;s__Faecalibacterium wellingii	0.794152293666996	R
maxbin_SRR16554686.007	d__Bacteria;p__Bacteroidota;c__Bacteroidia;o__Bacteroidales;f__Bacteroidaceae;g__Phocaeicola;s__Phocaeicola massiliensis	0.784988556369938	R
metabat_SRR6000908.20	d__Bacteria;p__Bacillota;c__Clostridia;o__Oscillospirales;f__Acutalibacteraceae;g__Ruminococcoides;s__Ruminococcoides intestinale	0.770730171665348	R
metabat_SRR6000940.18	d__Bacteria;p__Synergistota;c__Synergistia;o__Synergistales;f__Dethiosulfovibrionaceae;g__Pyramidobacter;s__Pyramidobacter piscolens	0.765738282665409	R
semibin_SRR5930498.118	d__Bacteria;p__Bacillota;c__Clostridia;o__Lachnospirales;f__Lachnospiraceae;g__Butyribacter;s__Butyribacter sp003529475	0.763814483150639	R
semibin_SRR5930533.32_sub	d__Bacteria;p__Bacillota;c__Clostridia;o__Lachnospirales;f__Lachnospiraceae;g__Roseburia_C;s__Roseburia_C amylophila	0.763685975536503	R
semibin_ERR6275665.46	d__Bacteria;p__Bacillota;c__Negativicutes;o__Veillonellales;f__Megasphaeraceae;g__Megasphaera;s__Megasphaera sp001546855	0.761633191570439	R
semibin_SRR16554702.27	d__Bacteria;p__Bacteroidota;c__Bacteroidia;o__Bacteroidales;f__Rikenellaceae;g__Alistipes;s__Alistipes communis	0.748431835636296	R
metabat_SRR6000946.13_sub	d__Bacteria;p__Bacillota;c__Clostridia;o__Christensenellales;f__Aristaeellaceae;g__Limiplasma;s__	0.747411046489872	R
semibin_SRR6000931.54	d__Bacteria;p__Actinomycetota;c__Coriobacteriia;o__Coriobacteriales;f__Coriobacteriaceae;g__Collinsella;s__Collinsella sp937965595	0.735311422809758	R
metabat_SRR6000893.52	d__Bacteria;p__Bacillota;c__Clostridia;o__Lachnospirales;f__Lachnospiraceae;g__Lachnospira;s__Lachnospira eligens_A	0.734317098125615	R
metabat_SRR25825511.42	d__Bacteria;p__Bacillota;c__Bacilli;o__Lactobacillales;f__Enterococcaceae;g__Enterococcus_B;s__Enterococcus_B lactis	0.733006868824162	R
semibin_SRR25825507.8	d__Bacteria;p__Bacillota;c__Clostridia;o__Oscillospirales;f__Oscillospiraceae;g__Faecousia;s__Faecousia sp000434635	0.727029238208928	R
semibin_SRR25825502.47_sub	d__Bacteria;p__Bacillota;c__Clostridia;o__Oscillospirales;f__Ruminococcaceae;g__Faecalibacterium;s__Faecalibacterium prausnitzii_I	0.72262350128571	R
semibin_SRR6000931.11	d__Bacteria;p__Bacteroidota;c__Bacteroidia;o__Bacteroidales;f__Muribaculaceae;g__UBA7173;s__UBA7173 sp900545955	0.715503964885868	R
semibin_SRR6000932.49_sub	d__Bacteria;p__Bacillota;c__Clostridia;o__Oscillospirales;f__Oscillospiraceae;g__CAG-170;s__CAG-170 sp000432135	0.703734789356388	R
semibin_ERR6275676.8	d__Bacteria;p__Pseudomonadota;c__Gammaproteobacteria;o__Enterobacterales;f__Enterobacteriaceae;g__Escherichia;s__Escherichia coli	0.682864222988285	R
semibin_SRR16554693.10	d__Bacteria;p__Bacillota;c__Clostridia;o__Oscillospirales;f__Ruminococcaceae;g__Faecalibacterium;s__Faecalibacterium wellingii	0.677276168331303	R
semibin_SRR6000893.61_sub	d__Bacteria;p__Bacillota;c__Clostridia;o__Oscillospirales;f__Oscillospiraceae;g__Hominicoprocola;s__Hominicoprocola sp900317525	0.660179887279667	R
metabat_ERR6281341.65	d__Bacteria;p__Synergistota;c__Synergistia;o__Synergistales;f__Synergistaceae;g__Cloacibacillus;s__Cloacibacillus evryensis	0.646909866794743	R
maxbin_Bl_23.002	d__Bacteria;p__Bacillota;c__Clostridia;o__Oscillospirales;f__Acutalibacteraceae;g__Fimenecus;s__Fimenecus sp000432435	0.644904170498051	R
metabat_SRR5930523.5	d__Bacteria;p__Bacteroidota;c__Bacteroidia;o__Bacteroidales;f__Tannerellaceae;g__Parabacteroides;s__Parabacteroides merdae	0.644887123569645	R
maxbin_SRR16554755.007_sub	d__Bacteria;p__Bacteroidota;c__Bacteroidia;o__Bacteroidales;f__Bacteroidaceae;g__Bacteroides;s__Bacteroides ovatus	0.644750867351689	R
metabat_SRR16554771.31	d__Bacteria;p__Bacteroidota;c__Bacteroidia;o__Bacteroidales;f__Barnesiellaceae;g__Barnesiella;s__Barnesiella intestinihominis	0.632011089786686	R
semibin_SRR6000903.20	d__Bacteria;p__Bacillota;c__Clostridia;o__Oscillospirales;f__Ruminococcaceae;g__Gemmiger;s__Gemmiger sp900540595	0.631443534359135	R
maxbin_SRR16554647.003	d__Bacteria;p__Bacteroidota;c__Bacteroidia;o__Bacteroidales;f__Bacteroidaceae;g__Bacteroides;s__Bacteroides ovatus	0.625043664440312	R
semibin_SRR25825510.52	d__Bacteria;p__Bacillota;c__Clostridia;o__Oscillospirales;f__Ruminococcaceae;g__Faecalibacterium;s__Faecalibacterium prausnitzii	0.622693453296818	R
maxbin_SRR16554718.001	d__Bacteria;p__Bacillota;c__Clostridia;o__Oscillospirales;f__Acutalibacteraceae;g__Fimenecus;s__Fimenecus sp000432435	0.619965706333317	R
maxbin_SRR5930519.014	d__Bacteria;p__Bacillota;c__Negativicutes;o__Selenomonadales;f__Selenomonadaceae;g__Megamonas;s__Megamonas funiformis	0.616213951572575	R
semibin_SRR6000946.68	d__Bacteria;p__Bacillota;c__Clostridia;o__Oscillospirales;f__Ruminococcaceae;g__Faecalibacterium;s__Faecalibacterium prausnitzii	0.604537759288945	R
metabat_SRR16554765.17	d__Bacteria;p__Bacillota;c__Clostridia;o__Oscillospirales;f__Oscillospiraceae;g__Hominicoprocola;s__Hominicoprocola fusiformis	0.592680130466618	R
semibin_ERR6281942.115	d__Bacteria;p__Bacillota;c__Negativicutes;o__Veillonellales;f__Dialisteraceae;g__Dialister;s__Dialister invisus	0.59175876186768	R
maxbin_ERR6279667.001	d__Bacteria;p__Verrucomicrobiota;c__Verrucomicrobiia;o__Verrucomicrobiales;f__Akkermansiaceae;g__Akkermansia;s__Akkermansia massiliensis	0.585260067447819	R
semibin_ERR6232382.49_sub	d__Bacteria;p__Actinomycetota;c__Actinomycetes;o__Actinomycetales;f__Bifidobacteriaceae;g__Bifidobacterium;s__Bifidobacterium adolescentis	0.582830224498906	R
metabat_SRR5930493.16_sub	d__Bacteria;p__Bacillota;c__Clostridia;o__Oscillospirales;f__Acutalibacteraceae;g__Clostridium_A;s__Clostridium_A leptum	0.582219157680668	R
metabat_ERR6279657.74	d__Bacteria;p__Bacillota;c__Clostridia;o__Oscillospirales;f__Oscillospiraceae;g__Faecousia;s__Faecousia sp000434635	0.56661215828339	R
semibin_SRR6000893.52	d__Bacteria;p__Bacillota;c__Bacilli;o__Lactobacillales;f__Streptococcaceae;g__Streptococcus;s__Streptococcus sp001556435	0.555378709301152	R
maxbin_SRR16554667.012	d__Bacteria;p__Bacillota;c__Clostridia;o__Oscillospirales;f__Oscillospiraceae;g__F23-B02;s__F23-B02 sp002472405	0.550042901500859	R
metabat_SRR16554678.20_sub	d__Bacteria;p__Bacillota;c__Clostridia;o__Oscillospirales;f__Oscillospiraceae;g__Hominicoprocola;s__Hominicoprocola fusiformis	0.549964700206913	R
maxbin_ERR6279625.039_sub	d__Bacteria;p__Bacillota;c__Clostridia;o__Oscillospirales;f__Oscillospiraceae;g__Faecousia;s__Faecousia sp000434635	0.52472082184235	R
maxbin_SRR5930508.014	d__Bacteria;p__Bacillota;c__Clostridia;o__Oscillospirales;f__Oscillospiraceae;g__Vescimonas;s__Vescimonas sp000435975	0.521829758152165	R
semibin_SRR16554696.25	d__Bacteria;p__Bacteroidota;c__Bacteroidia;o__Bacteroidales;f__Bacteroidaceae;g__Phocaeicola;s__Phocaeicola cellulolyticus	0.511288915142216	R
metabat_SRR16554632.25	d__Bacteria;p__Bacillota;c__Clostridia;o__Lachnospirales;f__Lachnospiraceae;g__Wujia;s__Wujia hominis	0.509772513374485	R
semibin_SRR16554790.12	d__Bacteria;p__Bacteroidota;c__Bacteroidia;o__Bacteroidales;f__UBA11471;g__Caccoplasma;s__Caccoplasma sp900547555	0.507470522388615	R
metabat_SRR16554746.22	d__Bacteria;p__Bacteroidota;c__Bacteroidia;o__Bacteroidales;f__Tannerellaceae;g__Parabacteroides;s__Parabacteroides distasonis	0.496933851703801	R
semibin_SRR16554774.14	d__Bacteria;p__Bacillota;c__Clostridia;o__Oscillospirales;f__Oscillospiraceae;g__Hominicoprocola;s__Hominicoprocola fusiformis	0.496437941059269	R
semibin_SRR16554759.10_sub	d__Bacteria;p__Bacteroidota;c__Bacteroidia;o__Bacteroidales;f__Bacteroidaceae;g__Bacteroides;s__Bacteroides uniformis	0.490236375793614	R
semibin_ERR6275668.100	d__Bacteria;p__Pseudomonadota;c__Alphaproteobacteria;o__RF32;f__CAG-239;g__CAG-267;s__CAG-267 sp001917135	0.489345286354222	R
semibin_ERR6275669.38	d__Bacteria;p__Bacillota;c__Clostridia;o__Oscillospirales;f__Oscillospiraceae;g__Hominicoprocola;s__Hominicoprocola fusiformis	0.487057719692387	R
semibin_SRR6000920.16	d__Bacteria;p__Bacillota;c__Clostridia;o__Oscillospirales;f__Ruminococcaceae;g__Anaerotruncus;s__Anaerotruncus colihominis	0.48477599428574	R
semibin_SRR6000891.14	d__Bacteria;p__Bacteroidota;c__Bacteroidia;o__Bacteroidales;f__Bacteroidaceae;g__Paraprevotella;s__Paraprevotella clara	0.480452154144444	R
metabat_SRR5930509.24	d__Bacteria;p__Bacteroidota;c__Bacteroidia;o__Bacteroidales;f__Bacteroidaceae;g__Bacteroides;s__Bacteroides ovatus	0.47633466528336	R
semibin_SRR5930502.38	d__Bacteria;p__Bacillota;c__Clostridia;o__Lachnospirales;f__Lachnospiraceae;g__Faecalimonas;s__Faecalimonas phoceensis	0.474149857029118	R
semibin_SRR16554647.24	d__Bacteria;p__Bacillota;c__Clostridia;o__Oscillospirales;f__Oscillospiraceae;g__Oscillibacter;s__Oscillibacter segnis	0.465658340915837	R
semibin_SRR16554746.23	d__Bacteria;p__Bacillota;c__Clostridia;o__Lachnospirales;f__Lachnospiraceae;g__Wujia;s__Wujia hominis	0.462408576473393	R
maxbin_SRR5930501.002	d__Bacteria;p__Verrucomicrobiota;c__Verrucomicrobiia;o__Verrucomicrobiales;f__Akkermansiaceae;g__Akkermansia;s__Akkermansia muciniphila	0.451193783744969	R
semibin_SRR5930502.48	d__Bacteria;p__Bacteroidota;c__Bacteroidia;o__Bacteroidales;f__Tannerellaceae;g__Parabacteroides;s__Parabacteroides distasonis	0.448435042366185	R
semibin_SRR6000911.2	d__Bacteria;p__Bacillota;c__Clostridia;o__Lachnospirales;f__Lachnospiraceae;g__Acetatifactor;s__Acetatifactor intestinalis	0.44730189846436	R
metabat_ERR6232524.33_sub	d__Bacteria;p__Bacillota;c__Clostridia;o__Oscillospirales;f__Oscillospiraceae;g__Hominicoprocola;s__Hominicoprocola fusiformis	0.445827279552616	R
metabat_SRR5930515.2	d__Bacteria;p__Bacillota;c__Clostridia;o__Oscillospirales;f__Oscillospiraceae;g__Oscillibacter;s__Oscillibacter welbionis	0.435911212429203	R
metabat_SRR6000947.61	d__Bacteria;p__Bacillota;c__Clostridia;o__Oscillospirales;f__Ruminococcaceae;g__Ruminococcus_C;s__Ruminococcus_C sp000980705	0.432161961063542	R
semibin_SRR6000932.12	d__Bacteria;p__Bacillota;c__Clostridia;o__Oscillospirales;f__CAG-382;g__Woodwardiibium;s__Woodwardiibium sp900760275	0.427933369144596	R
semibin_SRR6000946.37	d__Bacteria;p__Bacillota;c__Clostridia;o__Christensenellales;f__CAG-138;g__SFEL01;s__SFEL01 sp004557245	0.427194986805119	R
metabat_SRR16554786.10	d__Bacteria;p__Bacillota;c__Clostridia;o__Oscillospirales;f__Acutalibacteraceae;g__Fimivicinus;s__Fimivicinus sp900544375	0.413012180790104	R
semibin_ERR6279614.29	d__Bacteria;p__Bacteroidota;c__Bacteroidia;o__Bacteroidales;f__Tannerellaceae;g__Parabacteroides;s__Parabacteroides distasonis	0.398451302513279	R
maxbin_Bl_34105.009_sub	d__Bacteria;p__Bacillota;c__Clostridia;o__Oscillospirales;f__Ruminococcaceae;g__Faecalibacterium;s__Faecalibacterium taiwanense	0.385386143192448	R
maxbin_SRR16554634.001	d__Bacteria;p__Bacillota;c__Clostridia;o__Christensenellales;f__CAG-917;g__CAG-349;s__CAG-349 sp003539515	0.384358737930455	R
semibin_SRR6000908.32_sub	d__Bacteria;p__Bacillota;c__Clostridia;o__Oscillospirales;f__Oscillospiraceae;g__Intestinimonas;s__Intestinimonas massiliensis	0.383010063633122	R
semibin_SRR16554648.6	d__Bacteria;p__Bacteroidota;c__Bacteroidia;o__Bacteroidales;f__Bacteroidaceae;g__Bacteroides;s__Bacteroides xylanisolvens	0.380474839672245	R
maxbin_SRR16554706.002	d__Bacteria;p__Bacillota;c__Clostridia;o__Christensenellales;f__CAG-917;g__CAG-349;s__CAG-349 sp003539515	0.374719713195958	R
semibin_SRR6000932.54	d__Bacteria;p__Bacillota;c__Clostridia;o__Oscillospirales;f__Ruminococcaceae;g__Faecalibacterium;s__Faecalibacterium duncaniae	0.374089334472813	R
maxbin_SRR5930497.004	d__Bacteria;p__Bacteroidota;c__Bacteroidia;o__Bacteroidales;f__Barnesiellaceae;g__Barnesiella;s__Barnesiella intestinihominis	0.371742699608006	R
semibin_SRR5930504.19	d__Bacteria;p__Bacteroidota;c__Bacteroidia;o__Bacteroidales;f__Rikenellaceae;g__Alistipes;s__Alistipes shahii	0.368576798900761	R
maxbin_SRR16554652.022_sub	d__Bacteria;p__Bacillota;c__Clostridia;o__Lachnospirales;f__Lachnospiraceae;g__Wujia;s__Wujia hominis	0.368007276519932	R
maxbin_ERR6279655.020	d__Bacteria;p__Bacillota;c__Clostridia;o__Oscillospirales;f__Ruminococcaceae;g__Gemmiger;s__Gemmiger qucibialis	0.365715060695805	R
semibin_ERR6281504.148	d__Bacteria;p__Actinomycetota;c__Actinomycetes;o__Actinomycetales;f__Bifidobacteriaceae;g__Bifidobacterium;s__Bifidobacterium adolescentis	0.365257833465733	R
metabat_SRR16554771.26	d__Bacteria;p__Bacteroidota;c__Bacteroidia;o__Bacteroidales;f__Marinifilaceae;g__Odoribacter;s__Odoribacter splanchnicus	0.359805737003483	R
maxbin_SRR5930501.001	d__Bacteria;p__Bacillota;c__Clostridia;o__Christensenellales;f__CAG-917;g__CAG-349;s__CAG-349 sp003539515	0.356228504642643	R
metabat_SRR16554626.7	d__Bacteria;p__Bacteroidota;c__Bacteroidia;o__Bacteroidales;f__Tannerellaceae;g__Parabacteroides;s__Parabacteroides distasonis	0.355903420910038	R
metabat_SRR16554662.30_sub	d__Bacteria;p__Bacillota;c__Clostridia;o__Oscillospirales;f__Ruminococcaceae;g__Gemmiger;s__Gemmiger qucibialis	0.349397812351384	R
metabat_SRR6000895.57	d__Bacteria;p__Bacillota;c__Clostridia;o__Oscillospirales;f__Oscillospiraceae;g__Hominicoprocola;s__Hominicoprocola fusiformis	0.346568022236027	R
semibin_ERR6281997.36	d__Bacteria;p__Bacillota;c__Clostridia;o__Oscillospirales;f__Ruminococcaceae;g__Faecalibacterium;s__Faecalibacterium intestinale	0.346217487320103	R
metabat_ERR6275681.8	d__Bacteria;p__Bacillota;c__Clostridia;o__Oscillospirales;f__Ruminococcaceae;g__Gemmiger;s__Gemmiger qucibialis	0.34619585083405	R
semibin_SRR16554760.54	d__Bacteria;p__Bacillota;c__Clostridia;o__Lachnospirales;f__Lachnospiraceae;g__Butyrivibrio_A;s__Butyrivibrio_A sp000431815	0.345942590698399	R
metabat_SRR16554665.11	d__Bacteria;p__Pseudomonadota;c__Gammaproteobacteria;o__Burkholderiales;f__Burkholderiaceae;g__Duodenibacillus;s__Duodenibacillus intestinigallinarum	0.344478700622715	R
metabat_Bl_30792.3	d__Bacteria;p__Bacillota;c__Clostridia;o__Christensenellales;f__CAG-917;g__CAG-349;s__CAG-349 sp003539515	0.342960153087773	R
maxbin_SRR5930515.007	d__Bacteria;p__Bacillota;c__Clostridia;o__Lachnospirales;f__Lachnospiraceae;g__Lachnospira;s__Lachnospira rogosae	0.336448464855351	R
semibin_SRR16554671.9	d__Bacteria;p__Bacillota;c__Clostridia;o__Oscillospirales;f__Ruminococcaceae;g__Gemmiger;s__Gemmiger qucibialis	0.333091710075535	R
semibin_ERR6264280.18	d__Bacteria;p__Bacillota;c__Clostridia;o__Oscillospirales;f__Ruminococcaceae;g__Gemmiger;s__Gemmiger qucibialis	0.331380281910099	R
semibin_SRR16554765.35	d__Bacteria;p__Bacteroidota;c__Bacteroidia;o__Bacteroidales;f__Bacteroidaceae;g__Paraprevotella;s__Paraprevotella clara	0.330385957225956	R
metabat_ERR6281505.14	d__Bacteria;p__Bacillota;c__Clostridia;o__Oscillospirales;f__Ruminococcaceae;g__Gemmiger;s__Gemmiger qucibialis	0.330162797435917	R
metabat_SRR16554631.3	d__Bacteria;p__Bacillota;c__Clostridia;o__Oscillospirales;f__Oscillospiraceae;g__Oscillibacter;s__Oscillibacter pullicola	0.327762756809391	R
metabat_SRR25825508.34_sub	d__Bacteria;p__Bacillota;c__Clostridia;o__Lachnospirales;f__Lachnospiraceae;g__Blautia_A;s__Blautia_A wexlerae	0.32729742334763	R
semibin_SRR5930532.101_sub	d__Bacteria;p__Bacillota;c__Clostridia;o__Oscillospirales;f__Oscillospiraceae;g__CAG-170;s__CAG-170 sp000432135	0.325173352226414	R
maxbin_Bl_27199.002	d__Bacteria;p__Bacillota;c__Clostridia;o__Christensenellales;f__CAG-917;g__CAG-349;s__CAG-349 sp003539515	0.324998651012577	R
semibin_SRR5930520.75	d__Bacteria;p__Bacillota;c__Clostridia;o__Lachnospirales;f__Lachnospiraceae;g__Hominisplanchenecus;s__Hominisplanchenecus faecis	0.32277682827393	R
metabat_ERR6279614.12_sub	d__Bacteria;p__Actinomycetota;c__Actinomycetes;o__Actinomycetales;f__Bifidobacteriaceae;g__Bifidobacterium;s__Bifidobacterium adolescentis	0.321041081413426	R
maxbin_SRR16554790.013_sub	d__Bacteria;p__Bacillota;c__Clostridia;o__Lachnospirales;f__Lachnospiraceae;g__Lachnospira;s__Lachnospira rogosae	0.313179347976841	R
semibin_ERR6281586.22	d__Bacteria;p__Bacteroidota;c__Bacteroidia;o__Bacteroidales;f__Bacteroidaceae;g__Bacteroides;s__Bacteroides salyersiae	0.311905060276188	R
semibin_SRR5930536.88	d__Bacteria;p__Bacillota;c__Clostridia;o__Oscillospirales;f__Ruminococcaceae;g__Faecalibacterium;s__Faecalibacterium sp900539945	0.311200652584233	R
semibin_SRR5930516.63_sub	d__Bacteria;p__Bacillota;c__Clostridia;o__Oscillospirales;f__Ruminococcaceae;g__Gemmiger;s__Gemmiger qucibialis	0.309583936199345	R
semibin_SRR16554738.0	d__Bacteria;p__Bacillota;c__Clostridia;o__Oscillospirales;f__Ruminococcaceae;g__Gemmiger;s__Gemmiger qucibialis	0.308594379886784	R
metabat_SRR16554698.3	d__Bacteria;p__Bacillota;c__Clostridia;o__Oscillospirales;f__Oscillospiraceae;g__Vescimonas;s__Vescimonas sp000435975	0.305181119903721	R
semibin_SRR25825514.3_sub	d__Bacteria;p__Bacteroidota;c__Bacteroidia;o__Bacteroidales;f__Tannerellaceae;g__Parabacteroides;s__Parabacteroides distasonis	0.303541098102726	R
semibin_ERR6267712.45	d__Bacteria;p__Bacillota;c__Clostridia;o__Oscillospirales;f__Ruminococcaceae;g__Faecalibacterium;s__Faecalibacterium sp900539945	0.303506110176243	R
metabat_Bl_32.22	d__Bacteria;p__Bacillota;c__Clostridia;o__Oscillospirales;f__Oscillospiraceae;g__Hominicoprocola;s__Hominicoprocola sp900317525	0.30086508797089	R

## Sheet: Table S3_Matson_2018_NR
Table S3. Species significantly associated with R and NR in each datasets
Matson et al., 2018_NR
user_genome	classification	differentials	status
semibin_ERR6254871.56	d__Bacteria;p__Bacteroidota;c__Bacteroidia;o__Bacteroidales;f__Bacteroidaceae;g__Prevotella;s__Prevotella sp000436595	-1.40197357131561	NR
semibin_SRR6000945.4	d__Bacteria;p__Bacteroidota;c__Bacteroidia;o__Bacteroidales;f__Bacteroidaceae;g__Bacteroides;s__Bacteroides thetaiotaomicron	-1.27020212604126	NR
semibin_SRR5930499.80	d__Bacteria;p__Bacteroidota;c__Bacteroidia;o__Bacteroidales;f__Tannerellaceae;g__Parabacteroides;s__Parabacteroides johnsonii	-1.20863154126724	NR
semibin_SRR5930495.44	d__Bacteria;p__Bacillota;c__Clostridia;o__Oscillospirales;f__Acutalibacteraceae;g__Scatavimonas;s__Scatavimonas sp900540275	-1.19883867694458	NR
maxbin_SRR6000895.005	d__Bacteria;p__Bacteroidota;c__Bacteroidia;o__Bacteroidales;f__Bacteroidaceae;g__Prevotella;s__Prevotella sp003447235	-1.19539787961563	NR
semibin_SRR6000905.76	d__Bacteria;p__Bacteroidota;c__Bacteroidia;o__Bacteroidales;f__Bacteroidaceae;g__Prevotella;s__Prevotella sinensis	-1.19395836783966	NR
metabat_SRR5930494.72_sub	d__Bacteria;p__Bacteroidota;c__Bacteroidia;o__Bacteroidales;f__Bacteroidaceae;g__Bacteroides;s__Bacteroides intestinalis	-1.06918510390838	NR
semibin_SRR6000891.67	d__Bacteria;p__Bacillota;c__Clostridia;o__Oscillospirales;f__Acutalibacteraceae;g__CAG-177;s__CAG-177 sp003514385	-1.05582430554946	NR
semibin_SRR16554762.29	d__Bacteria;p__Pseudomonadota;c__Alphaproteobacteria;o__RF32;f__CAG-239;g__Scatacola_A;s__Scatacola_A faecigallinarum	-1.03137370540222	NR
semibin_SRR16554632.55	d__Bacteria;p__Bacteroidota;c__Bacteroidia;o__Bacteroidales;f__Bacteroidaceae;g__Prevotella;s__Prevotella copri_B	-1.00035515023788	NR
semibin_SRR16554781.23	d__Bacteria;p__Bacteroidota;c__Bacteroidia;o__Bacteroidales;f__Bacteroidaceae;g__Bacteroides;s__Bacteroides intestinalis	-0.946103777423702	NR
semibin_ERR6281499.45	d__Bacteria;p__Bacteroidota;c__Bacteroidia;o__Bacteroidales;f__Bacteroidaceae;g__Prevotella;s__Prevotella copri_B	-0.929588075414501	NR
semibin_SRR6000945.19	d__Bacteria;p__Pseudomonadota;c__Gammaproteobacteria;o__Burkholderiales;f__Burkholderiaceae;g__Parasutterella;s__Parasutterella excrementihominis	-0.888809021249614	NR
metabat_SRR16554646.5	d__Bacteria;p__Bacteroidota;c__Bacteroidia;o__Bacteroidales;f__Bacteroidaceae;g__Bacteroides;s__Bacteroides fragilis	-0.886743839517437	NR
maxbin_SRR16554654.006	d__Bacteria;p__Bacteroidota;c__Bacteroidia;o__Bacteroidales;f__Bacteroidaceae;g__Prevotella;s__Prevotella copri_B	-0.839385237232051	NR
metabat_SRR6000940.3	d__Bacteria;p__Bacillota;c__Clostridia;o__Oscillospirales;f__Acutalibacteraceae;g__Hominenteromicrobium;s__Hominenteromicrobium mulieris	-0.836856212154232	NR
semibin_Bl_33742.4	d__Bacteria;p__Bacteroidota;c__Bacteroidia;o__Bacteroidales;f__Bacteroidaceae;g__Prevotella;s__Prevotella copri_B	-0.835791822210155	NR
metabat_ERR6282298.17	d__Bacteria;p__Bacteroidota;c__Bacteroidia;o__Bacteroidales;f__Bacteroidaceae;g__Prevotella;s__Prevotella copri_B	-0.751341607108913	NR
metabat_SRR16554704.3	d__Bacteria;p__Bacillota;c__Clostridia;o__Oscillospirales;f__Ruminococcaceae;g__Hominimerdicola;s__Hominimerdicola aceti	-0.750202890172802	NR
semibin_SRR16554733.33	d__Bacteria;p__Bacteroidota;c__Bacteroidia;o__Bacteroidales;f__Bacteroidaceae;g__Bacteroides;s__Bacteroides cellulosilyticus	-0.745209540859066	NR
maxbin_SRR16554752.002	d__Bacteria;p__Pseudomonadota;c__Alphaproteobacteria;o__RF32;f__CAG-239;g__Scatacola_A;s__Scatacola_A faecigallinarum	-0.743111457362972	NR
semibin_SRR25825509.21	d__Bacteria;p__Bacteroidota;c__Bacteroidia;o__Bacteroidales;f__Bacteroidaceae;g__Bacteroides;s__Bacteroides cellulosilyticus	-0.724617000356517	NR
semibin_SRR16554776.8	d__Bacteria;p__Pseudomonadota;c__Gammaproteobacteria;o__Burkholderiales;f__Burkholderiaceae;g__Parasutterella;s__Parasutterella excrementihominis	-0.687233995333515	NR
semibin_SRR5930531.50	d__Bacteria;p__Bacteroidota;c__Bacteroidia;o__Bacteroidales;f__Bacteroidaceae;g__Prevotella;s__Prevotella copri_B	-0.672074790731273	NR
semibin_SRR16554777.67	d__Bacteria;p__Verrucomicrobiota;c__Verrucomicrobiia;o__Verrucomicrobiales;f__Akkermansiaceae;g__Akkermansia;s__Akkermansia sp004167605	-0.658862661257587	NR
semibin_SRR5930521.43	d__Bacteria;p__Pseudomonadota;c__Gammaproteobacteria;o__Burkholderiales;f__Burkholderiaceae;g__Parasutterella;s__Parasutterella excrementihominis	-0.646535645857654	NR
metabat_SRR16554701.10	d__Bacteria;p__Pseudomonadota;c__Gammaproteobacteria;o__Burkholderiales;f__Burkholderiaceae;g__Parasutterella;s__Parasutterella excrementihominis	-0.634827192560039	NR
semibin_SRR6000901.29	d__Bacteria;p__Pseudomonadota;c__Gammaproteobacteria;o__Burkholderiales;f__Burkholderiaceae;g__Parasutterella;s__Parasutterella excrementihominis	-0.632813002601467	NR
metabat_ERR6281586.4	d__Bacteria;p__Pseudomonadota;c__Gammaproteobacteria;o__Burkholderiales;f__Burkholderiaceae;g__Parasutterella;s__Parasutterella excrementihominis	-0.62037784947475	NR
metabat_SRR5930527.85	d__Bacteria;p__Bacillota;c__Clostridia;o__Oscillospirales;f__Ruminococcaceae;g__Ruthenibacterium;s__Ruthenibacterium sp018380115	-0.618646289840541	NR
metabat_SRR6000890.18	d__Bacteria;p__Bacillota;c__Clostridia;o__Oscillospirales;f__Ruminococcaceae;g__Faecalibacterium;s__Faecalibacterium prausnitzii	-0.612697358861766	NR
semibin_SRR6000944.44	d__Bacteria;p__Pseudomonadota;c__Gammaproteobacteria;o__Burkholderiales;f__Burkholderiaceae;g__Parasutterella;s__Parasutterella excrementihominis	-0.612401734724842	NR
metabat_SRR16554643.14	d__Bacteria;p__Bacillota;c__Clostridia;o__Oscillospirales;f__Oscillospiraceae;g__Scatomorpha;s__Scatomorpha merdavium	-0.610130797758899	NR
semibin_SRR16554763.32	d__Bacteria;p__Bacteroidota;c__Bacteroidia;o__Bacteroidales;f__Bacteroidaceae;g__Phocaeicola;s__Phocaeicola coprocola	-0.602197196021877	NR
metabat_SRR6000895.38	d__Bacteria;p__Bacteroidota;c__Bacteroidia;o__Bacteroidales;f__UBA932;g__Cryptobacteroides;s__Cryptobacteroides sp000434935	-0.601970869735084	NR
semibin_SRR6000890.9	d__Bacteria;p__Pseudomonadota;c__Gammaproteobacteria;o__Burkholderiales;f__Burkholderiaceae;g__Aphodousia;s__Aphodousia sp002329575	-0.586472179427944	NR
semibin_SRR6000947.34_sub	d__Bacteria;p__Bacteroidota;c__Bacteroidia;o__Bacteroidales;f__Bacteroidaceae;g__Prevotella;s__Prevotella sp000433175	-0.583192068770729	NR
semibin_SRR16554789.30	d__Bacteria;p__Pseudomonadota;c__Gammaproteobacteria;o__Burkholderiales;f__Burkholderiaceae;g__Parasutterella;s__Parasutterella excrementihominis	-0.556679103210769	NR
semibin_SRR5930503.31	d__Bacteria;p__Bacteroidota;c__Bacteroidia;o__Bacteroidales;f__Bacteroidaceae;g__Bacteroides;s__Bacteroides xylanisolvens	-0.554070215359531	NR
semibin_SRR6000894.27	d__Bacteria;p__Bacillota;c__Clostridia;o__Lachnospirales;f__Lachnospiraceae;g__Agathobacter;s__Agathobacter rectalis	-0.524353839144312	NR
metabat_SRR16554695.22	d__Bacteria;p__Bacillota;c__Clostridia;o__Lachnospirales;f__Lachnospiraceae;g__Dorea_D;s__Dorea_D sp000433535	-0.500814689941905	NR
metabat_SRR6000905.64	d__Bacteria;p__Bacillota;c__Clostridia;o__Oscillospirales;f__Acutalibacteraceae;g__Eubacterium_R;s__Eubacterium_R sp900539425	-0.498097408250175	NR
semibin_SRR25825505.11	d__Bacteria;p__Bacteroidota;c__Bacteroidia;o__Bacteroidales;f__Bacteroidaceae;g__Prevotella;s__Prevotella intestinigallinarum	-0.498011918425761	NR
maxbin_SRR6000909.001_sub	d__Bacteria;p__Actinomycetota;c__Coriobacteriia;o__Coriobacteriales;f__Coriobacteriaceae;g__Collinsella;s__	-0.485841259280421	NR
semibin_SRR6000949.57	d__Bacteria;p__Bacillota;c__Clostridia;o__Oscillospirales;f__Oscillospiraceae;g__CAG-103;s__CAG-103 sp900543625	-0.485310878291927	NR
semibin_SRR25825517.23_sub	d__Bacteria;p__Bacteroidota;c__Bacteroidia;o__Bacteroidales;f__Rikenellaceae;g__Alistipes;s__Alistipes dispar	-0.472602629721366	NR
semibin_SRR6000896.39	d__Bacteria;p__Bacillota;c__Clostridia;o__Oscillospirales;f__Ruminococcaceae;g__Faecalibacterium;s__Faecalibacterium longum	-0.472486766673825	NR
maxbin_SRR16554769.012	d__Bacteria;p__Bacillota;c__Clostridia;o__Oscillospirales;f__Ruminococcaceae;g__Ruminiclostridium_E;s__Ruminiclostridium_E siraeum	-0.470425357729397	NR
semibin_SRR16554657.72	d__Bacteria;p__Bacillota;c__Clostridia;o__Oscillospirales;f__Ruminococcaceae;g__Hominimerdicola;s__Hominimerdicola aceti	-0.468319687679611	NR
semibin_SRR5930494.37	d__Bacteria;p__Bacteroidota;c__Bacteroidia;o__Bacteroidales;f__Bacteroidaceae;g__Bacteroides;s__Bacteroides xylanisolvens	-0.464544826805792	NR
semibin_SRR6000947.58_sub	d__Bacteria;p__Bacteroidota;c__Bacteroidia;o__Bacteroidales;f__Bacteroidaceae;g__Bacteroides;s__Bacteroides massiliensis_E	-0.460021240323983	NR
maxbin_SRR16554787.017_sub	d__Bacteria;p__Bacteroidota;c__Bacteroidia;o__Bacteroidales;f__Tannerellaceae;g__Parabacteroides;s__Parabacteroides distasonis	-0.453717566713892	NR
metabat_SRR6000873.2	d__Bacteria;p__Actinomycetota;c__Coriobacteriia;o__Coriobacteriales;f__Coriobacteriaceae;g__Collinsella;s__Collinsella sp902364775	-0.453377976700864	NR
metabat_SRR6000947.59	d__Bacteria;p__Bacillota;c__Clostridia;o__Christensenellales;f__Aristaeellaceae;g__UBA11524;s__UBA11524 sp000437595	-0.453086808011137	NR
semibin_SRR16554675.14	d__Bacteria;p__Bacteroidota;c__Bacteroidia;o__Bacteroidales;f__Bacteroidaceae;g__Bacteroides;s__Bacteroides cellulosilyticus	-0.446677323118053	NR
semibin_SRR16554711.22	d__Bacteria;p__Bacteroidota;c__Bacteroidia;o__Bacteroidales;f__Tannerellaceae;g__Parabacteroides;s__Parabacteroides distasonis	-0.445957496449552	NR
semibin_SRR6000921.57	d__Bacteria;p__Bacillota;c__Clostridia;o__Oscillospirales;f__Ruminococcaceae;g__Faecalibacterium;s__Faecalibacterium prausnitzii	-0.445614549949966	NR
semibin_SRR5930497.175	d__Bacteria;p__Bacillota;c__Clostridia;o__Oscillospirales;f__Acutalibacteraceae;g__Eubacterium_R;s__Eubacterium_R sp000434995	-0.441019005760751	NR
semibin_SRR5930504.156_sub	d__Bacteria;p__Bacillota;c__Clostridia;o__UBA1381;f__UBA1381;g__Hominilimicola;s__Hominilimicola fabiformis	-0.42968242956718	NR
metabat_SRR6000874.22_sub	d__Bacteria;p__Actinomycetota;c__Coriobacteriia;o__Coriobacteriales;f__Eggerthellaceae;g__Adlercreutzia;s__Adlercreutzia rubneri	-0.427162371263109	NR
metabat_SRR5930532.5	d__Bacteria;p__Bacteroidota;c__Bacteroidia;o__Bacteroidales;f__Rikenellaceae;g__Alistipes;s__Alistipes sp902363575	-0.426574226156078	NR
maxbin_SRR16554656.025	d__Bacteria;p__Bacillota;c__Clostridia;o__Oscillospirales;f__Ruminococcaceae;g__Ruminiclostridium_E;s__Ruminiclostridium_E siraeum	-0.426316447243295	NR
maxbin_SRR5930506.009	d__Bacteria;p__Bacillota;c__Clostridia;o__Christensenellales;f__CAG-917;g__CAG-475;s__CAG-475 sp000434435	-0.424868952170215	NR
semibin_SRR6000895.32_sub	d__Bacteria;p__Bacillota;c__Negativicutes;o__Acidaminococcales;f__Acidaminococcaceae;g__Phascolarctobacterium_A;s__Phascolarctobacterium_A succinatutens_B	-0.421588617995582	NR
metabat_SRR6000877.26	d__Bacteria;p__Bacteroidota;c__Bacteroidia;o__Bacteroidales;f__Marinifilaceae;g__Odoribacter;s__Odoribacter sp900541415	-0.420546356275879	NR
maxbin_SRR6000891.002	d__Bacteria;p__Bacillota;c__Clostridia;o__Oscillospirales;f__Oscillospiraceae;g__Apopatocola;s__Apopatocola sp003522945	-0.411602880493007	NR
metabat_ERR6281941.15	d__Bacteria;p__Bacteroidota;c__Bacteroidia;o__Bacteroidales;f__Marinifilaceae;g__Butyricimonas;s__Butyricimonas faecihominis	-0.407321650222145	NR
semibin_SRR6000892.119	d__Bacteria;p__Bacteroidota;c__Bacteroidia;o__Bacteroidales;f__Barnesiellaceae;g__Barnesiella;s__Barnesiella intestinihominis	-0.401050652995906	NR
metabat_SRR6000892.60	d__Bacteria;p__Bacillota;c__Clostridia;o__Lachnospirales;f__Lachnospiraceae;g__Fusicatenibacter;s__Fusicatenibacter sp900543115	-0.40080730958303	NR
semibin_ERR6279663.28	d__Bacteria;p__Bacillota;c__Bacilli;o__Lactobacillales;f__Streptococcaceae;g__Streptococcus;s__Streptococcus salivarius_D	-0.389800335899196	NR
metabat_SRR6000921.30	d__Bacteria;p__Bacillota;c__Clostridia;o__Oscillospirales;f__Oscillospiraceae;g__Vescimonas;s__Vescimonas sp000435555	-0.388956490591369	NR
semibin_SRR16554695.27	d__Bacteria;p__Bacillota;c__Clostridia;o__Oscillospirales;f__Oscillospiraceae;g__Hominicoprocola;s__Hominicoprocola sp900317525	-0.388375568822227	NR
metabat_ERR6232458.6	d__Bacteria;p__Actinomycetota;c__Coriobacteriia;o__Coriobacteriales;f__Eggerthellaceae;g__Adlercreutzia;s__Adlercreutzia rubneri	-0.387361954584919	NR
semibin_ERR6275652.61	d__Bacteria;p__Bacillota;c__Clostridia;o__Christensenellales;f__CAG-917;g__CAG-475;s__CAG-475 sp000434435	-0.374009180501304	NR
metabat_SRR5930506.22	d__Bacteria;p__Bacillota;c__Clostridia;o__Lachnospirales;f__Lachnospiraceae;g__Brotaphodocola;s__Brotaphodocola sp900540335	-0.371871102288566	NR
maxbin_SRR6000940.011	d__Bacteria;p__Bacillota;c__Clostridia;o__Peptostreptococcales;f__Anaerovoracaceae;g__Fimisoma;s__Fimisoma sp000435715	-0.367765579059921	NR
semibin_SRR5930494.234	d__Bacteria;p__Bacillota;c__Clostridia;o__Oscillospirales;f__Ruminococcaceae;g__Porcipelethomonas;s__Porcipelethomonas sp900538575	-0.367037538126312	NR
maxbin_SRR16554742.003	d__Bacteria;p__Bacteroidota;c__Bacteroidia;o__Bacteroidales;f__Bacteroidaceae;g__Bacteroides;s__Bacteroides uniformis	-0.366466592684589	NR
metabat_SRR6000949.42_sub	d__Bacteria;p__Bacillota;c__Clostridia;o__Oscillospirales;f__Ruminococcaceae;g__Faecalibacterium;s__Faecalibacterium prausnitzii	-0.365794788733326	NR
semibin_SRR6000947.22	d__Bacteria;p__Pseudomonadota;c__Gammaproteobacteria;o__Burkholderiales;f__Burkholderiaceae;g__Sutterella;s__Sutterella wadsworthensis	-0.361056286528907	NR
semibin_SRR5930503.42	d__Bacteria;p__Bacteroidota;c__Bacteroidia;o__Bacteroidales;f__Bacteroidaceae;g__Bacteroides;s__Bacteroides sp900557355	-0.359730329051815	NR
semibin_SRR16554767.32	d__Bacteria;p__Bacteroidota;c__Bacteroidia;o__Bacteroidales;f__Rikenellaceae;g__Alistipes;s__Alistipes sp900541585	-0.358927409783207	NR
semibin_SRR25825508.4_sub	d__Bacteria;p__Bacteroidota;c__Bacteroidia;o__Bacteroidales;f__Bacteroidaceae;g__Bacteroides;s__Bacteroides finegoldii	-0.35794339670261	NR
metabat_SRR6000894.40	d__Bacteria;p__Bacillota;c__Clostridia;o__Oscillospirales;f__Oscillospiraceae;g__Oscillibacter;s__Oscillibacter segnis	-0.35574039413055	NR
semibin_SRR6000892.94	d__Bacteria;p__Actinomycetota;c__Coriobacteriia;o__Coriobacteriales;f__Coriobacteriaceae;g__Collinsella;s__Collinsella sp037277825	-0.3549439419659	NR
metabat_ERR6281500.12	d__Bacteria;p__Actinomycetota;c__Coriobacteriia;o__Coriobacteriales;f__Eggerthellaceae;g__Adlercreutzia;s__Adlercreutzia rubneri	-0.351874541178547	NR
metabat_SRR5930495.2	d__Bacteria;p__Bacteroidota;c__Bacteroidia;o__Bacteroidales;f__Bacteroidaceae;g__Bacteroides;s__Bacteroides rodentium	-0.351863871947132	NR
semibin_ERR6233695.43_sub	d__Bacteria;p__Bacillota;c__Clostridia;o__Lachnospirales;f__Lachnospiraceae;g__Bariatricus;s__Bariatricus comes	-0.350035991206966	NR
maxbin_ERR6275675.041_sub	d__Bacteria;p__Bacillota;c__Clostridia;o__Oscillospirales;f__Ruminococcaceae;g__Huintestinicola;s__Huintestinicola butyrica	-0.345817219153247	NR
semibin_SRR6000921.66	d__Bacteria;p__Bacillota;c__Clostridia;o__Oscillospirales;f__Ruminococcaceae;g__Angelakisella;s__Angelakisella sp900547385	-0.345644574299656	NR
semibin_SRR5930502.40	d__Bacteria;p__Bacillota;c__Clostridia;o__Lachnospirales;f__Lachnospiraceae;g__Eisenbergiella;s__Eisenbergiella porci	-0.338383253351055	NR
metabat_SRR6000877.22	d__Bacteria;p__Bacteroidota;c__Bacteroidia;o__Bacteroidales;f__Marinifilaceae;g__Butyricimonas;s__Butyricimonas paravirosa	-0.332408051625095	NR
maxbin_SRR16554719.004	d__Bacteria;p__Pseudomonadota;c__Gammaproteobacteria;o__Enterobacterales;f__Enterobacteriaceae;g__Citrobacter_A;s__Citrobacter_A amalonaticus	-0.33177029682716	NR
metabat_SRR16554651.15	d__Bacteria;p__Bacillota;c__Clostridia;o__Oscillospirales;f__Acutalibacteraceae;g__Ruminococcoides;s__Ruminococcoides intestinalis	-0.330985437765918	NR
maxbin_SRR6000892.009	d__Bacteria;p__Bacillota;c__Clostridia;o__Christensenellales;f__CAG-138;g__UBA1685;s__UBA1685 sp002320595	-0.328741904035411	NR
semibin_SRR6000907.58	d__Bacteria;p__Bacillota;c__Clostridia;o__Lachnospirales;f__Lachnospiraceae;g__Otoolea;s__Otoolea sp000435655	-0.328365172878109	NR
semibin_SRR6000905.23	d__Bacteria;p__Bacillota;c__Negativicutes;o__Veillonellales;f__Dialisteraceae;g__Dialister;s__Dialister sp000434475	-0.327170427575908	NR
metabat_SRR6000909.37	d__Bacteria;p__Bacillota;c__Clostridia;o__Oscillospirales;f__Oscillospiraceae;g__CAG-103;s__CAG-103 sp900543625	-0.325745787158809	NR
maxbin_SRR6000891.017	d__Bacteria;p__Bacillota;c__Clostridia;o__Christensenellales;f__Borkfalkiaceae;g__Coproplasma;s__Coproplasma stercorigallinarum	-0.323538999691806	NR
maxbin_SRR5930529.011	d__Bacteria;p__Verrucomicrobiota;c__Verrucomicrobiia;o__Verrucomicrobiales;f__Akkermansiaceae;g__Akkermansia;s__Akkermansia muciniphila	-0.321157809034191	NR
metabat_SRR6000949.57	d__Bacteria;p__Bacillota;c__Clostridia;o__Oscillospirales;f__Oscillospiraceae;g__Vescimonas;s__Vescimonas cirricatena	-0.320023622051082	NR
metabat_SRR16554769.19	d__Bacteria;p__Bacillota;c__Clostridia;o__Oscillospirales;f__Acutalibacteraceae;g__Eubacterium_R;s__Eubacterium_R sp000434995	-0.318212102785907	NR
semibin_SRR6000892.68	d__Bacteria;p__Bacillota;c__Clostridia;o__Oscillospirales;f__Oscillospiraceae;g__Limivicinus;s__Limivicinus sp944385175	-0.31584861470779	NR
metabat_SRR6000895.39	d__Bacteria;p__Actinomycetota;c__Coriobacteriia;o__Coriobacteriales;f__Coriobacteriaceae;g__Collinsella;s__	-0.314484756127201	NR
semibin_SRR5930498.69	d__Bacteria;p__Bacillota;c__Clostridia;o__Oscillospirales;f__Acutalibacteraceae;g__Eubacterium_R;s__Eubacterium_R sp000436835	-0.313567395940624	NR
semibin_SRR5930529.2	d__Bacteria;p__Bacillota;c__Clostridia;o__Lachnospirales;f__Lachnospiraceae;g__Blautia_A;s__Blautia_A faecis	-0.313550810948215	NR
semibin_SRR5930510.9	d__Bacteria;p__Bacillota;c__Clostridia;o__Lachnospirales;f__Lachnospiraceae;g__Anaerobutyricum;s__Anaerobutyricum hallii	-0.31260738863071	NR
metabat_ERR6279661.17	d__Bacteria;p__Bacillota;c__Clostridia;o__Christensenellales;f__Aristaeellaceae;g__Limiplasma;s__Limiplasma merdipullorum	-0.310824449792705	NR
metabat_ERR6232523.10	d__Bacteria;p__Actinomycetota;c__Coriobacteriia;o__Coriobacteriales;f__Eggerthellaceae;g__Adlercreutzia;s__Adlercreutzia rubneri	-0.310548703804813	NR
semibin_SRR6000940.80	d__Bacteria;p__Bacillota;c__Peptococcia;o__Peptococcales;f__Peptococcaceae;g__UMGS1590;s__UMGS1590 sp900552455	-0.30957734181007	NR
metabat_SRR6000940.55	d__Bacteria;p__Bacillota;c__Clostridia;o__Lachnospirales;f__Anaerotignaceae;g__Anaerotignum;s__Anaerotignum sp001304995	-0.309360619321666	NR
metabat_SRR16554633.8	d__Bacteria;p__Bacillota;c__Clostridia;o__Lachnospirales;f__Lachnospiraceae;g__Acetatifactor;s__Acetatifactor acetigignens	-0.3077988435181	NR
semibin_SRR16554736.59	d__Bacteria;p__Bacillota;c__Clostridia;o__Lachnospirales;f__Lachnospiraceae;g__Agathobacter;s__Agathobacter rectalis	-0.305370326772533	NR
semibin_ERR6275661.76	d__Bacteria;p__Bacillota;c__Bacilli;o__Lactobacillales;f__Streptococcaceae;g__Streptococcus;s__Streptococcus salivarius_D	-0.305012654200397	NR
maxbin_SRR6000869.021_sub	d__Bacteria;p__Bacillota;c__Clostridia;o__Lachnospirales;f__Lachnospiraceae;g__Eubacterium_F;s__Eubacterium_F sp003491505	-0.303871716991268	NR
metabat_SRR25825505.58	d__Bacteria;p__Bacillota;c__Clostridia;o__Oscillospirales;f__Ruminococcaceae;g__Huintestinicola;s__Huintestinicola butyrica	-0.303265329137645	NR
maxbin_Bl_7.006	d__Bacteria;p__Bacillota;c__Clostridia;o__Oscillospirales;f__Acutalibacteraceae;g__Ruminococcoides;s__Ruminococcoides intestinalis	-0.303073029652439	NR
semibin_SRR25825497.40_sub	d__Bacteria;p__Actinomycetota;c__Coriobacteriia;o__Coriobacteriales;f__Eggerthellaceae;g__Adlercreutzia;s__Adlercreutzia equolifaciens	-0.302331145540081	NR
semibin_SRR6000942.8	d__Bacteria;p__Actinomycetota;c__Coriobacteriia;o__Coriobacteriales;f__Coriobacteriaceae;g__Collinsella;s__	-0.301601972118221	NR
semibin_SRR5930530.36	d__Bacteria;p__Bacillota;c__Negativicutes;o__Veillonellales;f__Dialisteraceae;g__Dialister;s__Dialister hominis	-0.301036502853237	NR
semibin_ERR6275666.93	d__Bacteria;p__Bacillota;c__Bacilli;o__Lactobacillales;f__Streptococcaceae;g__Streptococcus;s__Streptococcus salivarius_D	-0.30060106112083	NR
metabat_ERR6254869.7_sub	d__Bacteria;p__Bacillota;c__Clostridia;o__Lachnospirales;f__Lachnospiraceae;g__Blautia_A;s__Blautia_A wexlerae	-0.300328042045437	NR

## Sheet: Table S3_Gopalakrishnan_R
Table S3. Species significantly associated with R and NR in each datasets
Gopalakrishnan et al., 2018_R
user_genome	classification	differentials	status
metabat_SRR5930501.8	d__Bacteria;p__Pseudomonadota;c__Alphaproteobacteria;o__RF32;f__CAG-239;g__Scatocola;s__Scatocola faecipullorum	2.53094293723199	R
maxbin_SRR16554742.003	d__Bacteria;p__Bacteroidota;c__Bacteroidia;o__Bacteroidales;f__Bacteroidaceae;g__Bacteroides;s__Bacteroides uniformis	2.18417694220636	R
maxbin_SRR16554706.001	d__Bacteria;p__Bacillota;c__Clostridia;o__TANB77;f__CAG-508;g__CAG-273;s__CAG-273 sp003507395	1.87954761633966	R
maxbin_SRR16554706.002	d__Bacteria;p__Bacillota;c__Clostridia;o__Christensenellales;f__CAG-917;g__CAG-349;s__CAG-349 sp003539515	1.82004859099481	R
semibin_SRR25825509.21	d__Bacteria;p__Bacteroidota;c__Bacteroidia;o__Bacteroidales;f__Bacteroidaceae;g__Bacteroides;s__Bacteroides cellulosilyticus	1.52561905036065	R
maxbin_SRR16554693.005	d__Bacteria;p__Cyanobacteriota;c__Vampirovibrionia;o__Gastranaerophilales;f__Gastranaerophilaceae;g__Spyradomonas;s__Spyradomonas sp900547585	1.4951751435766	R
semibin_SRR16554781.23	d__Bacteria;p__Bacteroidota;c__Bacteroidia;o__Bacteroidales;f__Bacteroidaceae;g__Bacteroides;s__Bacteroides intestinalis	1.44635345587823	R
maxbin_SRR16554789.001	d__Bacteria;p__Bacteroidota;c__Bacteroidia;o__Bacteroidales;f__Bacteroidaceae;g__Bacteroides;s__Bacteroides uniformis	1.33018400321099	R
semibin_SRR16554702.69	d__Bacteria;p__Bacillota;c__Clostridia;o__Oscillospirales;f__Ruminococcaceae;g__Hominimerdicola;s__Hominimerdicola aceti	1.32487871298883	R
semibin_SRR5930503.42	d__Bacteria;p__Bacteroidota;c__Bacteroidia;o__Bacteroidales;f__Bacteroidaceae;g__Bacteroides;s__Bacteroides sp900557355	1.24585904727075	R
semibin_SRR16554733.33	d__Bacteria;p__Bacteroidota;c__Bacteroidia;o__Bacteroidales;f__Bacteroidaceae;g__Bacteroides;s__Bacteroides cellulosilyticus	1.20254482874963	R
semibin_SRR16554675.14	d__Bacteria;p__Bacteroidota;c__Bacteroidia;o__Bacteroidales;f__Bacteroidaceae;g__Bacteroides;s__Bacteroides cellulosilyticus	1.17640151629541	R
metabat_SRR16554744.3	d__Bacteria;p__Bacillota;c__Negativicutes;o__Acidaminococcales;f__Acidaminococcaceae;g__Phascolarctobacterium;s__Phascolarctobacterium faecium	1.14760651240442	R
maxbin_SRR16554775.001	d__Bacteria;p__Bacteroidota;c__Bacteroidia;o__Bacteroidales;f__Bacteroidaceae;g__Bacteroides;s__Bacteroides ovatus	1.09188487181756	R
maxbin_SRR16554706.006	d__Bacteria;p__Bacillota;c__Bacilli;o__ML615J-28;f__CAG-313;g__CAG-313;s__CAG-313 sp900539265	1.06682934413049	R
semibin_SRR5930502.23	d__Bacteria;p__Bacteroidota;c__Bacteroidia;o__Bacteroidales;f__Bacteroidaceae;g__Bacteroides;s__Bacteroides ovatus	1.06328036437127	R
semibin_SRR25825508.4_sub	d__Bacteria;p__Bacteroidota;c__Bacteroidia;o__Bacteroidales;f__Bacteroidaceae;g__Bacteroides;s__Bacteroides finegoldii	1.0471770967016	R
maxbin_SRR16554789.017	d__Bacteria;p__Bacillota;c__Negativicutes;o__Acidaminococcales;f__Acidaminococcaceae;g__Phascolarctobacterium;s__Phascolarctobacterium faecium	1.02450980792138	R
semibin_SRR16554702.27	d__Bacteria;p__Bacteroidota;c__Bacteroidia;o__Bacteroidales;f__Rikenellaceae;g__Alistipes;s__Alistipes communis	1.01267804751489	R
semibin_SRR5930502.51	d__Bacteria;p__Bacteroidota;c__Bacteroidia;o__Bacteroidales;f__Rikenellaceae;g__Alistipes;s__Alistipes onderdonkii	1.01205768237207	R
metabat_SRR5930514.58	d__Bacteria;p__Bacillota;c__Clostridia;o__Christensenellales;f__CAG-314;g__CAG-314;s__CAG-314 sp000437915	0.998099943495724	R
semibin_SRR5930494.170	d__Bacteria;p__Bacillota;c__Negativicutes;o__Veillonellales;f__Dialisteraceae;g__Dialister;s__Dialister invisus	0.952171822882625	R
metabat_SRR16554702.8	d__Bacteria;p__Bacillota;c__Clostridia;o__TANB77;f__CAG-508;g__CAG-245;s__CAG-245 sp000435175	0.923963209486935	R
metabat_SRR16554646.5	d__Bacteria;p__Bacteroidota;c__Bacteroidia;o__Bacteroidales;f__Bacteroidaceae;g__Bacteroides;s__Bacteroides fragilis	0.91435792098138	R
metabat_SRR5930494.72_sub	d__Bacteria;p__Bacteroidota;c__Bacteroidia;o__Bacteroidales;f__Bacteroidaceae;g__Bacteroides;s__Bacteroides intestinalis	0.862561127043697	R
metabat_SRR16554706.13	d__Bacteria;p__Bacillota;c__Clostridia;o__Oscillospirales;f__Oscillospiraceae;g__CAG-170;s__CAG-170 sp000436735	0.798426410056087	R
semibin_SRR16554765.8	d__Bacteria;p__Bacteroidota;c__Bacteroidia;o__Bacteroidales;f__Bacteroidaceae;g__Bacteroides;s__Bacteroides ovatus	0.790219446516964	R
semibin_SRR6000874.80	d__Bacteria;p__Bacteroidota;c__Bacteroidia;o__Bacteroidales;f__Rikenellaceae;g__Alistipes;s__Alistipes onderdonkii	0.788676282263729	R
metabat_SRR16554694.1	d__Bacteria;p__Bacillota;c__Clostridia;o__Oscillospirales;f__Acutalibacteraceae;g__Anaeromassilibacillus;s__Anaeromassilibacillus sp001305115	0.781116267538998	R
maxbin_SRR16554659.005	d__Bacteria;p__Bacillota;c__Clostridia;o__Oscillospirales;f__Acutalibacteraceae;g__Eubacterium_R;s__Eubacterium_R sp003526845	0.768824240065548	R
metabat_SRR6000907.1_sub	d__Bacteria;p__Bacteroidota;c__Bacteroidia;o__Bacteroidales;f__Bacteroidaceae;g__Bacteroides;s__Bacteroides ovatus	0.762057443953487	R
metabat_SRR16554736.48	d__Bacteria;p__Bacillota;c__Clostridia;o__Oscillospirales;f__Ruminococcaceae;g__Faeciplasma;s__Faeciplasma gallinarum	0.760628124571773	R
metabat_SRR16554702.30	d__Bacteria;p__Bacillota;c__Bacilli;o__RFN20;f__CAG-826;g__Onthovivens;s__	0.742960234976742	R
metabat_SRR16554746.22	d__Bacteria;p__Bacteroidota;c__Bacteroidia;o__Bacteroidales;f__Tannerellaceae;g__Parabacteroides;s__Parabacteroides distasonis	0.734528561926815	R
metabat_SRR5930509.24	d__Bacteria;p__Bacteroidota;c__Bacteroidia;o__Bacteroidales;f__Bacteroidaceae;g__Bacteroides;s__Bacteroides ovatus	0.728311916686031	R
semibin_SRR6000892.119	d__Bacteria;p__Bacteroidota;c__Bacteroidia;o__Bacteroidales;f__Barnesiellaceae;g__Barnesiella;s__Barnesiella intestinihominis	0.724184175826046	R
semibin_ERR6279614.29	d__Bacteria;p__Bacteroidota;c__Bacteroidia;o__Bacteroidales;f__Tannerellaceae;g__Parabacteroides;s__Parabacteroides distasonis	0.723667522765133	R
semibin_SRR16554693.19	d__Bacteria;p__Bacillota;c__Clostridia;o__Oscillospirales;f__Ruminococcaceae;g__Ruminiclostridium_E;s__Ruminiclostridium_E siraeum	0.716570755339596	R
maxbin_SRR16554755.007_sub	d__Bacteria;p__Bacteroidota;c__Bacteroidia;o__Bacteroidales;f__Bacteroidaceae;g__Bacteroides;s__Bacteroides ovatus	0.712556859351131	R
semibin_SRR16554693.77	d__Bacteria;p__Bacillota;c__Clostridia;o__TANB77;f__CAG-508;g__CAG-269;s__CAG-269 sp000431335	0.70945777545068	R
maxbin_SRR16554787.017_sub	d__Bacteria;p__Bacteroidota;c__Bacteroidia;o__Bacteroidales;f__Tannerellaceae;g__Parabacteroides;s__Parabacteroides distasonis	0.708404442168209	R
semibin_SRR5930502.48	d__Bacteria;p__Bacteroidota;c__Bacteroidia;o__Bacteroidales;f__Tannerellaceae;g__Parabacteroides;s__Parabacteroides distasonis	0.669433375693294	R
semibin_SRR16554693.10	d__Bacteria;p__Bacillota;c__Clostridia;o__Oscillospirales;f__Ruminococcaceae;g__Faecalibacterium;s__Faecalibacterium wellingii	0.669114014006588	R
semibin_SRR6000908.32_sub	d__Bacteria;p__Bacillota;c__Clostridia;o__Oscillospirales;f__Oscillospiraceae;g__Intestinimonas;s__Intestinimonas massiliensis	0.666248222685787	R
maxbin_SRR16554641.002	d__Bacteria;p__Bacteroidota;c__Bacteroidia;o__Bacteroidales;f__Bacteroidaceae;g__Bacteroides;s__Bacteroides ovatus	0.666083952284786	R
semibin_SRR25825514.3_sub	d__Bacteria;p__Bacteroidota;c__Bacteroidia;o__Bacteroidales;f__Tannerellaceae;g__Parabacteroides;s__Parabacteroides distasonis	0.655221124983761	R
maxbin_SRR16554707.013	d__Bacteria;p__Bacillota;c__Clostridia;o__Lachnospirales;f__Lachnospiraceae;g__Acetatifactor;s__Acetatifactor acetigignens	0.644793411589596	R
maxbin_SRR5930506.003	d__Bacteria;p__Bacillota;c__Negativicutes;o__Acidaminococcales;f__Acidaminococcaceae;g__Phascolarctobacterium;s__Phascolarctobacterium faecium	0.64221288809869	R
metabat_SRR16554746.24	d__Bacteria;p__Bacillota;c__Clostridia;o__Oscillospirales;f__Ruminococcaceae;g__Faecalibacterium;s__Faecalibacterium taiwanense	0.637219210959408	R
maxbin_SRR16554718.001	d__Bacteria;p__Bacillota;c__Clostridia;o__Oscillospirales;f__Acutalibacteraceae;g__Fimenecus;s__Fimenecus sp000432435	0.633094569540951	R
maxbin_SRR5930507.045	d__Bacteria;p__Bacillota;c__Clostridia;o__Christensenellales;f__CAG-314;g__CAG-314;s__CAG-314 sp000437915	0.627469679213497	R
metabat_SRR16554707.26	d__Bacteria;p__Bacillota;c__Clostridia;o__Oscillospirales;f__Ruminococcaceae;g__Faecalibacterium;s__Faecalibacterium duncaniae	0.621965428687069	R
metabat_SRR16554713.13	d__Bacteria;p__Bacteroidota;c__Bacteroidia;o__Bacteroidales;f__Tannerellaceae;g__Parabacteroides;s__Parabacteroides distasonis	0.620994707442257	R
maxbin_SRR6000871.011	d__Bacteria;p__Bacillota;c__Negativicutes;o__Acidaminococcales;f__Acidaminococcaceae;g__Phascolarctobacterium;s__Phascolarctobacterium faecium	0.611254354811642	R
semibin_SRR16554736.59	d__Bacteria;p__Bacillota;c__Clostridia;o__Lachnospirales;f__Lachnospiraceae;g__Agathobacter;s__Agathobacter rectalis	0.609758516646358	R
semibin_SRR16554746.23	d__Bacteria;p__Bacillota;c__Clostridia;o__Lachnospirales;f__Lachnospiraceae;g__Wujia;s__Wujia hominis	0.593189736700985	R
maxbin_ERR6275684.002	d__Bacteria;p__Bacillota;c__Clostridia;o__Oscillospirales;f__Oscillospiraceae;g__Vescimonas;s__Vescimonas sp000435555	0.591608187056515	R
semibin_SRR16554735.13	d__Bacteria;p__Bacillota;c__Clostridia;o__Oscillospirales;f__Ruminococcaceae;g__Faecalibacterium;s__Faecalibacterium prausnitzii	0.591359039641354	R
metabat_SRR6000877.7	d__Bacteria;p__Bacteroidota;c__Bacteroidia;o__Bacteroidales;f__Rikenellaceae;g__Alistipes;s__Alistipes putredinis	0.587071200705501	R
maxbin_SRR16554634.001	d__Bacteria;p__Bacillota;c__Clostridia;o__Christensenellales;f__CAG-917;g__CAG-349;s__CAG-349 sp003539515	0.580885430670711	R
semibin_SRR16554736.70	d__Bacteria;p__Bacteroidota;c__Bacteroidia;o__Bacteroidales;f__Porphyromonadaceae;g__Porphyromonas;s__Porphyromonas sp946997275	0.578957220412228	R
semibin_SRR16554630.20	d__Bacteria;p__Bacteroidota;c__Bacteroidia;o__Bacteroidales;f__Rikenellaceae;g__Alistipes;s__Alistipes putredinis	0.578841348982784	R
maxbin_SRR16554647.003	d__Bacteria;p__Bacteroidota;c__Bacteroidia;o__Bacteroidales;f__Bacteroidaceae;g__Bacteroides;s__Bacteroides ovatus	0.577111502982113	R
semibin_SRR16554633.6	d__Bacteria;p__Bacillota;c__Clostridia;o__Oscillospirales;f__Oscillospiraceae;g__Hominicoprocola;s__Hominicoprocola fusiformis	0.576948782301876	R
metabat_SRR16554706.32	d__Bacteria;p__Bacillota;c__Clostridia;o__Oscillospirales;f__Acutalibacteraceae;g__Ruminococcoides;s__Ruminococcoides intestinalis	0.569059392310116	R
maxbin_Bl_27199.002	d__Bacteria;p__Bacillota;c__Clostridia;o__Christensenellales;f__CAG-917;g__CAG-349;s__CAG-349 sp003539515	0.541871329642269	R
metabat_SRR16554626.7	d__Bacteria;p__Bacteroidota;c__Bacteroidia;o__Bacteroidales;f__Tannerellaceae;g__Parabacteroides;s__Parabacteroides distasonis	0.536550661421749	R
semibin_SRR16554694.25	d__Bacteria;p__Bacteroidota;c__Bacteroidia;o__Bacteroidales;f__Rikenellaceae;g__Alistipes;s__Alistipes sp001941065	0.534927865363094	R
maxbin_Bl_23.002	d__Bacteria;p__Bacillota;c__Clostridia;o__Oscillospirales;f__Acutalibacteraceae;g__Fimenecus;s__Fimenecus sp000432435	0.534086486197445	R
metabat_SRR16554669.43	d__Bacteria;p__Bacillota;c__Clostridia;o__Oscillospirales;f__Oscillospiraceae;g__Hominicoprocola;s__Hominicoprocola fusiformis	0.532408853865597	R
metabat_Bl_30792.3	d__Bacteria;p__Bacillota;c__Clostridia;o__Christensenellales;f__CAG-917;g__CAG-349;s__CAG-349 sp003539515	0.529133697844479	R
semibin_SRR16554638.14	d__Bacteria;p__Bacteroidota;c__Bacteroidia;o__Bacteroidales;f__Tannerellaceae;g__Parabacteroides;s__Parabacteroides distasonis	0.516415854788753	R
metabat_ERR6275666.49	d__Bacteria;p__Bacillota;c__Clostridia;o__Christensenellales;f__CAG-138;g__PeH17;s__PeH17 sp000435055	0.510920664168331	R
semibin_SRR6000893.60_sub	d__Bacteria;p__Bacillota;c__Clostridia;o__Oscillospirales;f__Oscillospiraceae;g__Hominicoprocola;s__Hominicoprocola fusiformis	0.507785579062435	R
semibin_SRR5930494.37	d__Bacteria;p__Bacteroidota;c__Bacteroidia;o__Bacteroidales;f__Bacteroidaceae;g__Bacteroides;s__Bacteroides xylanisolvens	0.504648944235775	R
semibin_SRR5930507.29	d__Bacteria;p__Bacteroidota;c__Bacteroidia;o__Bacteroidales;f__Bacteroidaceae;g__Bacteroides;s__Bacteroides ovatus	0.502967497206661	R
semibin_SRR16554653.1	d__Bacteria;p__Bacteroidota;c__Bacteroidia;o__Bacteroidales;f__Bacteroidaceae;g__Bacteroides;s__Bacteroides xylanisolvens	0.501715799666378	R
metabat_SRR16554736.13	d__Bacteria;p__Bacillota;c__Clostridia;o__TANB77;f__CAG-508;g__Merdicola;s__Merdicola sp001915925	0.49738981375787	R
metabat_Bl_37.1	d__Bacteria;p__Bacillota;c__Clostridia;o__Oscillospirales;f__Oscillospiraceae;g__Hominicoprocola;s__Hominicoprocola fusiformis	0.495575388766262	R
semibin_SRR16554728.20	d__Bacteria;p__Bacillota;c__Clostridia;o__Christensenellales;f__CAG-138;g__PeH17;s__PeH17 sp000435055	0.490616997576687	R
semibin_ERR6275652.24	d__Bacteria;p__Bacillota;c__Clostridia;o__Christensenellales;f__CAG-138;g__PeH17;s__PeH17 sp000435055	0.483839651442501	R
semibin_SRR5930504.19	d__Bacteria;p__Bacteroidota;c__Bacteroidia;o__Bacteroidales;f__Rikenellaceae;g__Alistipes;s__Alistipes shahii	0.475332936144802	R
semibin_SRR16554672.14	d__Bacteria;p__Bacteroidota;c__Bacteroidia;o__Bacteroidales;f__Bacteroidaceae;g__Bacteroides;s__Bacteroides xylanisolvens	0.474841376639339	R
metabat_SRR16554674.5	d__Bacteria;p__Bacteroidota;c__Bacteroidia;o__Bacteroidales;f__Bacteroidaceae;g__Phocaeicola;s__Phocaeicola vulgatus	0.460562785960171	R
maxbin_SRR25825502.008	d__Bacteria;p__Bacillota;c__Clostridia;o__Oscillospirales;f__Oscillospiraceae;g__CAG-103;s__CAG-103 sp000432375	0.458797117567989	R
metabat_SRR16554736.49	d__Bacteria;p__Bacillota;c__Clostridia;o__Oscillospirales;f__Ruminococcaceae;g__Hominimerdicola;s__Hominimerdicola aceti	0.457633158064815	R
semibin_ERR6282383.16	d__Bacteria;p__Bacillota;c__Clostridia;o__Lachnospirales;f__Lachnospiraceae;g__Otoolea;s__Otoolea fessa	0.45681454787347	R
semibin_SRR16554706.23	d__Bacteria;p__Bacteroidota;c__Bacteroidia;o__Bacteroidales;f__Bacteroidaceae;g__Bacteroides;s__Bacteroides uniformis	0.456544777251217	R
semibin_SRR16554736.23	d__Bacteria;p__Bacillota;c__Clostridia;o__Oscillospirales;f__Ruminococcaceae;g__Angelakisella;s__Angelakisella sp900547385	0.452013512946102	R
semibin_SRR16554673.15	d__Bacteria;p__Bacteroidota;c__Bacteroidia;o__Bacteroidales;f__Bacteroidaceae;g__Bacteroides;s__Bacteroides xylanisolvens	0.440674384928676	R
metabat_SRR6000910.38_sub	d__Bacteria;p__Bacteroidota;c__Bacteroidia;o__Bacteroidales;f__Bacteroidaceae;g__Bacteroides;s__Bacteroides xylanisolvens	0.435924788809749	R
semibin_SRR16554707.35_sub	d__Bacteria;p__Bacillota;c__Clostridia;o__Lachnospirales;f__Lachnospiraceae;g__Agathobacter;s__Agathobacter faecis	0.434330841399166	R
metabat_SRR16554643.9	d__Bacteria;p__Bacteroidota;c__Bacteroidia;o__Bacteroidales;f__Marinifilaceae;g__Culturomica;s__Culturomica lanea	0.434156557417843	R
semibin_SRR5930501.108	d__Bacteria;p__Bacillota;c__Clostridia;o__Lachnospirales;f__Lachnospiraceae;g__Butyrivibrio_A;s__Butyrivibrio_A crossota	0.427929481364223	R
metabat_SRR5930536.13	d__Bacteria;p__Bacillota;c__Clostridia;o__Oscillospirales;f__Oscillospiraceae;g__Flavonifractor;s__Flavonifractor plautii	0.422171613074276	R
semibin_SRR16554736.21	d__Bacteria;p__Bacillota;c__Clostridia;o__Oscillospirales;f__Acutalibacteraceae;g__Ruminococcoides;s__Ruminococcoides intestinalis	0.419952114916775	R
maxbin_SRR5930497.004	d__Bacteria;p__Bacteroidota;c__Bacteroidia;o__Bacteroidales;f__Barnesiellaceae;g__Barnesiella;s__Barnesiella intestinihominis	0.416756292677853	R
metabat_SRR16554632.25	d__Bacteria;p__Bacillota;c__Clostridia;o__Lachnospirales;f__Lachnospiraceae;g__Wujia;s__Wujia hominis	0.406351348257992	R
metabat_SRR5930493.16_sub	d__Bacteria;p__Bacillota;c__Clostridia;o__Oscillospirales;f__Acutalibacteraceae;g__Clostridium_A;s__Clostridium_A leptum	0.400936385489437	R
metabat_SRR16554771.31	d__Bacteria;p__Bacteroidota;c__Bacteroidia;o__Bacteroidales;f__Barnesiellaceae;g__Barnesiella;s__Barnesiella intestinihominis	0.399082144595119	R
metabat_ERR6279627.10	d__Bacteria;p__Bacillota;c__Clostridia;o__Oscillospirales;f__Ruminococcaceae;g__Faecalibacterium;s__Faecalibacterium taiwanense	0.386816164351437	R
semibin_SRR25825518.7	d__Bacteria;p__Bacteroidota;c__Bacteroidia;o__Bacteroidales;f__Barnesiellaceae;g__Barnesiella;s__Barnesiella intestinihominis	0.38317181716058	R
semibin_SRR5930503.31	d__Bacteria;p__Bacteroidota;c__Bacteroidia;o__Bacteroidales;f__Bacteroidaceae;g__Bacteroides;s__Bacteroides xylanisolvens	0.378952165938351	R
semibin_SRR16554734.5	d__Bacteria;p__Bacillota;c__Clostridia;o__Lachnospirales;f__Lachnospiraceae;g__Otoolea;s__Otoolea fessa	0.37326403508279	R
semibin_SRR16554671.9	d__Bacteria;p__Bacillota;c__Clostridia;o__Oscillospirales;f__Ruminococcaceae;g__Gemmiger;s__Gemmiger qucibialis	0.369863232470486	R
semibin_ERR6279672.24	d__Bacteria;p__Pseudomonadota;c__Gammaproteobacteria;o__Enterobacterales;f__Enterobacteriaceae;g__Escherichia;s__Escherichia coli	0.368995508051845	R
maxbin_SRR16554735.013	d__Bacteria;p__Bacillota;c__Clostridia;o__Oscillospirales;f__Oscillospiraceae;g__Flavonifractor;s__Flavonifractor plautii	0.368424257136318	R
maxbin_SRR5930509.011	d__Bacteria;p__Bacillota;c__Clostridia;o__Oscillospirales;f__Ruminococcaceae;g__Anaerotruncus;s__Anaerotruncus massiliensis	0.366377493239376	R
metabat_SRR16554662.30_sub	d__Bacteria;p__Bacillota;c__Clostridia;o__Oscillospirales;f__Ruminococcaceae;g__Gemmiger;s__Gemmiger qucibialis	0.363770445681545	R
metabat_SRR16554771.26	d__Bacteria;p__Bacteroidota;c__Bacteroidia;o__Bacteroidales;f__Marinifilaceae;g__Odoribacter;s__Odoribacter splanchnicus	0.361448963976833	R
metabat_ERR6275681.8	d__Bacteria;p__Bacillota;c__Clostridia;o__Oscillospirales;f__Ruminococcaceae;g__Gemmiger;s__Gemmiger qucibialis	0.361217995978329	R
semibin_SRR5930526.60	d__Bacteria;p__Bacillota;c__Clostridia;o__Lachnospirales;f__Lachnospiraceae;g__Lachnospira;s__Lachnospira hominis	0.360638877249691	R
maxbin_ERR6282070.040_sub	d__Bacteria;p__Bacillota;c__Clostridia;o__Oscillospirales;f__Ruminococcaceae;g__Faecalibacterium;s__Faecalibacterium taiwanense	0.357504268980953	R
maxbin_ERR6279629.015_sub	d__Bacteria;p__Bacteroidota;c__Bacteroidia;o__Bacteroidales;f__Bacteroidaceae;g__Bacteroides;s__Bacteroides uniformis	0.349225303030941	R
metabat_SRR16554765.17	d__Bacteria;p__Bacillota;c__Clostridia;o__Oscillospirales;f__Oscillospiraceae;g__Hominicoprocola;s__Hominicoprocola fusiformis	0.34804477343652	R
semibin_SRR16554648.6	d__Bacteria;p__Bacteroidota;c__Bacteroidia;o__Bacteroidales;f__Bacteroidaceae;g__Bacteroides;s__Bacteroides xylanisolvens	0.347088178492519	R
metabat_SRR16554644.2	d__Bacteria;p__Bacillota;c__Clostridia;o__Oscillospirales;f__Acutalibacteraceae;g__CAG-177;s__CAG-177 sp003514385	0.346845766402218	R
metabat_SRR5930515.26	d__Bacteria;p__Bacteroidota;c__Bacteroidia;o__Bacteroidales;f__Bacteroidaceae;g__Bacteroides;s__Bacteroides uniformis	0.345080932475063	R
semibin_SRR16554673.13	d__Bacteria;p__Bacteroidota;c__Bacteroidia;o__Bacteroidales;f__Tannerellaceae;g__Parabacteroides;s__Parabacteroides goldsteinii	0.344837447501156	R
semibin_ERR6282298.56	d__Bacteria;p__Pseudomonadota;c__Gammaproteobacteria;o__Burkholderiales;f__Burkholderiaceae;g__Sutterella;s__Sutterella wadsworthensis_A	0.344607850409481	R
metabat_SRR16554736.34_sub	d__Bacteria;p__Bacillota;c__Clostridia;o__Oscillospirales;f__Oscillospiraceae;g__CAG-170;s__CAG-170 sp002404795	0.343597611285183	R
semibin_ERR6264280.18	d__Bacteria;p__Bacillota;c__Clostridia;o__Oscillospirales;f__Ruminococcaceae;g__Gemmiger;s__Gemmiger qucibialis	0.342310687399837	R
metabat_ERR6281340.65	d__Bacteria;p__Bacteroidota;c__Bacteroidia;o__Bacteroidales;f__Rikenellaceae;g__Alistipes_A;s__Alistipes_A indistinctus	0.339802762366268	R
metabat_SRR16554779.30	d__Bacteria;p__Bacteroidota;c__Bacteroidia;o__Bacteroidales;f__Bacteroidaceae;g__Bacteroides;s__Bacteroides uniformis	0.336945077277157	R
maxbin_ERR6279680.012	d__Bacteria;p__Bacteroidota;c__Bacteroidia;o__Bacteroidales;f__Barnesiellaceae;g__Barnesiella;s__Barnesiella intestinihominis	0.3353839124212	R
semibin_SRR25825517.45	d__Bacteria;p__Bacteroidota;c__Bacteroidia;o__Bacteroidales;f__Barnesiellaceae;g__Barnesiella;s__Barnesiella intestinihominis	0.33338548789117	R
semibin_SRR16554738.0	d__Bacteria;p__Bacillota;c__Clostridia;o__Oscillospirales;f__Ruminococcaceae;g__Gemmiger;s__Gemmiger qucibialis	0.332739373541805	R
semibin_SRR16554736.14	d__Bacteria;p__Bacillota;c__Clostridia;o__Oscillospirales;f__Oscillospiraceae;g__Oscillibacter;s__Oscillibacter segnis	0.332094332076046	R
semibin_SRR16554716.24	d__Bacteria;p__Bacillota;c__Clostridia;o__Oscillospirales;f__Ruminococcaceae;g__Faecalibacterium;s__Faecalibacterium taiwanense	0.324084123469326	R
semibin_ERR6281586.22	d__Bacteria;p__Bacteroidota;c__Bacteroidia;o__Bacteroidales;f__Bacteroidaceae;g__Bacteroides;s__Bacteroides salyersiae	0.323792060709926	R
semibin_ERR6267712.45	d__Bacteria;p__Bacillota;c__Clostridia;o__Oscillospirales;f__Ruminococcaceae;g__Faecalibacterium;s__Faecalibacterium sp900539945	0.323678633070919	R
semibin_SRR6000921.57	d__Bacteria;p__Bacillota;c__Clostridia;o__Oscillospirales;f__Ruminococcaceae;g__Faecalibacterium;s__Faecalibacterium prausnitzii	0.320822438097927	R
semibin_SRR16554653.24	d__Bacteria;p__Bacillota;c__Clostridia;o__Oscillospirales;f__Ruminococcaceae;g__Faecalibacterium;s__Faecalibacterium taiwanense	0.317809840537044	R
maxbin_ERR6279655.020	d__Bacteria;p__Bacillota;c__Clostridia;o__Oscillospirales;f__Ruminococcaceae;g__Gemmiger;s__Gemmiger qucibialis	0.315497716761562	R
metabat_SRR5930498.104	d__Bacteria;p__Bacillota;c__Clostridia;o__Oscillospirales;f__Acutalibacteraceae;g__Acutalibacter;s__Acutalibacter sp900548545	0.301396390295956	R
metabat_SRR16554707.14	d__Bacteria;p__Bacillota;c__Clostridia;o__Oscillospirales;f__Oscillospiraceae;g__Oscillibacter;s__Oscillibacter segnis	0.30088033328149	R

## Sheet: Table S3_Gopalakrishnan_NR
Table S3. Species significantly associated with R and NR in each datasets
Gopalakrishnan et al., 2018_NR
user_genome	classification	differentials	status
semibin_SRR25825516.1	d__Bacteria;p__Bacteroidota;c__Bacteroidia;o__Bacteroidales;f__Bacteroidaceae;g__Prevotella;s__Prevotella copri_F	-2.31294951786902	NR
maxbin_SRR16554766.005	d__Bacteria;p__Bacteroidota;c__Bacteroidia;o__Bacteroidales;f__Bacteroidaceae;g__Prevotella;s__Prevotella rara	-1.76299009671119	NR
semibin_SRR5930519.26	d__Bacteria;p__Bacteroidota;c__Bacteroidia;o__Bacteroidales;f__Bacteroidaceae;g__Prevotella;s__Prevotella copri_B	-1.64354310383704	NR
semibin_ERR6233695.43_sub	d__Bacteria;p__Bacteroidota;c__Bacteroidia;o__Bacteroidales;f__Bacteroidaceae;g__Prevotella;s__Prevotella copri_B	-1.62078509678748	NR
maxbin_ERR6264280.016_sub	d__Bacteria;p__Bacteroidota;c__Bacteroidia;o__Bacteroidales;f__Bacteroidaceae;g__Prevotella;s__Prevotella copri_B	-1.61838446011451	NR
semibin_SRR5930523.22	d__Bacteria;p__Bacteroidota;c__Bacteroidia;o__Bacteroidales;f__Bacteroidaceae;g__Prevotella;s__Prevotella copri_B	-1.56513915409949	NR
semibin_SRR25825504.166	d__Bacteria;p__Bacteroidota;c__Bacteroidia;o__Bacteroidales;f__Bacteroidaceae;g__Prevotella;s__Prevotella copri_B	-1.52791390767005	NR
maxbin_SRR5930508.014	d__Bacteria;p__Verrucomicrobiota;c__Verrucomicrobiia;o__Verrucomicrobiales;f__Akkermansiaceae;g__Akkermansia;s__Akkermansia massiliensis	-1.46407167067435	NR
metabat_SRR25825502.19_sub	d__Bacteria;p__Bacteroidota;c__Bacteroidia;o__Bacteroidales;f__Bacteroidaceae;g__Prevotella;s__Prevotella copri_B	-1.28816942324546	NR
semibin_ERR6267712.33	d__Bacteria;p__Bacteroidota;c__Bacteroidia;o__Bacteroidales;f__Bacteroidaceae;g__Bacteroides;s__Bacteroides thetaiotaomicron	-1.27164546599295	NR
metabat_SRR25825502.64	d__Bacteria;p__Bacteroidota;c__Bacteroidia;o__Bacteroidales;f__Bacteroidaceae;g__Phocaeicola;s__Phocaeicola plebeius_A	-1.27030293097403	NR
maxbin_SRR6000920.039	d__Bacteria;p__Bacteroidota;c__Bacteroidia;o__Bacteroidales;f__Bacteroidaceae;g__Phocaeicola;s__Phocaeicola coprocola	-1.03582666268256	NR
metabat_SRR5930526.41	d__Bacteria;p__Bacteroidota;c__Bacteroidia;o__Bacteroidales;f__Bacteroidaceae;g__Phocaeicola;s__Phocaeicola massiliensis	-0.921753922604588	NR
semibin_SRR5930501.2	d__Bacteria;p__Bacteroidota;c__Bacteroidia;o__Bacteroidales;f__Bacteroidaceae;g__Bacteroides;s__Bacteroides uniformis	-0.840273926161793	NR
maxbin_SRR16554691.008_sub	d__Bacteria;p__Bacteroidota;c__Bacteroidia;o__Bacteroidales;f__Bacteroidaceae;g__Phocaeicola;s__Phocaeicola plebeius_A	-0.819135794543293	NR
metabat_SRR16554669.41_sub	d__Bacteria;p__Bacteroidota;c__Bacteroidia;o__Bacteroidales;f__Bacteroidaceae;g__Bacteroides;s__Bacteroides caccae	-0.733757952355412	NR
maxbin_SRR5930530.008	d__Bacteria;p__Bacteroidota;c__Bacteroidia;o__Bacteroidales;f__Bacteroidaceae;g__Phocaeicola;s__Phocaeicola plebeius_A	-0.705028498672512	NR
metabat_ERR6279615.15	d__Bacteria;p__Bacteroidota;c__Bacteroidia;o__Bacteroidales;f__Bacteroidaceae;g__Phocaeicola;s__Phocaeicola plebeius_A	-0.703785667323139	NR
maxbin_Bl_34105.001	d__Bacteria;p__Bacillota;c__Clostridia;o__Christensenellales;f__CAG-138;g__UMGS946;s__UMGS946 sp900544965	-0.689892614387539	NR
semibin_SRR16554627.34	d__Bacteria;p__Bacteroidota;c__Bacteroidia;o__Bacteroidales;f__Bacteroidaceae;g__Phocaeicola;s__Phocaeicola plebeius_A	-0.677832031749752	NR
semibin_ERR6232458.16	d__Bacteria;p__Pseudomonadota;c__Gammaproteobacteria;o__Burkholderiales;f__Burkholderiaceae;g__Aphodousia;s__Aphodousia faecalis	-0.673420513175991	NR
metabat_SRR6000947.37_sub	d__Bacteria;p__Bacteroidota;c__Bacteroidia;o__Bacteroidales;f__Bacteroidaceae;g__Bacteroides;s__Bacteroides sp900552405	-0.670268664263752	NR
semibin_SRR5930523.58_sub	d__Bacteria;p__Pseudomonadota;c__Alphaproteobacteria;o__RF32;f__CAG-239;g__CAJLXD01;s__CAJLXD01 sp900551585	-0.661118397616413	NR
maxbin_SRR16554726.001	d__Bacteria;p__Bacillota;c__Clostridia;o__Lachnospirales;f__Lachnospiraceae;g__Roseburia;s__Roseburia inulinivorans	-0.641106078528431	NR
semibin_SRR6000903.16	d__Bacteria;p__Bacillota;c__Clostridia;o__Lachnospirales;f__Lachnospiraceae;g__Roseburia_C;s__Roseburia_C amylophila	-0.631678233050373	NR
semibin_ERR6282383.50	d__Bacteria;p__Verrucomicrobiota;c__Verrucomicrobiia;o__Verrucomicrobiales;f__Akkermansiaceae;g__Akkermansia;s__Akkermansia sp004167605	-0.606854165100124	NR
maxbin_ERR6281944.031	d__Bacteria;p__Pseudomonadota;c__Gammaproteobacteria;o__Burkholderiales;f__Burkholderiaceae;g__Mesosutterella;s__Mesosutterella multiformis	-0.603059129916695	NR
maxbin_SRR25825505.020_sub	d__Bacteria;p__Bacillota;c__Clostridia;o__Lachnospirales;f__Lachnospiraceae;g__Dorea_D;s__Dorea_D sp000433535	-0.597066568337944	NR
maxbin_ERR6281505.009	d__Bacteria;p__Bacteroidota;c__Bacteroidia;o__Bacteroidales;f__Bacteroidaceae;g__Prevotella;s__Prevotella rara	-0.584769936405686	NR
semibin_ERR6271721.115	d__Bacteria;p__Bacillota;c__Clostridia;o__TANB77;f__CAG-508;g__Merdicola;s__Merdicola sp900552655	-0.574289525054958	NR
semibin_SRR5930520.142	d__Bacteria;p__Bacteroidota;c__Bacteroidia;o__Bacteroidales;f__Bacteroidaceae;g__Phocaeicola;s__Phocaeicola dorei	-0.574113967024353	NR
metabat_SRR5930505.95_sub	d__Bacteria;p__Bacillota;c__Clostridia;o__Lachnospirales;f__Lachnospiraceae;g__Enterocloster;s__Enterocloster bolteae	-0.560511300467518	NR
maxbin_Bl_1.007	d__Bacteria;p__Bacteroidota;c__Bacteroidia;o__Bacteroidales;f__Tannerellaceae;g__Parabacteroides;s__Parabacteroides johnsonii	-0.558588000141647	NR
semibin_ERR6264281.94	d__Bacteria;p__Bacillota;c__Clostridia;o__Lachnospirales;f__Lachnospiraceae;g__Ventrisoma;s__Ventrisoma faecale	-0.544997898988989	NR
metabat_ERR6254869.7_sub	d__Bacteria;p__Bacillota;c__Clostridia;o__Oscillospirales;f__Oscillospiraceae;g__Scatomorpha;s__Scatomorpha intestinigallinarum	-0.543416792654064	NR
maxbin_ERR6271719.005_sub	d__Bacteria;p__Bacillota;c__Clostridia;o__Lachnospirales;f__Anaerotignaceae;g__Anaerotignum_A;s__Anaerotignum_A faecicola	-0.50892166899201	NR
semibin_ERR6279629.47_sub	d__Bacteria;p__Bacteroidota;c__Bacteroidia;o__Bacteroidales;f__Tannerellaceae;g__Parabacteroides;s__Parabacteroides merdae	-0.503416669682232	NR
metabat_SRR5930497.69	d__Bacteria;p__Pseudomonadota;c__Gammaproteobacteria;o__Burkholderiales;f__Burkholderiaceae;g__Sutterella;s__Sutterella wadsworthensis	-0.495460251473454	NR
maxbin_SRR5930494.015_sub	d__Bacteria;p__Bacillota;c__Clostridia;o__Oscillospirales;f__Acutalibacteraceae;g__Ruminococcoides;s__Ruminococcoides intestinale	-0.480787851974931	NR
maxbin_ERR6279657.062_sub	d__Bacteria;p__Bacillota;c__Clostridia;o__Oscillospirales;f__Oscillospiraceae;g__CAG-103;s__CAG-103 sp900317855	-0.474642669909266	NR
semibin_SRR6000893.61_sub	d__Bacteria;p__Bacillota;c__Clostridia;o__Lachnospirales;f__Lachnospiraceae;g__Alitiscatomonas;s__Alitiscatomonas aceti	-0.473153386392263	NR
metabat_SRR16554771.5	d__Bacteria;p__Verrucomicrobiota;c__Verrucomicrobiia;o__Verrucomicrobiales;f__Akkermansiaceae;g__Akkermansia;s__Akkermansia muciniphila	-0.473067321010497	NR
maxbin_SRR16554715.022_sub	d__Bacteria;p__Bacteroidota;c__Bacteroidia;o__Bacteroidales;f__Tannerellaceae;g__Parabacteroides;s__Parabacteroides merdae	-0.469338616483477	NR
metabat_ERR6281944.25	d__Bacteria;p__Verrucomicrobiota;c__Verrucomicrobiia;o__Verrucomicrobiales;f__Akkermansiaceae;g__Akkermansia;s__Akkermansia muciniphila	-0.468676950909761	NR
metabat_Bl_8.15	d__Bacteria;p__Bacillota;c__Clostridia;o__Oscillospirales;f__Oscillospiraceae;g__Hominicoprocola;s__Hominicoprocola sp900317525	-0.468090765305427	NR
semibin_ERR6264281.7	d__Bacteria;p__Bacillota;c__Clostridia;o__Oscillospirales;f__Ruminococcaceae;g__Faecalibacterium;s__Faecalibacterium prausnitzii	-0.460073845588234	NR
metabat_ERR6233695.21_sub	d__Bacteria;p__Verrucomicrobiota;c__Verrucomicrobiia;o__Verrucomicrobiales;f__Akkermansiaceae;g__Akkermansia;s__Akkermansia muciniphila	-0.457569172733095	NR
maxbin_ERR6233693.008_sub	d__Bacteria;p__Bacillota;c__Clostridia;o__Oscillospirales;f__Ruminococcaceae;g__Ruminiclostridium_E;s__Ruminiclostridium_E siraeum	-0.439291404687431	NR
semibin_ERR6275679.14	d__Bacteria;p__Bacillota;c__Clostridia;o__Oscillospirales;f__Oscillospiraceae;g__Oscillibacter;s__Oscillibacter segnis	-0.434356851630476	NR
metabat_SRR16554726.23	d__Bacteria;p__Pseudomonadota;c__Gammaproteobacteria;o__Enterobacterales;f__Enterobacteriaceae;g__Klebsiella;s__Klebsiella ornithinolytica	-0.422924714290169	NR
semibin_SRR25825502.47_sub	d__Bacteria;p__Bacteroidota;c__Bacteroidia;o__Bacteroidales;f__Bacteroidaceae;g__Bacteroides;s__Bacteroides thetaiotaomicron	-0.407101417087582	NR
semibin_SRR16554657.72	d__Bacteria;p__Desulfobacterota_I;c__Desulfovibrionia;o__Desulfovibrionales;f__Desulfovibrionaceae;g__Bilophila;s__Bilophila faecipullorum	-0.395310009025601	NR
semibin_SRR6000894.27	d__Bacteria;p__Bacillota;c__Clostridia;o__UBA1381;f__UBA1381;g__Hominilimicola;s__Hominilimicola fabiformis	-0.391660587989357	NR
semibin_SRR16554730.5	d__Bacteria;p__Pseudomonadota;c__Gammaproteobacteria;o__Enterobacterales;f__Enterobacteriaceae;g__Klebsiella;s__Klebsiella pneumoniae	-0.383326659106281	NR
semibin_ERR6279646.10	d__Bacteria;p__Bacteroidota;c__Bacteroidia;o__Bacteroidales;f__Bacteroidaceae;g__Bacteroides;s__Bacteroides thetaiotaomicron	-0.378485428296593	NR
metabat_Bl_24.15	d__Bacteria;p__Bacillota;c__Clostridia;o__Oscillospirales;f__Ruminococcaceae;g__Faecalibacterium;s__Faecalibacterium prausnitzii	-0.378287466370133	NR
metabat_ERR6279644.14_sub	d__Bacteria;p__Bacteroidota;c__Bacteroidia;o__Bacteroidales;f__Bacteroidaceae;g__Bacteroides;s__Bacteroides eggerthii	-0.373479345940617	NR
maxbin_SRR5930522.022	d__Bacteria;p__Bacillota;c__Clostridia;o__TANB77;f__CAG-508;g__Merdicola;s__Merdicola sp900552655	-0.361664811276463	NR
maxbin_SRR16554790.013_sub	d__Bacteria;p__Bacteroidota;c__Bacteroidia;o__Bacteroidales;f__Bacteroidaceae;g__Bacteroides;s__Bacteroides stercoris	-0.359359184407261	NR
metabat_ERR6279619.32	d__Bacteria;p__Bacillota;c__Clostridia;o__Lachnospirales;f__Lachnospiraceae;g__Eubacterium_G;s__Eubacterium_G ventriosum	-0.353158960246113	NR
semibin_SRR5930528.37	d__Bacteria;p__Bacillota;c__Clostridia;o__Oscillospirales;f__Ruminococcaceae;g__Anaerotruncus;s__Anaerotruncus colihominis	-0.34069176962283	NR
metabat_SRR16554760.38	d__Bacteria;p__Bacteroidota;c__Bacteroidia;o__Bacteroidales;f__Rikenellaceae;g__Alistipes;s__Alistipes finegoldii	-0.325399467848805	NR
semibin_SRR5930504.27	d__Bacteria;p__Bacillota;c__Clostridia;o__Peptostreptococcales;f__Anaerovoracaceae;g__Emergencia;s__Emergencia sp900066695	-0.322359988593128	NR
maxbin_SRR5930521.014	d__Bacteria;p__Bacillota;c__Clostridia;o__Oscillospirales;f__Ruminococcaceae;g__Hominimerdicola;s__Hominimerdicola aceti	-0.318547511600521	NR
semibin_SRR16554766.35_sub	d__Bacteria;p__Bacteroidota;c__Bacteroidia;o__Bacteroidales;f__Bacteroidaceae;g__Bacteroides;s__Bacteroides faecis	-0.315730044745472	NR
metabat_SRR16554654.55	d__Bacteria;p__Bacillota;c__Clostridia;o__Lachnospirales;f__Lachnospiraceae;g__Ruminococcus_B;s__Ruminococcus_B gnavus	-0.314215863250759	NR
semibin_SRR25825499.11	d__Bacteria;p__Bacillota;c__Clostridia;o__Oscillospirales;f__Ruminococcaceae;g__Porcipelethomonas;s__Porcipelethomonas ammoniilytica	-0.314211780332592	NR

## Sheet: Table S3_Spencer_2021_R
Table S3. Species significantly associated with R and NR in each datasets
Spencer et al., 2021_R
user_genome	classification	differentials	status
maxbin_SRR16554720.002	d__Bacteria;p__Bacteroidota;c__Bacteroidia;o__Bacteroidales;f__Bacteroidaceae;g__Phocaeicola;s__Phocaeicola plebeius	2.2713945761628	R
semibin_SRR16554643.19	d__Bacteria;p__Bacillota;c__Clostridia;o__Christensenellales;f__CAG-917;g__Limadaptatus;s__Limadaptatus sp900754695	2.15458139333199	R
semibin_SRR5930531.21	d__Bacteria;p__Bacteroidota;c__Bacteroidia;o__Bacteroidales;f__Bacteroidaceae;g__Phocaeicola;s__Phocaeicola plebeius_A	2.09958728703926	R
metabat_SRR16554734.17	d__Bacteria;p__Bacteroidota;c__Bacteroidia;o__Bacteroidales;f__Bacteroidaceae;g__Bacteroides;s__Bacteroides sp030843315	2.02725657376717	R
semibin_SRR16554763.32	d__Bacteria;p__Bacteroidota;c__Bacteroidia;o__Bacteroidales;f__Bacteroidaceae;g__Phocaeicola;s__Phocaeicola coprocola	1.96870669278572	R
semibin_SRR16554649.27	d__Bacteria;p__Bacteroidota;c__Bacteroidia;o__Bacteroidales;f__Bacteroidaceae;g__Prevotella;s__Prevotella sp900551055	1.93377813252877	R
maxbin_SRR16554760.002	d__Bacteria;p__Bacteroidota;c__Bacteroidia;o__Bacteroidales;f__Rikenellaceae;g__Tidjanibacter;s__	1.88604244145821	R
maxbin_SRR16554689.002	d__Bacteria;p__Bacillota;c__Clostridia;o__Oscillospirales;f__Ruminococcaceae;g__Faecalibacterium;s__Faecalibacterium prausnitzii	1.86634167584847	R
metabat_SRR16554684.11	d__Bacteria;p__Bacteroidota;c__Bacteroidia;o__Bacteroidales;f__Bacteroidaceae;g__Phocaeicola;s__Phocaeicola plebeius_A	1.86291726979683	R
metabat_ERR6279665.21	d__Bacteria;p__Bacteroidota;c__Bacteroidia;o__Bacteroidales;f__Bacteroidaceae;g__Bacteroides;s__Bacteroides eggerthii	1.73595293912361	R
semibin_SRR5930506.72	d__Bacteria;p__Bacteroidota;c__Bacteroidia;o__Bacteroidales;f__Bacteroidaceae;g__Prevotella;s__Prevotella rara	1.7211278334565	R
maxbin_SRR16554767.001	d__Bacteria;p__Bacteroidota;c__Bacteroidia;o__Bacteroidales;f__Bacteroidaceae;g__Prevotella;s__Prevotella copri	1.72075041684578	R
metabat_SRR16554763.7	d__Bacteria;p__Bacteroidota;c__Bacteroidia;o__Bacteroidales;f__Bacteroidaceae;g__Prevotella;s__Prevotella copri_K	1.70724519643257	R
maxbin_SRR16554701.001	d__Bacteria;p__Bacteroidota;c__Bacteroidia;o__Bacteroidales;f__Bacteroidaceae;g__Prevotella;s__Prevotella rara	1.70508846196602	R
semibin_SRR16554735.13	d__Bacteria;p__Bacillota;c__Clostridia;o__Oscillospirales;f__Ruminococcaceae;g__Faecalibacterium;s__Faecalibacterium prausnitzii	1.62088951024483	R
metabat_SRR16554675.12	d__Bacteria;p__Bacillota;c__Clostridia;o__Lachnospirales;f__Lachnospiraceae;g__Agathobacter;s__Agathobacter rectalis	1.61850472840737	R
semibin_ERR6229432.91	d__Bacteria;p__Bacteroidota;c__Bacteroidia;o__Bacteroidales;f__Bacteroidaceae;g__Phocaeicola;s__Phocaeicola plebeius_A	1.6119889870591	R
maxbin_SRR16554772.002	d__Bacteria;p__Bacteroidota;c__Bacteroidia;o__Bacteroidales;f__Bacteroidaceae;g__Prevotella;s__Prevotella sp003447235	1.59833904656838	R
maxbin_SRR16554719.004	d__Bacteria;p__Pseudomonadota;c__Gammaproteobacteria;o__Enterobacterales;f__Enterobacteriaceae;g__Citrobacter_A;s__Citrobacter_A amalonaticus	1.53925701531838	R
semibin_SRR16554673.15	d__Bacteria;p__Bacteroidota;c__Bacteroidia;o__Bacteroidales;f__Bacteroidaceae;g__Bacteroides;s__Bacteroides xylanisolvens	1.46381315144966	R
semibin_SRR5930533.60	d__Bacteria;p__Bacteroidota;c__Bacteroidia;o__Bacteroidales;f__Bacteroidaceae;g__Phocaeicola;s__Phocaeicola plebeius_A	1.45685311707924	R
semibin_SRR16554752.21	d__Bacteria;p__Bacillota;c__Clostridia;o__Oscillospirales;f__Ruminococcaceae;g__Faecalibacterium;s__Faecalibacterium prausnitzii	1.43701847943733	R
metabat_SRR16554638.10	d__Bacteria;p__Bacillota;c__Clostridia;o__Peptostreptococcales;f__Anaerovoracaceae;g__Emergencia;s__Emergencia sp900066695	1.43477579507302	R
metabat_SRR16554763.26	d__Bacteria;p__Bacillota;c__Clostridia;o__Oscillospirales;f__Oscillospiraceae;g__CAG-103;s__CAG-103 sp900543625	1.40921577367256	R
maxbin_SRR16554645.006	d__Bacteria;p__Bacillota;c__Clostridia;o__Oscillospirales;f__Ruminococcaceae;g__Faecalibacterium;s__Faecalibacterium prausnitzii	1.36412474069069	R
semibin_SRR16554625.29	d__Bacteria;p__Bacillota;c__Clostridia;o__Oscillospirales;f__Acutalibacteraceae;g__CAG-177;s__CAG-177 sp003514385	1.36264487657021	R
semibin_ERR6267712.45	d__Bacteria;p__Bacillota;c__Clostridia;o__Oscillospirales;f__Ruminococcaceae;g__Faecalibacterium;s__Faecalibacterium sp900539945	1.36195393952797	R
maxbin_SRR16554687.002	d__Bacteria;p__Bacteroidota;c__Bacteroidia;o__Bacteroidales;f__Bacteroidaceae;g__Prevotella;s__Prevotella sp003447235	1.34860404881905	R
maxbin_SRR16554751.003	d__Bacteria;p__Bacillota;c__Clostridia;o__Oscillospirales;f__Ruminococcaceae;g__Faecalibacterium;s__Faecalibacterium sp934514285	1.3373969450898	R
maxbin_SRR25825509.002	d__Bacteria;p__Bacteroidota;c__Bacteroidia;o__Bacteroidales;f__Bacteroidaceae;g__Bacteroides;s__Bacteroides stercoris	1.33621546182106	R
semibin_SRR16554675.38_sub	d__Bacteria;p__Bacillota;c__Clostridia;o__Oscillospirales;f__Ruminococcaceae;g__Faecalibacterium;s__Faecalibacterium prausnitzii	1.33516224774788	R
maxbin_SRR16554665.003	d__Bacteria;p__Bacteroidota;c__Bacteroidia;o__Bacteroidales;f__Bacteroidaceae;g__Bacteroides;s__Bacteroides stercoris	1.33485886010597	R
maxbin_SRR16554671.002	d__Bacteria;p__Pseudomonadota;c__Gammaproteobacteria;o__Enterobacterales;f__Enterobacteriaceae;g__Klebsiella;s__Klebsiella pneumoniae	1.3320463553376	R
semibin_SRR5930533.9	d__Bacteria;p__Bacteroidota;c__Bacteroidia;o__Bacteroidales;f__Bacteroidaceae;g__Bacteroides;s__Bacteroides stercoris	1.33014794740151	R
semibin_SRR16554648.24	d__Bacteria;p__Bacillota;c__Clostridia;o__Lachnospirales;f__Lachnospiraceae;g__Agathobacter;s__Agathobacter rectalis	1.32718774232338	R
metabat_SRR16554747.6	d__Bacteria;p__Bacteroidota;c__Bacteroidia;o__Bacteroidales;f__Tannerellaceae;g__Parabacteroides;s__Parabacteroides distasonis	1.32046827229927	R
semibin_ERR6281658.22	d__Bacteria;p__Bacteroidota;c__Bacteroidia;o__Bacteroidales;f__Bacteroidaceae;g__Phocaeicola;s__Phocaeicola plebeius_A	1.31127544793556	R
maxbin_SRR16554749.005	d__Bacteria;p__Bacillota;c__Clostridia;o__Oscillospirales;f__Ruminococcaceae;g__Faecalibacterium;s__Faecalibacterium prausnitzii	1.30861529263924	R
maxbin_SRR16554751.004	d__Bacteria;p__Bacteroidota;c__Bacteroidia;o__Bacteroidales;f__Bacteroidaceae;g__Prevotella;s__Prevotella sp003447235	1.27472885999153	R
semibin_SRR5930536.88	d__Bacteria;p__Bacillota;c__Clostridia;o__Oscillospirales;f__Ruminococcaceae;g__Faecalibacterium;s__Faecalibacterium sp900539945	1.24348625096749	R
semibin_SRR16554673.8	d__Bacteria;p__Bacteroidota;c__Bacteroidia;o__Bacteroidales;f__Bacteroidaceae;g__Bacteroides;s__Bacteroides thetaiotaomicron_A	1.24171170148323	R
metabat_SRR16554705.23	d__Bacteria;p__Bacillota;c__Clostridia;o__Oscillospirales;f__Oscillospiraceae;g__Pelethomonas;s__	1.22865613851021	R
semibin_SRR16554638.21	d__Bacteria;p__Bacillota;c__Clostridia;o__Christensenellales;f__Borkfalkiaceae;g__Scatosoma;s__	1.22830041799019	R
semibin_SRR16554673.13	d__Bacteria;p__Bacteroidota;c__Bacteroidia;o__Bacteroidales;f__Tannerellaceae;g__Parabacteroides;s__Parabacteroides goldsteinii	1.22169646176766	R
metabat_SRR16554705.28	d__Bacteria;p__Bacillota;c__Clostridia;o__Lachnospirales;f__Lachnospiraceae;g__Agathobacter;s__Agathobacter rectalis	1.21817227754067	R
semibin_SRR6000921.57	d__Bacteria;p__Bacillota;c__Clostridia;o__Oscillospirales;f__Ruminococcaceae;g__Faecalibacterium;s__Faecalibacterium prausnitzii	1.21435769948433	R
semibin_SRR16554775.18	d__Bacteria;p__Bacillota;c__Clostridia;o__Oscillospirales;f__Ruminococcaceae;g__Faecalibacterium;s__Faecalibacterium duncaniae	1.19523855599831	R
semibin_SRR16554644.20	d__Bacteria;p__Bacillota;c__Clostridia;o__Oscillospirales;f__Oscillospiraceae;g__CAG-103;s__CAG-103 sp900543625	1.19453116807411	R
maxbin_SRR16554774.005	d__Bacteria;p__Bacillota;c__Clostridia;o__Oscillospirales;f__Ruminococcaceae;g__Faecalibacterium;s__Faecalibacterium longum	1.18947609815071	R
maxbin_SRR16554762.009	d__Bacteria;p__Bacillota;c__Clostridia;o__Oscillospirales;f__Ruminococcaceae;g__Faecalibacterium;s__Faecalibacterium prausnitzii	1.18873270902108	R
semibin_SRR16554695.27	d__Bacteria;p__Bacillota;c__Clostridia;o__Oscillospirales;f__Oscillospiraceae;g__Hominicoprocola;s__Hominicoprocola sp900317525	1.18805035504769	R
semibin_SRR16554756.28	d__Bacteria;p__Bacillota;c__Clostridia;o__Oscillospirales;f__Ruminococcaceae;g__Hominimerdicola;s__Hominimerdicola aceti	1.17493769082497	R
maxbin_SRR16554759.001	d__Bacteria;p__Bacteroidota;c__Bacteroidia;o__Bacteroidales;f__Rikenellaceae;g__Alistipes;s__Alistipes finegoldii	1.15162142667244	R
semibin_SRR16554681.22	d__Bacteria;p__Bacteroidota;c__Bacteroidia;o__Bacteroidales;f__Muribaculaceae;g__UBA7173;s__UBA7173 sp900540205	1.12071498784493	R
semibin_SRR16554714.52	d__Bacteria;p__Bacillota;c__Clostridia;o__Oscillospirales;f__Ruminococcaceae;g__Faecalibacterium;s__Faecalibacterium longum	1.11975428018044	R
maxbin_SRR16554722.014	d__Bacteria;p__Bacillota;c__Clostridia;o__Lachnospirales;f__Lachnospiraceae;g__Agathobacter;s__Agathobacter rectalis	1.11360498818825	R
maxbin_SRR16554776.005_sub	d__Bacteria;p__Bacillota;c__Clostridia;o__Oscillospirales;f__Ruminococcaceae;g__Faecalibacterium;s__Faecalibacterium prausnitzii	1.10735675248574	R
semibin_ERR6282298.56	d__Bacteria;p__Pseudomonadota;c__Gammaproteobacteria;o__Burkholderiales;f__Burkholderiaceae;g__Sutterella;s__Sutterella wadsworthensis_A	1.10675689134072	R
maxbin_SRR25825516.008	d__Bacteria;p__Bacillota;c__Clostridia;o__Oscillospirales;f__Ruminococcaceae;g__Faecalibacterium;s__Faecalibacterium butyricigenerans	1.10548743161629	R
metabat_SRR16554633.8	d__Bacteria;p__Bacillota;c__Clostridia;o__Lachnospirales;f__Lachnospiraceae;g__Acetatifactor;s__Acetatifactor acetigignens	1.10529765042733	R
maxbin_SRR16554707.013	d__Bacteria;p__Bacillota;c__Clostridia;o__Lachnospirales;f__Lachnospiraceae;g__Acetatifactor;s__Acetatifactor acetigignens	1.10086616429756	R
maxbin_SRR16554659.005	d__Bacteria;p__Bacillota;c__Clostridia;o__Oscillospirales;f__Acutalibacteraceae;g__Eubacterium_R;s__Eubacterium_R sp003526845	1.09763070496987	R
metabat_SRR16554643.13	d__Bacteria;p__Bacillota;c__Clostridia;o__Christensenellales;f__CAG-138;g__UBA1685;s__UBA1685 sp002320595	1.07367762479256	R
metabat_SRR5930526.41	d__Bacteria;p__Bacillota;c__Clostridia;o__Lachnospirales;f__Anaerotignaceae;g__Anaerotignum_A;s__Anaerotignum_A faecicola	1.07207008752297	R
semibin_SRR16554707.35_sub	d__Bacteria;p__Bacillota;c__Clostridia;o__Lachnospirales;f__Lachnospiraceae;g__Agathobacter;s__Agathobacter faecis	1.07182678136299	R
metabat_SRR16554644.2	d__Bacteria;p__Bacillota;c__Clostridia;o__Oscillospirales;f__Acutalibacteraceae;g__CAG-177;s__CAG-177 sp003514385	1.06671592149208	R
maxbin_SRR16554752.002	d__Bacteria;p__Pseudomonadota;c__Alphaproteobacteria;o__RF32;f__CAG-239;g__Scatacola_A;s__Scatacola_A faecigallinarum	1.0629920617051	R
maxbin_SRR16554660.011	d__Bacteria;p__Bacillota;c__Clostridia;o__Oscillospirales;f__Ruminococcaceae;g__Ruminiclostridium_E;s__Ruminiclostridium_E sp003512525	1.05331000241707	R
semibin_ERR6281586.22	d__Bacteria;p__Bacteroidota;c__Bacteroidia;o__Bacteroidales;f__Bacteroidaceae;g__Bacteroides;s__Bacteroides salyersiae	1.0530175820298	R
metabat_SRR16554660.22	d__Bacteria;p__Bacillota;c__Bacilli;o__RFN20;f__CAG-288;g__CAG-288;s__CAG-288 sp000437395	1.04444786462258	R
semibin_ERR6280907.75	d__Bacteria;p__Bacteroidota;c__Bacteroidia;o__Bacteroidales;f__Rikenellaceae;g__Tidjanibacter;s__Tidjanibacter inops	1.01863225850533	R
semibin_SRR16554652.24	d__Bacteria;p__Bacillota;c__Clostridia;o__Oscillospirales;f__Oscillospiraceae;g__Vescimonas;s__Vescimonas cirricatena	1.01635869893502	R
metabat_SRR16554625.18	d__Bacteria;p__Bacillota;c__Clostridia;o__Oscillospirales;f__Oscillospiraceae;g__Limivicinus;s__	1.01607223901222	R
semibin_SRR16554657.72	d__Bacteria;p__Bacillota;c__Clostridia;o__Oscillospirales;f__Ruminococcaceae;g__Hominimerdicola;s__Hominimerdicola aceti	1.00949427041481	R
semibin_SRR16554732.21_sub	d__Bacteria;p__Bacteroidota;c__Bacteroidia;o__Bacteroidales;f__Bacteroidaceae;g__Prevotella;s__Prevotella bivia	1.00124391469429	R
semibin_SRR5930499.112	d__Bacteria;p__Bacillota;c__Clostridia;o__Lachnospirales;f__Lachnospiraceae;g__Mediterraneibacter;s__Mediterraneibacter torques	1.00085803422402	R
metabat_SRR16554697.2	d__Bacteria;p__Bacillota;c__Clostridia;o__Oscillospirales;f__Ruminococcaceae;g__Hominimerdicola;s__Hominimerdicola aceti	0.997640694708331	R
semibin_SRR16554762.29	d__Bacteria;p__Pseudomonadota;c__Alphaproteobacteria;o__RF32;f__CAG-239;g__Scatacola_A;s__Scatacola_A faecigallinarum	0.994617308706744	R
semibin_SRR16554681.27	d__Bacteria;p__Bacillota;c__Clostridia;o__Lachnospirales;f__Lachnospiraceae;g__Acetatifactor;s__Acetatifactor intestinalis	0.986141528219684	R
metabat_SRR16554631.3	d__Bacteria;p__Bacillota;c__Clostridia;o__Oscillospirales;f__Oscillospiraceae;g__Oscillibacter;s__Oscillibacter pullicola	0.985429729551776	R
metabat_SRR16554785.19	d__Bacteria;p__Bacillota;c__Clostridia;o__Lachnospirales;f__Lachnospiraceae;g__Agathobacter;s__Agathobacter rectalis	0.983817423910602	R
semibin_SRR16554790.42	d__Bacteria;p__Bacillota;c__Negativicutes;o__Acidaminococcales;f__Acidaminococcaceae;g__Acidaminococcus;s__Acidaminococcus intestini	0.97291120442818	R
semibin_SRR16554653.24	d__Bacteria;p__Bacillota;c__Clostridia;o__Oscillospirales;f__Ruminococcaceae;g__Faecalibacterium;s__Faecalibacterium taiwanense	0.972368563742145	R
metabat_SRR5930519.9	d__Bacteria;p__Cyanobacteriota;c__Vampirovibrionia;o__Gastranaerophilales;f__Gastranaerophilaceae;g__Stercorousia;s__Stercorousia sp001917115	0.970078076452716	R
maxbin_SRR16554701.018	d__Bacteria;p__Bacillota;c__Clostridia;o__Oscillospirales;f__Ruminococcaceae;g__Faecalibacterium;s__Faecalibacterium prausnitzii	0.96991237554024	R
maxbin_SRR16554633.004_sub	d__Bacteria;p__Bacillota;c__Clostridia;o__Oscillospirales;f__Ruminococcaceae;g__Ruminiclostridium_E;s__Ruminiclostridium_E sp900539195	0.958219374746783	R
metabat_SRR5930533.32	d__Bacteria;p__Bacillota;c__Clostridia;o__Oscillospirales;f__Oscillospiraceae;g__Vescimonas;s__Vescimonas cirricatena	0.950726355642779	R
semibin_SRR16554672.14	d__Bacteria;p__Bacteroidota;c__Bacteroidia;o__Bacteroidales;f__Bacteroidaceae;g__Bacteroides;s__Bacteroides xylanisolvens	0.949684347242816	R
maxbin_SRR16554740.006	d__Bacteria;p__Bacillota;c__Clostridia;o__Christensenellales;f__Aristaeellaceae;g__UBA11524;s__UBA11524 sp000437595	0.948614682287677	R
maxbin_SRR16554673.003	d__Bacteria;p__Bacillota;c__Clostridia;o__Oscillospirales;f__Ruminococcaceae;g__Faecalibacterium;s__Faecalibacterium longum	0.942586268515094	R
maxbin_Bl_23.002	d__Bacteria;p__Bacillota;c__Clostridia;o__Oscillospirales;f__Acutalibacteraceae;g__Fimenecus;s__Fimenecus sp000432435	0.941716398329242	R
metabat_SRR16554749.2	d__Bacteria;p__Bacillota;c__Clostridia;o__Oscillospirales;f__Ruminococcaceae;g__Ruminiclostridium_E;s__Ruminiclostridium_E siraeum	0.931299056143268	R
semibin_SRR16554762.18	d__Bacteria;p__Bacteroidota;c__Bacteroidia;o__Bacteroidales;f__Bacteroidaceae;g__Prevotella;s__Prevotella stercorea	0.929468239874347	R
semibin_SRR6000891.14	d__Bacteria;p__Bacteroidota;c__Bacteroidia;o__Bacteroidales;f__Bacteroidaceae;g__Paraprevotella;s__Paraprevotella clara	0.927647437185748	R
semibin_SRR16554749.33	d__Bacteria;p__Bacillota;c__Clostridia;o__Oscillospirales;f__Oscillospiraceae;g__Vescimonas;s__Vescimonas sp000435555	0.926048602194293	R
metabat_SRR6000907.39	d__Bacteria;p__Desulfobacterota_I;c__Desulfovibrionia;o__Desulfovibrionales;f__Desulfovibrionaceae;g__Bilophila;s__Bilophila wadsworthia	0.92601498517464	R
semibin_SRR16554765.35	d__Bacteria;p__Bacteroidota;c__Bacteroidia;o__Bacteroidales;f__Bacteroidaceae;g__Paraprevotella;s__Paraprevotella clara	0.915958370298846	R
maxbin_SRR16554772.010	d__Bacteria;p__Bacteroidota;c__Bacteroidia;o__Bacteroidales;f__Bacteroidaceae;g__Prevotella;s__Prevotella sp002251365	0.892276372045978	R
maxbin_SRR5930508.026	d__Bacteria;p__Bacillota;c__Clostridia;o__Oscillospirales;f__Ruminococcaceae;g__Faecalibacterium;s__Faecalibacterium taiwanense	0.881213630766375	R
semibin_SRR25825512.2_sub	d__Bacteria;p__Bacillota;c__Clostridia;o__Oscillospirales;f__Ruminococcaceae;g__Ruminiclostridium_E;s__Ruminiclostridium_E siraeum	0.868251885504229	R
maxbin_SRR16554681.010	d__Bacteria;p__Bacillota;c__Clostridia;o__Christensenellales;f__Aristaeellaceae;g__UBA11524;s__UBA11524 sp000437595	0.863787139982684	R
maxbin_SRR16554763.011	d__Bacteria;p__Bacteroidota;c__Bacteroidia;o__Bacteroidales;f__Muribaculaceae;g__Paramuribaculum;s__Paramuribaculum sp000431155	0.863387073606952	R
maxbin_SRR6000892.009	d__Bacteria;p__Bacillota;c__Clostridia;o__Christensenellales;f__CAG-138;g__UBA1685;s__UBA1685 sp002320595	0.860299672216876	R
maxbin_SRR16554744.003	d__Bacteria;p__Bacillota;c__Clostridia;o__Oscillospirales;f__Ruminococcaceae;g__Negativibacillus;s__Negativibacillus sp000435195	0.85826596173714	R
metabat_SRR25825503.11	d__Bacteria;p__Bacillota;c__Clostridia;o__Oscillospirales;f__Ruminococcaceae;g__Ruminiclostridium_E;s__Ruminiclostridium_E siraeum	0.856937970251544	R
metabat_SRR5930536.13	d__Bacteria;p__Bacillota;c__Clostridia;o__Oscillospirales;f__Oscillospiraceae;g__Flavonifractor;s__Flavonifractor plautii	0.854921783537372	R
metabat_SRR16554760.5	d__Bacteria;p__Bacillota;c__Clostridia;o__TANB77;f__CAG-508;g__Merdicola;s__Merdicola sp018371855	0.854180897802813	R
semibin_SRR16554781.23	d__Bacteria;p__Bacteroidota;c__Bacteroidia;o__Bacteroidales;f__Bacteroidaceae;g__Bacteroides;s__Bacteroides intestinalis	0.847340907186969	R
maxbin_SRR16554647.011_sub	d__Bacteria;p__Bacillota;c__Clostridia;o__Oscillospirales;f__Ruminococcaceae;g__Faecalibacterium;s__Faecalibacterium tardum	0.846499170393451	R
metabat_SRR16554705.21	d__Bacteria;p__Bacillota;c__Clostridia;o__Oscillospirales;f__Ruminococcaceae;g__Ruminiclostridium_E;s__Ruminiclostridium_E siraeum	0.837687458128436	R
semibin_SRR25825504.166	d__Bacteria;p__Bacteroidota;c__Bacteroidia;o__Bacteroidales;f__Muribaculaceae;g__UBA7173;s__UBA7173 sp001701135	0.837157215208514	R
semibin_SRR16554653.1	d__Bacteria;p__Bacteroidota;c__Bacteroidia;o__Bacteroidales;f__Bacteroidaceae;g__Bacteroides;s__Bacteroides xylanisolvens	0.83570941838692	R
metabat_SRR16554763.9	d__Bacteria;p__Bacillota;c__Clostridia;o__Oscillospirales;f__Ruminococcaceae;g__Ruminiclostridium_E;s__Ruminiclostridium_E siraeum	0.829330886930926	R
metabat_SRR16554653.5	d__Bacteria;p__Bacillota;c__Clostridia;o__Christensenellales;f__CAG-917;g__;s__	0.821756567091449	R
metabat_SRR6000910.38_sub	d__Bacteria;p__Bacteroidota;c__Bacteroidia;o__Bacteroidales;f__Bacteroidaceae;g__Bacteroides;s__Bacteroides xylanisolvens	0.821267809004291	R
semibin_SRR16554652.75	d__Bacteria;p__Verrucomicrobiota;c__Verrucomicrobiia;o__Verrucomicrobiales;f__Akkermansiaceae;g__Akkermansia;s__Akkermansia biwaensis	0.815532769293292	R
maxbin_SRR16554654.015	d__Bacteria;p__Bacillota;c__Clostridia;o__Lachnospirales;f__Lachnospiraceae;g__Agathobacter;s__Agathobacter rectalis	0.807711209387286	R
metabat_SRR16554727.4	d__Bacteria;p__Bacteroidota;c__Bacteroidia;o__Bacteroidales;f__Muribaculaceae;g__Lepagella;s__Lepagella sp900541835	0.807460512251361	R
maxbin_SRR16554767.011	d__Bacteria;p__Bacillota;c__Clostridia;o__Oscillospirales;f__Ruminococcaceae;g__Faecalibacterium;s__Faecalibacterium duncaniae	0.805088962645038	R
maxbin_SRR16554643.001	d__Bacteria;p__Bacillota;c__Clostridia;o__Christensenellales;f__CAG-138;g__UMGS693;s__UMGS693 sp900544555	0.799340094656451	R
metabat_SRR6000896.30	d__Bacteria;p__Bacillota;c__Clostridia;o__Oscillospirales;f__Oscillospiraceae;g__Lawsonibacter;s__Lawsonibacter sp902363045	0.793523158163531	R
maxbin_SRR16554628.012	d__Bacteria;p__Bacillota;c__Clostridia;o__Oscillospirales;f__Ruminococcaceae;g__Faecalibacterium;s__Faecalibacterium duncaniae	0.792609895796283	R
metabat_SRR25825497.15	d__Bacteria;p__Bacteroidota;c__Bacteroidia;o__Bacteroidales;f__Bacteroidaceae;g__Prevotella;s__Prevotella copri	0.792550291151507	R
maxbin_SRR5930504.027	d__Bacteria;p__Bacillota;c__Clostridia;o__Lachnospirales;f__Lachnospiraceae;g__Lachnospira;s__Lachnospira sp000437735	0.789278472990497	R
maxbin_SRR16554743.001_sub	d__Bacteria;p__Pseudomonadota;c__Gammaproteobacteria;o__Enterobacterales;f__Enterobacteriaceae;g__Cronobacter;s__Cronobacter malonaticus	0.781534637541278	R
semibin_SRR5930494.35	d__Bacteria;p__Bacillota;c__Clostridia;o__Oscillospirales;f__Ruminococcaceae;g__Ruminiclostridium_E;s__Ruminiclostridium_E siraeum	0.780752147764667	R
maxbin_SRR25825502.008	d__Bacteria;p__Bacillota;c__Clostridia;o__Oscillospirales;f__Oscillospiraceae;g__CAG-103;s__CAG-103 sp000432375	0.779257501692279	R
metabat_SRR16554713.7	d__Bacteria;p__Bacillota;c__Clostridia;o__Oscillospirales;f__Ruminococcaceae;g__Faecalibacterium;s__Faecalibacterium taiwanense	0.779140795797809	R
maxbin_ERR6282070.040_sub	d__Bacteria;p__Bacillota;c__Clostridia;o__Oscillospirales;f__Ruminococcaceae;g__Faecalibacterium;s__Faecalibacterium taiwanense	0.775848235220416	R
metabat_SRR16554665.10	d__Bacteria;p__Desulfobacterota_I;c__Desulfovibrionia;o__Desulfovibrionales;f__Desulfovibrionaceae;g__Bilophila;s__Bilophila wadsworthia	0.77322002801369	R
metabat_SRR16554727.13_sub	d__Bacteria;p__Bacillota;c__Clostridia;o__Oscillospirales;f__Oscillospiraceae;g__F23-B02;s__F23-B02 sp001916715	0.772273148626788	R
semibin_SRR16554744.30	d__Bacteria;p__Pseudomonadota;c__Gammaproteobacteria;o__Enterobacterales;f__Enterobacteriaceae;g__Klebsiella;s__Klebsiella variicola	0.771911110014422	R
metabat_SRR16554785.21	d__Bacteria;p__Bacillota;c__Clostridia;o__Oscillospirales;f__Oscillospiraceae;g__Vescimonas;s__Vescimonas cirricatena	0.76851221475075	R
semibin_SRR16554759.10_sub	d__Bacteria;p__Bacteroidota;c__Bacteroidia;o__Bacteroidales;f__Bacteroidaceae;g__Bacteroides;s__Bacteroides uniformis	0.762409175962909	R
semibin_SRR25825495.18	d__Bacteria;p__Bacteroidota;c__Bacteroidia;o__Bacteroidales;f__Bacteroidaceae;g__Prevotella;s__Prevotella copri	0.751674021810992	R
maxbin_SRR6000912.006_sub	d__Bacteria;p__Bacteroidota;c__Bacteroidia;o__Bacteroidales;f__Bacteroidaceae;g__Bacteroides;s__Bacteroides thetaiotaomicron	0.746979559988482	R
semibin_SRR16554728.20	d__Bacteria;p__Bacillota;c__Clostridia;o__Christensenellales;f__CAG-138;g__PeH17;s__PeH17 sp000435055	0.744308914274676	R
semibin_SRR16554780.22	d__Bacteria;p__Bacillota;c__Clostridia;o__Oscillospirales;f__Ruminococcaceae;g__Faecalibacterium;s__Faecalibacterium butyricigenerans	0.741745676130755	R
metabat_ERR6279627.10	d__Bacteria;p__Bacillota;c__Clostridia;o__Oscillospirales;f__Ruminococcaceae;g__Faecalibacterium;s__Faecalibacterium taiwanense	0.739053811163409	R
metabat_SRR16554651.16_sub	d__Bacteria;p__Bacillota;c__Clostridia;o__Oscillospirales;f__Oscillospiraceae;g__Vescimonas;s__Vescimonas sp000435555	0.737086261839374	R
semibin_SRR6000945.4	d__Bacteria;p__Bacteroidota;c__Bacteroidia;o__Bacteroidales;f__Bacteroidaceae;g__Bacteroides;s__Bacteroides thetaiotaomicron	0.735504235357745	R
semibin_ERR6282383.16	d__Bacteria;p__Bacillota;c__Clostridia;o__Lachnospirales;f__Lachnospiraceae;g__Otoolea;s__Otoolea fessa	0.734454239935382	R
semibin_SRR16554633.6	d__Bacteria;p__Bacillota;c__Clostridia;o__Oscillospirales;f__Oscillospiraceae;g__Hominicoprocola;s__Hominicoprocola fusiformis	0.729648079008563	R
maxbin_ERR6232518.013	d__Bacteria;p__Bacillota;c__Clostridia;o__Lachnospirales;f__Lachnospiraceae;g__Blautia_A;s__Blautia_A wexlerae	0.729638780683978	R
metabat_SRR16554654.55	d__Bacteria;p__Bacillota;c__Clostridia;o__Oscillospirales;f__Oscillospiraceae;g__Vescimonas;s__Vescimonas sp900547745	0.727071966261371	R
semibin_SRR16554679.4	d__Bacteria;p__Bacillota;c__Clostridia;o__Oscillospirales;f__Ruminococcaceae;g__Faecalibacterium;s__Faecalibacterium longum	0.72543999108742	R
semibin_SRR5930528.37	d__Bacteria;p__Bacillota;c__Clostridia;o__Lachnospirales;f__Lachnospiraceae;g__Blautia_A;s__Blautia_A wexlerae	0.725057210058673	R
semibin_ERR6275679.14	d__Bacteria;p__Bacillota;c__Clostridia;o__Lachnospirales;f__Lachnospiraceae;g__Blautia_A;s__Blautia_A wexlerae	0.722672666639789	R
semibin_ERR6279646.10	d__Bacteria;p__Bacillota;c__Clostridia;o__Lachnospirales;f__Lachnospiraceae;g__Blautia_A;s__Blautia_A wexlerae	0.720784153074725	R
semibin_SRR16554730.5	d__Bacteria;p__Bacillota;c__Clostridia;o__Lachnospirales;f__Lachnospiraceae;g__Blautia_A;s__Blautia_A wexlerae	0.712509836287005	R
semibin_SRR16554716.24	d__Bacteria;p__Bacillota;c__Clostridia;o__Oscillospirales;f__Ruminococcaceae;g__Faecalibacterium;s__Faecalibacterium taiwanense	0.706990446180804	R
semibin_SRR16554766.35_sub	d__Bacteria;p__Bacillota;c__Clostridia;o__Lachnospirales;f__Lachnospiraceae;g__Blautia_A;s__Blautia_A wexlerae	0.704942192167743	R
metabat_SRR16554625.19	d__Bacteria;p__Bacillota;c__Clostridia;o__Oscillospirales;f__Oscillospiraceae;g__Oscillibacter;s__Oscillibacter segnis	0.704860772222979	R
metabat_ERR6282137.16	d__Bacteria;p__Bacteroidota;c__Bacteroidia;o__Bacteroidales;f__Muribaculaceae;g__UBA7173;s__UBA7173 sp001701135	0.703320945829852	R
maxbin_SRR16554706.002	d__Bacteria;p__Bacillota;c__Clostridia;o__Christensenellales;f__CAG-917;g__CAG-349;s__CAG-349 sp003539515	0.701853002638324	R
metabat_SRR5930495.2	d__Bacteria;p__Bacteroidota;c__Bacteroidia;o__Bacteroidales;f__Bacteroidaceae;g__Bacteroides;s__Bacteroides rodentium	0.701200927824481	R
metabat_SRR5930527.86	d__Bacteria;p__Bacillota;c__Clostridia;o__Lachnospirales;f__Lachnospiraceae;g__Enterocloster;s__Enterocloster sp000431375	0.700755800337298	R
semibin_SRR16554744.40_sub	d__Bacteria;p__Bacillota;c__Clostridia;o__Oscillospirales;f__Ruminococcaceae;g__Faecalibacterium;s__Faecalibacterium sp900540455	0.694880808920367	R
semibin_SRR16554711.19	d__Bacteria;p__Bacillota;c__Clostridia;o__Oscillospirales;f__Ruminococcaceae;g__Faecalibacterium;s__Faecalibacterium taiwanense	0.694692339033587	R
semibin_SRR16554721.17	d__Bacteria;p__Bacteroidota;c__Bacteroidia;o__Bacteroidales;f__Bacteroidaceae;g__Phocaeicola;s__Phocaeicola dorei	0.690691079229815	R
semibin_SRR16554662.4_sub	d__Bacteria;p__Bacillota;c__Clostridia;o__Oscillospirales;f__Acutalibacteraceae;g__Ruminococcoides;s__Ruminococcoides bromii	0.68834670934151	R
maxbin_SRR16554735.013	d__Bacteria;p__Bacillota;c__Clostridia;o__Oscillospirales;f__Oscillospiraceae;g__Flavonifractor;s__Flavonifractor plautii	0.685957635969623	R
maxbin_SRR25825521.012_sub	d__Bacteria;p__Bacillota;c__Clostridia;o__Oscillospirales;f__Ruminococcaceae;g__Faecalibacterium;s__Faecalibacterium taiwanense	0.681910003752215	R
metabat_ERR6275674.37	d__Bacteria;p__Bacteroidota;c__Bacteroidia;o__Bacteroidales;f__Rikenellaceae;g__Alistipes;s__Alistipes avistercoris	0.678925003141864	R
semibin_SRR16554746.23	d__Bacteria;p__Bacillota;c__Clostridia;o__Lachnospirales;f__Lachnospiraceae;g__Wujia;s__Wujia hominis	0.678003098101123	R
metabat_SRR16554626.8	d__Bacteria;p__Bacillota;c__Clostridia;o__Oscillospirales;f__Oscillospiraceae;g__Hominicoprocola;s__Hominicoprocola sp900317525	0.67509671601723	R
maxbin_SRR16554739.002	d__Bacteria;p__Bacteroidota;c__Bacteroidia;o__Bacteroidales;f__Bacteroidaceae;g__Bacteroides;s__Bacteroides thetaiotaomicron	0.673558498949511	R
metabat_SRR16554747.15	d__Bacteria;p__Pseudomonadota;c__Gammaproteobacteria;o__Burkholderiales;f__Burkholderiaceae;g__Parasutterella;s__Parasutterella gallistercoris	0.672008778185351	R
semibin_SRR5930498.118	d__Bacteria;p__Bacillota;c__Clostridia;o__Lachnospirales;f__Lachnospiraceae;g__Butyribacter;s__Butyribacter sp003529475	0.669319655031665	R
metabat_SRR16554695.22	d__Bacteria;p__Bacillota;c__Clostridia;o__Lachnospirales;f__Lachnospiraceae;g__Dorea_D;s__Dorea_D sp000433535	0.665282751650317	R
semibin_SRR6000910.14	d__Bacteria;p__Bacillota;c__Clostridia;o__Lachnospirales;f__Lachnospiraceae;g__Blautia_A;s__Blautia_A wexlerae	0.665023411840899	R
metabat_ERR6275676.3	d__Bacteria;p__Bacillota;c__Clostridia;o__Oscillospirales;f__Oscillospiraceae;g__CAG-103;s__CAG-103 sp000432375	0.663854922384723	R
semibin_SRR5930494.234	d__Bacteria;p__Bacillota;c__Clostridia;o__Oscillospirales;f__Ruminococcaceae;g__Porcipelethomonas;s__Porcipelethomonas sp900538575	0.661511744589313	R
maxbin_SRR16554730.020	d__Bacteria;p__Bacillota;c__Clostridia;o__Oscillospirales;f__Acutalibacteraceae;g__Ruminococcoides;s__Ruminococcoides intestinalis	0.656085099310382	R
metabat_SRR16554775.14	d__Bacteria;p__Bacteroidota;c__Bacteroidia;o__Bacteroidales;f__Tannerellaceae;g__Parabacteroides_B;s__	0.646960403055652	R
maxbin_Bl_34105.009_sub	d__Bacteria;p__Bacillota;c__Clostridia;o__Oscillospirales;f__Ruminococcaceae;g__Faecalibacterium;s__Faecalibacterium taiwanense	0.645666207403644	R
metabat_SRR16554763.12	d__Bacteria;p__Bacillota;c__Clostridia;o__Lachnospirales;f__Lachnospiraceae;g__CAG-194;s__CAG-194 sp000432915	0.644527162641986	R
semibin_SRR16554763.40_sub	d__Bacteria;p__Bacillota;c__Clostridia;o__Oscillospirales;f__Oscillospiraceae;g__Limivicinus;s__Limivicinus sp900547315	0.642056967348559	R
maxbin_SRR5930522.022	d__Bacteria;p__Bacillota;c__Clostridia;o__Lachnospirales;f__Lachnospiraceae;g__Blautia_A;s__Blautia_A wexlerae	0.633865322203143	R
semibin_SRR16554648.6	d__Bacteria;p__Bacteroidota;c__Bacteroidia;o__Bacteroidales;f__Bacteroidaceae;g__Bacteroides;s__Bacteroides xylanisolvens	0.630579854578479	R
semibin_ERR6275677.21	d__Bacteria;p__Bacillota;c__Clostridia;o__Lachnospirales;f__Lachnospiraceae;g__Agathobacter;s__Agathobacter rectalis	0.630492295355304	R
maxbin_SRR5930513.008_sub	d__Bacteria;p__Bacteroidota;c__Bacteroidia;o__Bacteroidales;f__Bacteroidaceae;g__Bacteroides;s__Bacteroides thetaiotaomicron	0.629493738741382	R
metabat_SRR16554643.9	d__Bacteria;p__Bacteroidota;c__Bacteroidia;o__Bacteroidales;f__Marinifilaceae;g__Culturomica;s__Culturomica lanea	0.62675287875603	R
metabat_SRR5930515.2	d__Bacteria;p__Bacillota;c__Clostridia;o__Oscillospirales;f__Oscillospiraceae;g__Oscillibacter;s__Oscillibacter welbionis	0.625352169603808	R
semibin_SRR5930531.66	d__Bacteria;p__Bacillota;c__Clostridia;o__Lachnospirales;f__Lachnospiraceae;g__Agathobacter;s__Agathobacter rectalis	0.624118830294116	R
metabat_SRR16554643.3	d__Bacteria;p__Bacillota;c__Clostridia;o__Christensenellales;f__CAG-138;g__Aphodomorpha;s__Aphodomorpha intestinavium	0.624077643484576	R
maxbin_Bl_34105.001	d__Bacteria;p__Bacillota;c__Clostridia;o__Lachnospirales;f__Lachnospiraceae;g__Agathobacter;s__Agathobacter rectalis	0.623424913019641	R
semibin_SRR5930533.32_sub	d__Bacteria;p__Bacillota;c__Clostridia;o__Lachnospirales;f__Lachnospiraceae;g__Roseburia_C;s__Roseburia_C amylophila	0.623142804235919	R
metabat_Bl_17.3	d__Bacteria;p__Bacillota;c__Clostridia;o__Oscillospirales;f__Oscillospiraceae;g__CAG-103;s__CAG-103 sp000432375	0.620430614084704	R
metabat_SRR16554752.12_sub	d__Bacteria;p__Bacillota;c__Clostridia;o__Oscillospirales;f__Ruminococcaceae;g__Faecalibacterium;s__Faecalibacterium longum	0.617562259764178	R
metabat_ERR6279615.15	d__Bacteria;p__Bacillota;c__Clostridia;o__Lachnospirales;f__Lachnospiraceae;g__Blautia_A;s__Blautia_A wexlerae	0.616667415232165	R
semibin_SRR5930499.80	d__Bacteria;p__Bacteroidota;c__Bacteroidia;o__Bacteroidales;f__Tannerellaceae;g__Parabacteroides;s__Parabacteroides johnsonii	0.616386200518115	R
metabat_SRR5930501.8	d__Bacteria;p__Pseudomonadota;c__Alphaproteobacteria;o__RF32;f__CAG-239;g__Scatocola;s__Scatocola faecipullorum	0.614808227152331	R
metabat_SRR25825493.20	d__Bacteria;p__Pseudomonadota;c__Gammaproteobacteria;o__Burkholderiales;f__Burkholderiaceae;g__Parasutterella;s__Parasutterella gallistercoris	0.609789575666888	R
semibin_ERR6243877.10	d__Bacteria;p__Bacillota;c__Clostridia;o__Lachnospirales;f__Lachnospiraceae;g__Blautia_A;s__Blautia_A wexlerae	0.609321440786822	R
semibin_SRR16554734.5	d__Bacteria;p__Bacillota;c__Clostridia;o__Lachnospirales;f__Lachnospiraceae;g__Otoolea;s__Otoolea fessa	0.608348991007312	R
maxbin_SRR5930501.001	d__Bacteria;p__Bacillota;c__Clostridia;o__Christensenellales;f__CAG-917;g__CAG-349;s__CAG-349 sp003539515	0.607037688822253	R
semibin_SRR16554739.16	d__Bacteria;p__Bacillota;c__Clostridia;o__Lachnospirales;f__Lachnospiraceae;g__Roseburia;s__Roseburia intestinalis	0.604102934927447	R
metabat_SRR5930529.8	d__Bacteria;p__Bacillota;c__Clostridia;o__Oscillospirales;f__Oscillospiraceae;g__Lawsonibacter;s__Lawsonibacter sp900066825	0.603833998770221	R
metabat_SRR25825504.22_sub	d__Bacteria;p__Bacillota;c__Clostridia;o__Oscillospirales;f__Oscillospiraceae;g__CAG-103;s__CAG-103 sp000432375	0.59734317216347	R
metabat_SRR16554746.24	d__Bacteria;p__Bacillota;c__Clostridia;o__Oscillospirales;f__Ruminococcaceae;g__Faecalibacterium;s__Faecalibacterium taiwanense	0.597315515608294	R
maxbin_ERR6232528.007	d__Bacteria;p__Bacillota;c__Clostridia;o__Lachnospirales;f__Lachnospiraceae;g__Agathobacter;s__Agathobacter rectalis	0.594289745420917	R
metabat_SRR6000947.37_sub	d__Bacteria;p__Bacillota;c__Clostridia;o__Lachnospirales;f__Lachnospiraceae;g__Blautia_A;s__Blautia_A wexlerae	0.593816722959979	R
maxbin_ERR6281505.022	d__Bacteria;p__Bacillota;c__Clostridia;o__Lachnospirales;f__Lachnospiraceae;g__Blautia_A;s__Blautia_A wexlerae	0.589411939711078	R
metabat_ERR6235716.8_sub	d__Bacteria;p__Bacillota;c__Clostridia;o__Lachnospirales;f__Lachnospiraceae;g__Blautia_A;s__Blautia_A wexlerae	0.588278378576739	R
maxbin_SRR5930521.014	d__Bacteria;p__Bacillota;c__Clostridia;o__Lachnospirales;f__Lachnospiraceae;g__Blautia_A;s__Blautia_A wexlerae	0.587718512148364	R
semibin_ERR6230326.3	d__Bacteria;p__Bacillota;c__Clostridia;o__Lachnospirales;f__Lachnospiraceae;g__Blautia_A;s__Blautia_A wexlerae	0.586270178884967	R
metabat_SRR16554711.16	d__Bacteria;p__Bacillota;c__Clostridia;o__Lachnospirales;f__Lachnospiraceae;g__Alitiscatomonas;s__Alitiscatomonas aceti	0.58407195958565	R
semibin_SRR16554655.39	d__Bacteria;p__Bacteroidota;c__Bacteroidia;o__Bacteroidales;f__Tannerellaceae;g__Parabacteroides;s__Parabacteroides merdae	0.58350291404198	R
maxbin_ERR6264280.016_sub	d__Bacteria;p__Bacillota;c__Clostridia;o__Lachnospirales;f__Lachnospiraceae;g__Agathobacter;s__Agathobacter rectalis	0.580603326887591	R
semibin_ERR6281518.59	d__Bacteria;p__Bacteroidota;c__Bacteroidia;o__Bacteroidales;f__UBA932;g__Cryptobacteroides;s__Cryptobacteroides sp000433355	0.579707409471972	R
metabat_SRR16554632.25	d__Bacteria;p__Bacillota;c__Clostridia;o__Lachnospirales;f__Lachnospiraceae;g__Wujia;s__Wujia hominis	0.578578139872058	R
semibin_SRR25825516.1	d__Bacteria;p__Bacillota;c__Clostridia;o__Lachnospirales;f__Lachnospiraceae;g__Blautia_A;s__Blautia_A wexlerae	0.577263082594378	R
metabat_Bl_30792.3	d__Bacteria;p__Bacillota;c__Clostridia;o__Christensenellales;f__CAG-917;g__CAG-349;s__CAG-349 sp003539515	0.57491817626427	R
metabat_SRR16554674.5	d__Bacteria;p__Bacteroidota;c__Bacteroidia;o__Bacteroidales;f__Bacteroidaceae;g__Phocaeicola;s__Phocaeicola vulgatus	0.574255789846881	R
semibin_ERR6273965.5	d__Bacteria;p__Bacillota;c__Clostridia;o__Lachnospirales;f__Lachnospiraceae;g__Blautia_A;s__Blautia_A wexlerae	0.574246312708362	R
semibin_SRR16554674.4	d__Bacteria;p__Bacillota;c__Clostridia;o__Oscillospirales;f__Ruminococcaceae;g__Faecalibacterium;s__Faecalibacterium prausnitzii	0.573705936998828	R
maxbin_SRR16554641.006	d__Bacteria;p__Bacillota;c__Clostridia;o__Oscillospirales;f__Ruminococcaceae;g__Faecalibacterium;s__Faecalibacterium wellingii	0.571164990992053	R
semibin_SRR5930504.27	d__Bacteria;p__Bacillota;c__Clostridia;o__Lachnospirales;f__Lachnospiraceae;g__Blautia_A;s__Blautia_A wexlerae	0.56891664418648	R
maxbin_SRR6000920.039	d__Bacteria;p__Bacillota;c__Clostridia;o__Lachnospirales;f__Lachnospiraceae;g__Agathobacter;s__Agathobacter rectalis	0.567450608343585	R
semibin_ERR6279674.8	d__Bacteria;p__Bacillota;c__Clostridia;o__Lachnospirales;f__Lachnospiraceae;g__Blautia_A;s__Blautia_A wexlerae	0.56525864753197	R
semibin_SRR5930519.26	d__Bacteria;p__Bacillota;c__Clostridia;o__Lachnospirales;f__Lachnospiraceae;g__Blautia_A;s__Blautia_A wexlerae	0.56481804999779	R
maxbin_Bl_34105.010	d__Bacteria;p__Bacillota;c__Clostridia;o__Lachnospirales;f__Lachnospiraceae;g__Blautia_A;s__Blautia_A wexlerae	0.564338471025927	R
semibin_SRR5930526.60	d__Bacteria;p__Bacillota;c__Clostridia;o__Lachnospirales;f__Lachnospiraceae;g__Lachnospira;s__Lachnospira hominis	0.56427010449837	R
metabat_SRR5930494.72_sub	d__Bacteria;p__Bacteroidota;c__Bacteroidia;o__Bacteroidales;f__Bacteroidaceae;g__Bacteroides;s__Bacteroides intestinalis	0.563824738592608	R
maxbin_ERR6233695.025_sub	d__Bacteria;p__Bacillota;c__Clostridia;o__Oscillospirales;f__Ruminococcaceae;g__Hominimerdicola;s__Hominimerdicola aceti	0.563483144373401	R
semibin_Bl_19.3	d__Bacteria;p__Bacillota;c__Clostridia;o__Oscillospirales;f__Oscillospiraceae;g__CAG-103;s__CAG-103 sp000432375	0.563471461863025	R
maxbin_SRR16554787.013	d__Bacteria;p__Bacillota;c__Clostridia;o__Oscillospirales;f__Ruminococcaceae;g__Faecalibacterium;s__Faecalibacterium prausnitzii_E	0.556518878073199	R
maxbin_ERR6275668.007	d__Bacteria;p__Bacillota;c__Clostridia;o__Oscillospirales;f__Acutalibacteraceae;g__CAG-177;s__CAG-177 sp003538135	0.556244577497943	R
maxbin_ERR6279614.017_sub	d__Bacteria;p__Bacillota;c__Clostridia;o__Lachnospirales;f__Lachnospiraceae;g__Blautia_A;s__Blautia_A wexlerae	0.552435959906085	R
maxbin_SRR16554769.012	d__Bacteria;p__Bacillota;c__Clostridia;o__Oscillospirales;f__Ruminococcaceae;g__Ruminiclostridium_E;s__Ruminiclostridium_E siraeum	0.552110041708453	R
semibin_SRR5930501.70	d__Bacteria;p__Bacillota;c__Clostridia;o__Lachnospirales;f__Lachnospiraceae;g__Agathobacter;s__Agathobacter rectalis	0.551694895357593	R
metabat_SRR16554662.30_sub	d__Bacteria;p__Bacillota;c__Clostridia;o__Oscillospirales;f__Ruminococcaceae;g__Gemmiger;s__Gemmiger qucibialis	0.545957948297961	R
metabat_ERR6275663.38	d__Bacteria;p__Bacteroidota;c__Bacteroidia;o__Bacteroidales;f__UBA932;g__Cryptobacteroides;s__Cryptobacteroides sp000433355	0.544600869745715	R
semibin_SRR16554671.18	d__Bacteria;p__Bacillota;c__Clostridia;o__Oscillospirales;f__Oscillospiraceae;g__Hominicoprocola;s__Hominicoprocola sp900317525	0.541479314894183	R
semibin_ERR6279655.40	d__Bacteria;p__Bacillota;c__Clostridia;o__Lachnospirales;f__Lachnospiraceae;g__Blautia_A;s__Blautia_A wexlerae	0.535154904455646	R
semibin_SRR16554644.4	d__Bacteria;p__Bacillota;c__Clostridia;o__Oscillospirales;f__Ruminococcaceae;g__Faecalibacterium;s__Faecalibacterium prausnitzii	0.534838821024402	R
metabat_ERR6279652.5	d__Bacteria;p__Bacillota;c__Clostridia;o__Lachnospirales;f__Lachnospiraceae;g__Blautia_A;s__Blautia_A wexlerae	0.533343102068408	R
semibin_SRR25825499.11	d__Bacteria;p__Bacillota;c__Clostridia;o__Lachnospirales;f__Lachnospiraceae;g__Blautia_A;s__Blautia_A wexlerae	0.532051469416125	R
metabat_SRR16554749.32	d__Bacteria;p__Pseudomonadota;c__Gammaproteobacteria;o__Enterobacterales;f__Enterobacteriaceae;g__Enterobacter;s__Enterobacter hormaechei_C	0.529565955728991	R
semibin_SRR16554628.84	d__Bacteria;p__Bacillota;c__Clostridia;o__Oscillospirales;f__Acutalibacteraceae;g__CAG-217;s__CAG-217 sp000436335	0.522680367559894	R
metabat_SRR5930530.79	d__Bacteria;p__Pseudomonadota;c__Gammaproteobacteria;o__Burkholderiales;f__Burkholderiaceae;g__Parasutterella;s__Parasutterella gallistercoris	0.522582139105304	R
maxbin_ERR6279662.030	d__Bacteria;p__Bacillota;c__Clostridia;o__Lachnospirales;f__Lachnospiraceae;g__Blautia_A;s__Blautia_A wexlerae	0.522495652765735	R
maxbin_Bl_27199.002	d__Bacteria;p__Bacillota;c__Clostridia;o__Christensenellales;f__CAG-917;g__CAG-349;s__CAG-349 sp003539515	0.517246748537524	R
semibin_SRR6000907.58	d__Bacteria;p__Bacillota;c__Clostridia;o__Lachnospirales;f__Lachnospiraceae;g__Otoolea;s__Otoolea sp000435655	0.515220786661609	R
semibin_ERR6279661.5	d__Bacteria;p__Bacillota;c__Clostridia;o__Lachnospirales;f__Lachnospiraceae;g__Blautia_A;s__Blautia_A wexlerae	0.511894907087787	R
maxbin_SRR16554672.011_sub	d__Bacteria;p__Bacillota;c__Clostridia;o__Lachnospirales;f__Lachnospiraceae;g__Agathobacter;s__Agathobacter rectalis	0.511096920103534	R
semibin_SRR6000944.44	d__Bacteria;p__Pseudomonadota;c__Gammaproteobacteria;o__Burkholderiales;f__Burkholderiaceae;g__Parasutterella;s__Parasutterella excrementihominis	0.509012128443225	R
semibin_SRR25825510.41_sub	d__Bacteria;p__Bacillota;c__Clostridia;o__Lachnospirales;f__Lachnospiraceae;g__Blautia_A;s__Blautia_A wexlerae	0.508488263220294	R
metabat_ERR6281433.28	d__Bacteria;p__Bacillota;c__Clostridia;o__Oscillospirales;f__Oscillospiraceae;g__Hominicoprocola;s__Hominicoprocola sp900317525	0.508092905611499	R
semibin_SRR16554759.15	d__Bacteria;p__Bacillota;c__Clostridia;o__Oscillospirales;f__Ruminococcaceae;g__Faecalibacterium;s__Faecalibacterium duncaniae	0.5064381018586	R
metabat_SRR16554728.7	d__Bacteria;p__Bacillota;c__Clostridia;o__Oscillospirales;f__Oscillospiraceae;g__Vescimonas;s__Vescimonas sp900548615	0.504989470571979	R
semibin_ERR6264281.7	d__Bacteria;p__Bacillota;c__Clostridia;o__Lachnospirales;f__Lachnospiraceae;g__Blautia_A;s__Blautia_A wexlerae	0.5031222358651	R
semibin_ERR6275676.56	d__Bacteria;p__Bacteroidota;c__Bacteroidia;o__Bacteroidales;f__UBA932;g__Cryptobacteroides;s__Cryptobacteroides sp000433355	0.501617158979876	R
metabat_SRR16554654.18	d__Bacteria;p__Bacillota;c__Clostridia;o__Oscillospirales;f__Oscillospiraceae;g__Lawsonibacter;s__Lawsonibacter asaccharolyticus	0.501385594934924	R
metabat_SRR16554657.23	d__Bacteria;p__Bacillota;c__Clostridia;o__Oscillospirales;f__Oscillospiraceae;g__Vescimonas;s__Vescimonas cirricatena	0.50065823945473	R
metabat_ERR6279677.48_sub	d__Bacteria;p__Bacillota;c__Clostridia;o__Lachnospirales;f__Lachnospiraceae;g__Blautia_A;s__Blautia_A wexlerae	0.50029876384209	R
metabat_SRR5930534.43	d__Bacteria;p__Bacillota;c__Clostridia;o__Lachnospirales;f__Lachnospiraceae;g__Coprococcus;s__Coprococcus aceti	0.500283922285541	R
semibin_SRR16554784.78	d__Bacteria;p__Bacillota;c__Clostridia;o__Oscillospirales;f__Ruminococcaceae;g__Faecalibacterium;s__Faecalibacterium prausnitzii	0.498508836359485	R
metabat_SRR25825505.58	d__Bacteria;p__Bacillota;c__Clostridia;o__Oscillospirales;f__Ruminococcaceae;g__Huintestinicola;s__Huintestinicola butyrica	0.497027184099658	R
maxbin_SRR16554777.008	d__Bacteria;p__Bacillota;c__Clostridia;o__Oscillospirales;f__Oscillospiraceae;g__CAG-170;s__CAG-170 sp000432135	0.495030964941485	R
semibin_SRR16554715.19	d__Bacteria;p__Bacillota;c__Clostridia;o__Oscillospirales;f__Ruminococcaceae;g__Faecalibacterium;s__Faecalibacterium prausnitzii	0.493916119665606	R
maxbin_SRR16554652.022_sub	d__Bacteria;p__Bacillota;c__Clostridia;o__Lachnospirales;f__Lachnospiraceae;g__Wujia;s__Wujia hominis	0.490324224562152	R
semibin_ERR6275665.46	d__Bacteria;p__Bacillota;c__Negativicutes;o__Veillonellales;f__Megasphaeraceae;g__Megasphaera;s__Megasphaera sp001546855	0.484192635149463	R
semibin_SRR6000903.13	d__Bacteria;p__Bacillota;c__Clostridia;o__Lachnospirales;f__Lachnospiraceae;g__Blautia_A;s__Blautia_A wexlerae	0.48415216359566	R
metabat_SRR5930511.14	d__Bacteria;p__Bacillota;c__Clostridia;o__Oscillospirales;f__Ruminococcaceae;g__Gemmiger;s__Gemmiger sp900540595	0.483063484758838	R
semibin_SRR6000947.22	d__Bacteria;p__Pseudomonadota;c__Gammaproteobacteria;o__Burkholderiales;f__Burkholderiaceae;g__Sutterella;s__Sutterella wadsworthensis	0.481134678453906	R
maxbin_SRR5930506.040	d__Bacteria;p__Bacillota;c__Clostridia;o__Oscillospirales;f__Oscillospiraceae;g__Scatomorpha;s__Scatomorpha intestinigallinarum	0.477671350569232	R
semibin_SRR16554777.67	d__Bacteria;p__Verrucomicrobiota;c__Verrucomicrobiia;o__Verrucomicrobiales;f__Akkermansiaceae;g__Akkermansia;s__Akkermansia sp004167605	0.475714470476611	R
metabat_SRR5930506.9_sub	d__Bacteria;p__Bacillota;c__Clostridia;o__Lachnospirales;f__Lachnospiraceae;g__Blautia_A;s__Blautia_A wexlerae	0.473599399656756	R
semibin_ERR6281504.148	d__Bacteria;p__Actinomycetota;c__Actinomycetes;o__Actinomycetales;f__Bifidobacteriaceae;g__Bifidobacterium;s__Bifidobacterium adolescentis	0.469522620768054	R
semibin_SRR5930532.79	d__Bacteria;p__Bacillota;c__Clostridia;o__Lachnospirales;f__Lachnospiraceae;g__Eisenbergiella;s__Eisenbergiella tayi	0.468094135851367	R
maxbin_SRR16554777.024_sub	d__Bacteria;p__Bacillota;c__Clostridia;o__Oscillospirales;f__Ruminococcaceae;g__Ruminiclostridium_E;s__Ruminiclostridium_E siraeum	0.465751196474536	R
maxbin_SRR16554775.001	d__Bacteria;p__Bacteroidota;c__Bacteroidia;o__Bacteroidales;f__Bacteroidaceae;g__Bacteroides;s__Bacteroides ovatus	0.465144480795367	R
maxbin_ERR6279679.012	d__Bacteria;p__Bacillota;c__Clostridia;o__Lachnospirales;f__Lachnospiraceae;g__Blautia_A;s__Blautia_A wexlerae	0.465123261541827	R
semibin_SRR16554696.25	d__Bacteria;p__Bacteroidota;c__Bacteroidia;o__Bacteroidales;f__Bacteroidaceae;g__Phocaeicola;s__Phocaeicola cellulolyticus	0.464371944994433	R
metabat_SRR16554648.4	d__Bacteria;p__Bacillota;c__Clostridia;o__Oscillospirales;f__Ruminococcaceae;g__Faecalibacterium;s__Faecalibacterium longum	0.461835230917438	R
maxbin_SRR16554760.005	d__Bacteria;p__Bacillota;c__Clostridia;o__Oscillospirales;f__Acutalibacteraceae;g__CAG-177;s__CAG-177 sp003514385	0.460637296766742	R
semibin_SRR16554715.26	d__Bacteria;p__Pseudomonadota;c__Gammaproteobacteria;o__Burkholderiales;f__Burkholderiaceae;g__Sutterella;s__Sutterella sp905206365	0.458660747141345	R
maxbin_SRR16554740.019	d__Bacteria;p__Bacteroidota;c__Bacteroidia;o__Bacteroidales;f__Muribaculaceae;g__UBA7173;s__	0.457540418238147	R
metabat_ERR6243878.23_sub	d__Bacteria;p__Bacillota;c__Clostridia;o__Lachnospirales;f__Lachnospiraceae;g__Blautia_A;s__Blautia_A wexlerae	0.453925932974322	R
maxbin_SRR5930506.016_sub	d__Bacteria;p__Bacillota;c__Clostridia;o__Lachnospirales;f__Lachnospiraceae;g__Coprococcus_A;s__Coprococcus_A intestinihominis	0.45293923768471	R
metabat_SRR6000877.7	d__Bacteria;p__Bacteroidota;c__Bacteroidia;o__Bacteroidales;f__Rikenellaceae;g__Alistipes;s__Alistipes putredinis	0.452637399763568	R
semibin_ERR6282383.98	d__Bacteria;p__Bacillota;c__Clostridia;o__Oscillospirales;f__Ruminococcaceae;g__CAG-115;s__CAG-115 sp003531585	0.449808622927173	R
metabat_SRR16554753.15	d__Bacteria;p__Bacillota;c__Clostridia;o__Oscillospirales;f__Ruminococcaceae;g__Hominimerdicola;s__Hominimerdicola aceti	0.446608389944537	R
semibin_SRR16554671.39	d__Bacteria;p__Actinomycetota;c__Coriobacteriia;o__Coriobacteriales;f__Coriobacteriaceae;g__Collinsella;s__	0.446547056765063	R
maxbin_SRR25825517.033_sub	d__Bacteria;p__Bacillota;c__Clostridia;o__Lachnospirales;f__Lachnospiraceae;g__Blautia_A;s__Blautia_A wexlerae	0.445278252691729	R
metabat_ERR6254869.7_sub	d__Bacteria;p__Bacillota;c__Clostridia;o__Lachnospirales;f__Lachnospiraceae;g__Blautia_A;s__Blautia_A wexlerae	0.444546784491046	R
maxbin_SRR16554769.015_sub	d__Bacteria;p__Bacillota;c__Clostridia;o__Oscillospirales;f__Ruminococcaceae;g__Faecalibacterium;s__Faecalibacterium prausnitzii	0.444425489038928	R
metabat_SRR16554701.10	d__Bacteria;p__Pseudomonadota;c__Gammaproteobacteria;o__Burkholderiales;f__Burkholderiaceae;g__Parasutterella;s__Parasutterella excrementihominis	0.442112471193774	R
semibin_SRR16554730.49_sub	d__Bacteria;p__Bacteroidota;c__Bacteroidia;o__Bacteroidales;f__Bacteroidaceae;g__Bacteroides;s__Bacteroides faecis	0.441318120092853	R
maxbin_SRR25825517.011_sub	d__Bacteria;p__Bacteroidota;c__Bacteroidia;o__Bacteroidales;f__Bacteroidaceae;g__Bacteroides;s__Bacteroides sp900552405	0.440763320059283	R
metabat_ERR6275652.18	d__Bacteria;p__Bacillota;c__Clostridia;o__Oscillospirales;f__Oscillospiraceae;g__Vescimonas;s__Vescimonas cirricatena	0.440299595922931	R
maxbin_ERR6279628.023	d__Bacteria;p__Bacteroidota;c__Bacteroidia;o__Bacteroidales;f__UBA932;g__Cryptobacteroides;s__Cryptobacteroides sp000433355	0.438257242769702	R
metabat_SRR16554765.3	d__Bacteria;p__Bacillota;c__Clostridia;o__Lachnospirales;f__Lachnospiraceae;g__Agathobacter;s__Agathobacter rectalis	0.437736715406878	R
semibin_SRR16554766.58	d__Bacteria;p__Actinomycetota;c__Coriobacteriia;o__Coriobacteriales;f__Coriobacteriaceae;g__Collinsella;s__Collinsella aerofaciens_G	0.437447930902942	R
semibin_SRR5930519.63	d__Bacteria;p__Bacillota;c__Clostridia;o__Lachnospirales;f__Lachnospiraceae;g__Enterocloster;s__Enterocloster sp001517625	0.431458081335528	R
maxbin_ERR6233695.024_sub	d__Bacteria;p__Bacillota;c__Clostridia;o__Lachnospirales;f__Lachnospiraceae;g__Agathobacter;s__Agathobacter rectalis	0.431142593950732	R
metabat_SRR16554777.35	d__Bacteria;p__Bacillota;c__Clostridia;o__Oscillospirales;f__Acutalibacteraceae;g__Eubacterium_R;s__Eubacterium_R faecipullorum	0.429584826559527	R
maxbin_SRR5930508.009	d__Bacteria;p__Bacillota;c__Clostridia;o__Lachnospirales;f__Lachnospiraceae;g__Agathobacter;s__Agathobacter rectalis	0.429110910028918	R
metabat_SRR16554687.21	d__Bacteria;p__Bacillota;c__Clostridia;o__Oscillospirales;f__Oscillospiraceae;g__Oscillibacter;s__Oscillibacter segnis	0.418526913256152	R
metabat_SRR5930532.5	d__Bacteria;p__Bacteroidota;c__Bacteroidia;o__Bacteroidales;f__Rikenellaceae;g__Alistipes;s__Alistipes sp902363575	0.416421498388751	R
maxbin_ERR6280910.023_sub	d__Bacteria;p__Bacillota;c__Clostridia;o__Lachnospirales;f__Lachnospiraceae;g__Blautia_A;s__Blautia_A wexlerae	0.415980304808124	R
semibin_SRR16554762.1	d__Bacteria;p__Bacillota;c__Clostridia;o__Lachnospirales;f__Lachnospiraceae;g__Roseburia;s__Roseburia inulinivorans	0.412446166605456	R
metabat_SRR16554763.38	d__Bacteria;p__Bacillota;c__Clostridia;o__Oscillospirales;f__Oscillospiraceae;g__Oscillibacter;s__Oscillibacter segnis	0.411434020132525	R
maxbin_SRR16554654.005	d__Bacteria;p__Bacillota;c__Clostridia;o__Oscillospirales;f__Oscillospiraceae;g__Hominicoprocola;s__Hominicoprocola fusiformis	0.40840103778313	R
metabat_SRR5930532.34_sub	d__Bacteria;p__Bacillota;c__Clostridia;o__Oscillospirales;f__Oscillospiraceae;g__Lawsonibacter;s__Lawsonibacter sp900066825	0.407876755327685	R
metabat_ERR6280948.5	d__Bacteria;p__Bacillota;c__Clostridia;o__Lachnospirales;f__Lachnospiraceae;g__Agathobacter;s__Agathobacter rectalis	0.407491292089923	R
maxbin_SRR6000869.050	d__Bacteria;p__Desulfobacterota_I;c__Desulfovibrionia;o__Desulfovibrionales;f__Desulfovibrionaceae;g__Bilophila;s__Bilophila wadsworthia	0.406203891367419	R
metabat_ERR6279626.27	d__Bacteria;p__Bacteroidota;c__Bacteroidia;o__Bacteroidales;f__UBA932;g__Cryptobacteroides;s__Cryptobacteroides sp000433355	0.405702199072345	R
semibin_SRR25825494.49	d__Bacteria;p__Bacillota;c__Clostridia;o__Lachnospirales;f__Lachnospiraceae;g__Agathobacter;s__Agathobacter rectalis	0.403746630281909	R
maxbin_ERR6279629.015_sub	d__Bacteria;p__Bacteroidota;c__Bacteroidia;o__Bacteroidales;f__Bacteroidaceae;g__Bacteroides;s__Bacteroides uniformis	0.402161444754107	R
metabat_SRR5930494.40_sub	d__Bacteria;p__Bacillota;c__Clostridia;o__Lachnospirales;f__Lachnospiraceae;g__Brotaphodocola;s__Brotaphodocola sp900538475	0.401578749746783	R
semibin_SRR16554734.17	d__Bacteria;p__Bacillota;c__Negativicutes;o__Veillonellales;f__Dialisteraceae;g__Dialister;s__Dialister invisus	0.40061100873421	R
semibin_SRR16554630.20	d__Bacteria;p__Bacteroidota;c__Bacteroidia;o__Bacteroidales;f__Rikenellaceae;g__Alistipes;s__Alistipes putredinis	0.400415028662188	R
maxbin_SRR16554744.022	d__Bacteria;p__Bacillota;c__Clostridia;o__Lachnospirales;f__Anaerotignaceae;g__Anaerotignum;s__Anaerotignum sp001304995	0.399875010580523	R
semibin_ERR6275652.24	d__Bacteria;p__Bacillota;c__Clostridia;o__Christensenellales;f__CAG-138;g__PeH17;s__PeH17 sp000435055	0.3988262668557	R
maxbin_ERR6232522.003	d__Bacteria;p__Bacillota;c__Clostridia;o__Lachnospirales;f__Lachnospiraceae;g__Agathobacter;s__Agathobacter rectalis	0.398314978212817	R
semibin_SRR6000901.29	d__Bacteria;p__Pseudomonadota;c__Gammaproteobacteria;o__Burkholderiales;f__Burkholderiaceae;g__Parasutterella;s__Parasutterella excrementihominis	0.396188880533679	R
maxbin_ERR6279628.046_sub	d__Bacteria;p__Bacillota;c__Clostridia;o__Oscillospirales;f__Ruminococcaceae;g__Ruminiclostridium_E;s__Ruminiclostridium_E siraeum	0.393683518499835	R
semibin_SRR5930507.106	d__Bacteria;p__Bacillota;c__Clostridia;o__Lachnospirales;f__Lachnospiraceae;g__Mediterraneibacter;s__Mediterraneibacter lactaris	0.39314350041817	R
metabat_ERR6275666.49	d__Bacteria;p__Bacillota;c__Clostridia;o__Christensenellales;f__CAG-138;g__PeH17;s__PeH17 sp000435055	0.391971494287951	R
semibin_SRR16554706.23	d__Bacteria;p__Bacteroidota;c__Bacteroidia;o__Bacteroidales;f__Bacteroidaceae;g__Bacteroides;s__Bacteroides uniformis	0.391277517408832	R
semibin_SRR16554660.115	d__Bacteria;p__Bacillota;c__Clostridia;o__Oscillospirales;f__Ruminococcaceae;g__Faeciplasma;s__	0.390655960173114	R
metabat_SRR5930504.27	d__Bacteria;p__Bacteroidota;c__Bacteroidia;o__Bacteroidales;f__Rikenellaceae;g__Alistipes;s__Alistipes finegoldii	0.389448429674609	R
semibin_SRR5930515.47	d__Bacteria;p__Bacillota;c__Clostridia;o__Lachnospirales;f__Lachnospiraceae;g__Ruminococcus_B;s__Ruminococcus_B gnavus	0.384949053854449	R
semibin_SRR5930516.63_sub	d__Bacteria;p__Bacillota;c__Clostridia;o__Oscillospirales;f__Ruminococcaceae;g__Gemmiger;s__Gemmiger qucibialis	0.384908165068133	R
semibin_SRR6000893.60_sub	d__Bacteria;p__Bacillota;c__Clostridia;o__Oscillospirales;f__Oscillospiraceae;g__Hominicoprocola;s__Hominicoprocola fusiformis	0.38073864135216	R
maxbin_SRR5930518.019_sub	d__Bacteria;p__Bacillota;c__Clostridia;o__Lachnospirales;f__Lachnospiraceae;g__Roseburia;s__Roseburia intestinalis	0.380473341078265	R
metabat_SRR16554786.10	d__Bacteria;p__Bacillota;c__Clostridia;o__Oscillospirales;f__Acutalibacteraceae;g__Fimivicinus;s__Fimivicinus sp900544375	0.3764052644677	R
maxbin_ERR6279673.036	d__Bacteria;p__Bacillota;c__Clostridia;o__Lachnospirales;f__Lachnospiraceae;g__Blautia_A;s__Blautia_A wexlerae	0.374301995367511	R
metabat_SRR16554651.15	d__Bacteria;p__Bacillota;c__Clostridia;o__Oscillospirales;f__Acutalibacteraceae;g__Ruminococcoides;s__Ruminococcoides intestinalis	0.373878146738513	R
metabat_SRR25825508.34_sub	d__Bacteria;p__Bacillota;c__Clostridia;o__Lachnospirales;f__Lachnospiraceae;g__Blautia_A;s__Blautia_A wexlerae	0.373076941103442	R
metabat_SRR16554713.3	d__Bacteria;p__Bacillota;c__Bacilli;o__Erysipelotrichales;f__Erysipelotrichaceae;g__Holdemanella;s__Holdemanella hominis	0.372513438791736	R
semibin_ERR6275668.100	d__Bacteria;p__Pseudomonadota;c__Alphaproteobacteria;o__RF32;f__CAG-239;g__CAG-267;s__CAG-267 sp001917135	0.366546238989337	R
semibin_SRR5930495.29	d__Bacteria;p__Bacillota;c__Clostridia;o__Lachnospirales;f__Lachnospiraceae;g__Enterocloster;s__Enterocloster bolteae	0.366456712812884	R
metabat_Bl_19.8	d__Bacteria;p__Bacillota;c__Clostridia;o__Oscillospirales;f__Acutalibacteraceae;g__CAG-177;s__CAG-177 sp003538135	0.366305674643023	R
maxbin_Bl_7.006	d__Bacteria;p__Bacillota;c__Clostridia;o__Oscillospirales;f__Acutalibacteraceae;g__Ruminococcoides;s__Ruminococcoides intestinalis	0.365801478952868	R
metabat_SRR16554626.7	d__Bacteria;p__Bacteroidota;c__Bacteroidia;o__Bacteroidales;f__Tannerellaceae;g__Parabacteroides;s__Parabacteroides distasonis	0.364132250875934	R
metabat_SRR5930515.26	d__Bacteria;p__Bacteroidota;c__Bacteroidia;o__Bacteroidales;f__Bacteroidaceae;g__Bacteroides;s__Bacteroides uniformis	0.363112892240985	R
semibin_SRR5930505.26	d__Bacteria;p__Bacillota;c__Negativicutes;o__Acidaminococcales;f__Acidaminococcaceae;g__Phascolarctobacterium;s__Phascolarctobacterium faecium	0.358934785456164	R
metabat_SRR16554771.34	d__Bacteria;p__Bacillota;c__Clostridia;o__Oscillospirales;f__Oscillospiraceae;g__Lawsonibacter;s__Lawsonibacter asaccharolyticus	0.353815163702472	R
metabat_ERR6281658.13	d__Bacteria;p__Bacillota;c__Clostridia;o__Oscillospirales;f__Oscillospiraceae;g__Lawsonibacter;s__Lawsonibacter asaccharolyticus	0.353639389605029	R
semibin_SRR16554693.19	d__Bacteria;p__Bacillota;c__Clostridia;o__Oscillospirales;f__Ruminococcaceae;g__Ruminiclostridium_E;s__Ruminiclostridium_E siraeum	0.352229084104999	R
maxbin_SRR16554679.010	d__Bacteria;p__Bacillota;c__Clostridia;o__Oscillospirales;f__Ruminococcaceae;g__Ruminiclostridium_E;s__Ruminiclostridium_E sp900539195	0.351005758375628	R
semibin_SRR16554743.29	d__Bacteria;p__Bacillota;c__Clostridia;o__Oscillospirales;f__Acutalibacteraceae;g__Hominenteromicrobium;s__Hominenteromicrobium mulieris	0.347997571558459	R
metabat_SRR16554696.40	d__Bacteria;p__Bacteroidota;c__Bacteroidia;o__Bacteroidales;f__Marinifilaceae;g__Butyricimonas;s__Butyricimonas sp019423345	0.346869970888598	R
maxbin_ERR6271719.003	d__Bacteria;p__Bacillota;c__Clostridia;o__Oscillospirales;f__Ruminococcaceae;g__Faecalibacterium;s__Faecalibacterium duncaniae	0.343010331720813	R
maxbin_SRR16554777.005	d__Bacteria;p__Bacillota;c__Clostridia;o__Peptostreptococcales;f__Anaerovoracaceae;g__Fimisoma;s__Fimisoma sp900754795	0.342875863642199	R
semibin_ERR6264280.18	d__Bacteria;p__Bacillota;c__Clostridia;o__Oscillospirales;f__Ruminococcaceae;g__Gemmiger;s__Gemmiger qucibialis	0.342766191095813	R
maxbin_ERR6275673.025	d__Bacteria;p__Bacillota;c__Clostridia;o__Christensenellales;f__CAG-138;g__Phil1;s__Phil1 sp001940855	0.341742064089282	R
metabat_ERR6281658.22_sub	d__Bacteria;p__Bacteroidota;c__Bacteroidia;o__Bacteroidales;f__UBA11471;g__Caccoplasma;s__Caccoplasma intestinavium	0.335515464872821	R
semibin_SRR6000900.32	d__Bacteria;p__Bacillota;c__Clostridia;o__Oscillospirales;f__Ruminococcaceae;g__Ruthenibacterium;s__Ruthenibacterium lactatiformans	0.334149743647082	R
semibin_SRR5930521.43	d__Bacteria;p__Pseudomonadota;c__Gammaproteobacteria;o__Burkholderiales;f__Burkholderiaceae;g__Parasutterella;s__Parasutterella excrementihominis	0.333959426016314	R
maxbin_Bl_39760.005	d__Bacteria;p__Bacteroidota;c__Bacteroidia;o__Bacteroidales;f__Bacteroidaceae;g__Prevotella;s__Prevotella copri_C	0.330489958853229	R
semibin_SRR16554649.13	d__Bacteria;p__Pseudomonadota;c__Gammaproteobacteria;o__Burkholderiales;f__Burkholderiaceae;g__Aphodousia;s__Aphodousia faecalis	0.329984690279468	R
metabat_SRR16554763.17	d__Bacteria;p__Bacillota;c__Clostridia;o__Christensenellales;f__Aristaeellaceae;g__UBA11524;s__UBA11524 sp000437595	0.328123237223132	R
metabat_SRR5930528.91	d__Bacteria;p__Bacillota;c__Clostridia;o__Peptostreptococcales;f__Anaerovoracaceae;g__Fimisoma;s__Fimisoma sp900545135	0.324913765520556	R
semibin_SRR16554736.59	d__Bacteria;p__Bacillota;c__Clostridia;o__Lachnospirales;f__Lachnospiraceae;g__Agathobacter;s__Agathobacter rectalis	0.321335460276111	R
metabat_ERR6281586.4	d__Bacteria;p__Pseudomonadota;c__Gammaproteobacteria;o__Burkholderiales;f__Burkholderiaceae;g__Parasutterella;s__Parasutterella excrementihominis	0.321249093145831	R
metabat_SRR16554760.38	d__Bacteria;p__Bacillota;c__Clostridia;o__UBA1212;f__UBA1255;g__Egerieisoma;s__Egerieisoma sp900543695	0.315291668505176	R
metabat_ERR10290768.52	d__Bacteria;p__Desulfobacterota_I;c__Desulfovibrionia;o__Desulfovibrionales;f__Desulfovibrionaceae;g__Bilophila;s__Bilophila wadsworthia	0.313395346731646	R
semibin_SRR16554628.46_sub	d__Bacteria;p__Bacillota;c__Clostridia;o__Oscillospirales;f__Ruminococcaceae;g__Ruminiclostridium_E;s__Ruminiclostridium_E siraeum	0.312288607687457	R
semibin_SRR16554738.0	d__Bacteria;p__Bacillota;c__Clostridia;o__Oscillospirales;f__Ruminococcaceae;g__Gemmiger;s__Gemmiger qucibialis	0.310207630724414	R
maxbin_Bl_1.007	d__Bacteria;p__Bacillota;c__Clostridia;o__Lachnospirales;f__Lachnospiraceae;g__Agathobacter;s__Agathobacter rectalis	0.30989405068825	R
semibin_SRR5930493.36_sub	d__Bacteria;p__Bacteroidota;c__Bacteroidia;o__Bacteroidales;f__Tannerellaceae;g__Parabacteroides;s__Parabacteroides goldsteinii	0.309692229361041	R
semibin_SRR16554660.121	d__Bacteria;p__Bacillota;c__Bacilli;o__RF39;f__UBA660;g__Aphodocola;s__Aphodocola sp900759985	0.309370245069964	R
metabat_SRR16554769.31	d__Bacteria;p__Bacillota;c__Clostridia;o__Lachnospirales;f__Lachnospiraceae;g__Acetatifactor;s__Acetatifactor intestinalis	0.309308792681201	R
metabat_ERR6264280.11	d__Bacteria;p__Bacillota;c__Clostridia;o__Oscillospirales;f__Ruminococcaceae;g__Negativibacillus;s__Negativibacillus sp000435195	0.308395172686084	R
metabat_SRR5930526.94	d__Bacteria;p__Bacillota;c__Clostridia;o__Lachnospirales;f__Lachnospiraceae;g__Enterocloster;s__Enterocloster sp900541315	0.307984556288226	R

## Sheet: Table S3_Spencer_2021_NR
Table S3. Species significantly associated with R and NR in each datasets
Spencer et al., 2021_NR
user_genome	classification	differentials	status
maxbin_SRR16554636.003	d__Bacteria;p__Bacteroidota;c__Bacteroidia;o__Bacteroidales;f__Rikenellaceae;g__Alistipes;s__	-2.65756217089225	NR
maxbin_SRR16554639.004	d__Bacteria;p__Bacillota;c__Negativicutes;o__Veillonellales;f__Veillonellaceae;g__Veillonella;s__Veillonella parvula_I	-2.32310358133842	NR
metabat_SRR16554698.3	d__Bacteria;p__Bacillota;c__Clostridia;o__Oscillospirales;f__Oscillospiraceae;g__Vescimonas;s__Vescimonas sp000435975	-2.10465339270164	NR
semibin_SRR16554773.62	d__Bacteria;p__Pseudomonadota;c__Gammaproteobacteria;o__Enterobacterales;f__Enterobacteriaceae;g__Klebsiella;s__Klebsiella quasipneumoniae	-2.05231133547355	NR
maxbin_SRR16554636.001	d__Bacteria;p__Bacteroidota;c__Bacteroidia;o__Bacteroidales;f__Rikenellaceae;g__Alistipes;s__	-1.97359565344383	NR
semibin_SRR16554678.23	d__Bacteria;p__Bacteroidota;c__Bacteroidia;o__Bacteroidales;f__Bacteroidaceae;g__Prevotella;s__Prevotella sp003447235	-1.75169578638603	NR
semibin_SRR16554750.10	d__Bacteria;p__Bacteroidota;c__Bacteroidia;o__Bacteroidales;f__Bacteroidaceae;g__Prevotella;s__Prevotella stercorea	-1.72341385927726	NR
semibin_ERR6279668.12	d__Bacteria;p__Pseudomonadota;c__Gammaproteobacteria;o__Enterobacterales;f__Enterobacteriaceae;g__Citrobacter;s__Citrobacter freundii	-1.63447133150627	NR
semibin_SRR16554636.21_sub	d__Bacteria;p__Bacteroidota;c__Bacteroidia;o__Bacteroidales;f__Tannerellaceae;g__Parabacteroides;s__	-1.60892394629051	NR
maxbin_SRR16554726.001	d__Bacteria;p__Bacillota;c__Clostridia;o__Oscillospirales;f__Oscillospiraceae;g__CAG-103;s__CAG-103 sp900543625	-1.59406426992943	NR
semibin_SRR16554725.23	d__Bacteria;p__Bacteroidota;c__Bacteroidia;o__Bacteroidales;f__Bacteroidaceae;g__Prevotella;s__Prevotella sp003447235	-1.57114187326957	NR
metabat_SRR25825493.23	d__Bacteria;p__Bacillota;c__Negativicutes;o__Veillonellales;f__Veillonellaceae;g__Veillonella;s__Veillonella parvula_I	-1.55112603750755	NR
metabat_SRR16554636.2	d__Bacteria;p__Bacillota;c__Clostridia;o__Oscillospirales;f__Ruminococcaceae;g__Faecalibacterium;s__Faecalibacterium longum	-1.49073198881675	NR
semibin_SRR16554721.63	d__Bacteria;p__Bacillota;c__Clostridia;o__Lachnospirales;f__Lachnospiraceae;g__Coprococcus;s__Coprococcus ammoniilyticus	-1.46096936312248	NR
semibin_SRR6000900.19	d__Bacteria;p__Bacillota;c__Negativicutes;o__Veillonellales;f__Veillonellaceae;g__Veillonella;s__Veillonella parvula_D	-1.45880666819145	NR
semibin_SRR16554639.22	d__Bacteria;p__Bacillota;c__Bacilli;o__Lactobacillales;f__Lactobacillaceae;g__Ligilactobacillus;s__Ligilactobacillus salivarius	-1.40646544542839	NR
maxbin_SRR16554718.002	d__Bacteria;p__Bacillota;c__Clostridia;o__Oscillospirales;f__Oscillospiraceae;g__CAG-103;s__CAG-103 sp900543625	-1.39064839926292	NR
metabat_SRR16554768.12	d__Bacteria;p__Fusobacteriota;c__Fusobacteriia;o__Fusobacteriales;f__Fusobacteriaceae;g__Cetobacterium_A;s__	-1.38734606352379	NR
semibin_SRR6000874.80	d__Bacteria;p__Bacteroidota;c__Bacteroidia;o__Bacteroidales;f__Rikenellaceae;g__Alistipes;s__Alistipes onderdonkii	-1.38710955229332	NR
maxbin_SRR5930494.018	d__Bacteria;p__Bacillota;c__Clostridia;o__Oscillospirales;f__Acutalibacteraceae;g__Hominenteromicrobium;s__Hominenteromicrobium mulieris	-1.34110013094475	NR
maxbin_SRR16554718.005	d__Bacteria;p__Actinomycetota;c__Actinomycetes;o__Actinomycetales;f__Bifidobacteriaceae;g__Bifidobacterium;s__Bifidobacterium catenulatum	-1.31450424042274	NR
semibin_SRR5930516.87	d__Bacteria;p__Bacteroidota;c__Bacteroidia;o__Bacteroidales;f__Bacteroidaceae;g__Alloprevotella;s__Alloprevotella sp000437675	-1.27697793093254	NR
maxbin_SRR16554630.004	d__Bacteria;p__Bacillota;c__Clostridia;o__Oscillospirales;f__Oscillospiraceae;g__CAG-103;s__CAG-103 sp900757655	-1.26725426760246	NR
metabat_SRR16554669.28	d__Bacteria;p__Bacillota;c__Clostridia;o__Oscillospirales;f__Oscillospiraceae;g__CAG-103;s__CAG-103 sp900757655	-1.23758802261879	NR
metabat_SRR16554636.19	d__Bacteria;p__Bacteroidota;c__Bacteroidia;o__Bacteroidales;f__Bacteroidaceae;g__Prevotella;s__Prevotella buccae	-1.19925895777275	NR
semibin_SRR5930512.37	d__Bacteria;p__Bacillota;c__Negativicutes;o__Veillonellales;f__Veillonellaceae;g__Veillonella;s__Veillonella atypica	-1.10372207012703	NR
semibin_SRR16554678.8	d__Bacteria;p__Bacillota;c__Clostridia;o__Oscillospirales;f__Ruminococcaceae;g__Faecalibacterium;s__Faecalibacterium prausnitzii	-1.10333660688926	NR
semibin_SRR16554723.44	d__Bacteria;p__Bacillota;c__Clostridia;o__Oscillospirales;f__Oscillospiraceae;g__Vescimonas;s__Vescimonas sp000435555	-1.10203710642387	NR
maxbin_SRR16554742.003	d__Bacteria;p__Bacteroidota;c__Bacteroidia;o__Bacteroidales;f__Bacteroidaceae;g__Bacteroides;s__Bacteroides uniformis	-1.0885326012664	NR
semibin_SRR5930507.86	d__Archaea;p__Methanobacteriota;c__Methanobacteria;o__Methanobacteriales;f__Methanobacteriaceae;g__Methanocatella;s__Methanocatella smithii	-1.05014118996193	NR
maxbin_SRR16554667.020	d__Bacteria;p__Bacillota;c__Clostridia;o__Christensenellales;f__CAG-138;g__SFEL01;s__SFEL01 sp004557245	-1.03598013964225	NR
metabat_ERR6279667.15	d__Bacteria;p__Bacillota;c__Bacilli;o__Lactobacillales;f__Lactobacillaceae;g__Lacticaseibacillus;s__Lacticaseibacillus rhamnosus	-1.02177021351387	NR
maxbin_ERR6279654.006_sub	d__Bacteria;p__Pseudomonadota;c__Gammaproteobacteria;o__Enterobacterales;f__Enterobacteriaceae;g__Citrobacter;s__Citrobacter portucalensis	-1.02030578699638	NR
maxbin_SRR5930501.009	d__Bacteria;p__Bacteroidota;c__Bacteroidia;o__Bacteroidales;f__Marinifilaceae;g__Culturomica;s__Culturomica massiliensis	-1.01813248243858	NR
metabat_SRR16554704.3	d__Bacteria;p__Bacillota;c__Clostridia;o__Oscillospirales;f__Ruminococcaceae;g__Hominimerdicola;s__Hominimerdicola aceti	-1.01712415066292	NR
semibin_SRR16554650.49	d__Bacteria;p__Pseudomonadota;c__Alphaproteobacteria;o__RF32;f__CAG-239;g__JAGAJR01;s__	-1.01227620688011	NR
metabat_SRR5930501.19_sub	d__Bacteria;p__Bacillota;c__Clostridia;o__TANB77;f__CAG-508;g__CAG-273;s__CAG-273 sp000437855	-0.998984549909131	NR
metabat_SRR5930503.76	d__Bacteria;p__Bacillota;c__Clostridia;o__Oscillospirales;f__Oscillospiraceae;g__Oscillibacter;s__Oscillibacter segnis	-0.998602186112897	NR
maxbin_SRR16554632.002	d__Bacteria;p__Pseudomonadota;c__Gammaproteobacteria;o__Enterobacterales;f__Enterobacteriaceae;g__Enterobacter;s__Enterobacter roggenkampii	-0.994174514680402	NR
maxbin_SRR16554723.009	d__Bacteria;p__Bacillota;c__Clostridia;o__Oscillospirales;f__Ruminococcaceae;g__Hominimerdicola;s__Hominimerdicola aceti	-0.987580810456769	NR
metabat_SRR16554789.32	d__Bacteria;p__Bacillota;c__Clostridia;o__Oscillospirales;f__Ruminococcaceae;g__Ruminiclostridium_E;s__Ruminiclostridium_E siraeum	-0.982275460629956	NR
semibin_SRR16554721.45	d__Bacteria;p__Bacillota;c__Clostridia;o__Christensenellales;f__Aristaeellaceae;g__UBA11524;s__UBA11524 sp000437595	-0.966068600087659	NR
semibin_SRR16554636.22	d__Bacteria;p__Bacillota;c__Clostridia;o__TANB77;f__CAG-508;g__CAG-269;s__CAG-269 sp001916035	-0.947637949853437	NR
metabat_SRR16554632.45	d__Bacteria;p__Bacillota;c__Clostridia;o__TANB77;f__CAG-508;g__CAG-273;s__CAG-273 sp000435755	-0.946712289720075	NR
metabat_Bl_15.7	d__Bacteria;p__Bacillota;c__Clostridia;o__Oscillospirales;f__Acutalibacteraceae;g__CAG-177;s__CAG-177 sp003514385	-0.941424225240247	NR
metabat_SRR16554698.7	d__Bacteria;p__Bacillota;c__Clostridia;o__Christensenellales;f__CAG-138;g__Pelethousia;s__Pelethousia gallinarum	-0.936156366734998	NR
maxbin_SRR16554636.007	d__Bacteria;p__Bacteroidota;c__Bacteroidia;o__Bacteroidales;f__Rikenellaceae;g__Alistipes;s__	-0.935701285272138	NR
semibin_SRR16554656.84_sub	d__Bacteria;p__Bacillota;c__Clostridia;o__Oscillospirales;f__Oscillospiraceae;g__Vescimonas;s__Vescimonas sp900545585	-0.92525706139137	NR
metabat_SRR16554704.6	d__Bacteria;p__Bacillota;c__Clostridia;o__Oscillospirales;f__Oscillospiraceae;g__Vescimonas;s__Vescimonas coprocola	-0.9182405218177	NR
metabat_SRR16554757.24	d__Bacteria;p__Bacillota;c__Clostridia;o__Oscillospirales;f__Oscillospiraceae;g__Flavonifractor;s__Flavonifractor avistercoris	-0.916445587544934	NR
metabat_ERR6279658.3	d__Bacteria;p__Bacillota;c__Bacilli;o__Lactobacillales;f__Lactobacillaceae;g__Lactiplantibacillus;s__Lactiplantibacillus plantarum	-0.909864698319928	NR
metabat_Bl_33742.1_sub	d__Bacteria;p__Bacteroidota;c__Bacteroidia;o__Bacteroidales;f__Bacteroidaceae;g__Prevotella;s__Prevotella sp900313215	-0.909374032884137	NR
semibin_SRR16554704.8_sub	d__Bacteria;p__Bacillota;c__Clostridia;o__Oscillospirales;f__Acutalibacteraceae;g__Ruminococcoides;s__Ruminococcoides intestinale	-0.905307982831494	NR
semibin_SRR16554639.10	d__Bacteria;p__Bacillota;c__Bacilli;o__Lactobacillales;f__Lactobacillaceae;g__Pediococcus;s__Pediococcus acidilactici	-0.90008411255409	NR
semibin_SRR16554634.69	d__Bacteria;p__Bacillota;c__Clostridia;o__Oscillospirales;f__Oscillospiraceae;g__Vescimonas;s__Vescimonas sp900551995	-0.89652535763313	NR
semibin_Bl_36432.5_sub	d__Bacteria;p__Bacteroidota;c__Bacteroidia;o__Bacteroidales;f__Bacteroidaceae;g__Prevotella;s__Prevotella sp900313215	-0.874379967122571	NR
semibin_SRR16554769.96	d__Bacteria;p__Pseudomonadota;c__Gammaproteobacteria;o__Enterobacterales;f__Succinivibrionaceae;g__Succinivibrio;s__Succinivibrio sp000431835	-0.874276910691754	NR
maxbin_SRR16554788.028_sub	d__Bacteria;p__Bacteroidota;c__Bacteroidia;o__Bacteroidales;f__Muribaculaceae;g__Limisoma;s__Limisoma sp000437795	-0.873597238927381	NR
semibin_SRR16554718.17_sub	d__Bacteria;p__Actinomycetota;c__Coriobacteriia;o__Coriobacteriales;f__Coriobacteriaceae;g__Collinsella;s__	-0.870349799066083	NR
maxbin_ERR6282070.005	d__Bacteria;p__Pseudomonadota;c__Gammaproteobacteria;o__Burkholderiales;f__Burkholderiaceae;g__Sutterella;s__Sutterella parvirubra	-0.869859312444226	NR
maxbin_ERR6281000.059	d__Archaea;p__Methanobacteriota;c__Methanobacteria;o__Methanobacteriales;f__Methanobacteriaceae;g__Methanocatella;s__Methanocatella smithii	-0.862489198117749	NR
semibin_SRR5930527.64	d__Bacteria;p__Bacillota;c__Clostridia;o__Lachnospirales;f__Lachnospiraceae;g__Jutongia;s__Jutongia sp003524945	-0.858115349679486	NR
semibin_SRR16554627.71	d__Bacteria;p__Bacillota;c__Clostridia;o__Christensenellales;f__Aristaeellaceae;g__UBA11524;s__UBA11524 sp000437595	-0.857376907735364	NR
metabat_SRR5930516.91	d__Bacteria;p__Bacteroidota;c__Bacteroidia;o__Bacteroidales;f__Muribaculaceae;g__Limisoma;s__Limisoma sp000437795	-0.852253352075116	NR
semibin_SRR6000908.42_sub	d__Bacteria;p__Bacteroidota;c__Bacteroidia;o__Bacteroidales;f__Rikenellaceae;g__Alistipes;s__Alistipes sp902363575	-0.851804707913892	NR
semibin_SRR5930516.27_sub	d__Bacteria;p__Bacillota;c__Bacilli;o__Erysipelotrichales;f__Coprobacillaceae;g__Catenibacterium;s__Catenibacterium mitsuokai	-0.850526367097394	NR
metabat_SRR16554757.37	d__Bacteria;p__Bacillota;c__Clostridia;o__Lachnospirales;f__Lachnospiraceae;g__Lachnoclostridium_A;s__Lachnoclostridium_A avicola	-0.847769056230084	NR
maxbin_ERR6279625.010_sub	d__Bacteria;p__Bacillota;c__Clostridia;o__Oscillospirales;f__Oscillospiraceae;g__CAG-103;s__CAG-103 sp900757655	-0.847252403169171	NR
semibin_SRR5930520.95	d__Bacteria;p__Bacteroidota;c__Bacteroidia;o__Bacteroidales;f__Bacteroidaceae;g__Prevotella;s__Prevotella sp900313215	-0.834100519090192	NR
semibin_ERR6281751.11_sub	d__Bacteria;p__Bacillota;c__Clostridia;o__Oscillospirales;f__Oscillospiraceae;g__CAG-103;s__CAG-103 sp900757655	-0.827353332906262	NR
semibin_SRR5930501.108	d__Bacteria;p__Bacillota;c__Clostridia;o__Lachnospirales;f__Lachnospiraceae;g__Butyrivibrio_A;s__Butyrivibrio_A crossota	-0.826826904683606	NR
metabat_SRR16554632.31	d__Bacteria;p__Bacillota;c__Clostridia;o__Oscillospirales;f__Ruminococcaceae;g__Angelakisella;s__Angelakisella sp900547385	-0.813745771317975	NR
metabat_ERR6232458.9	d__Bacteria;p__Bacillota;c__Negativicutes;o__Acidaminococcales;f__Acidaminococcaceae;g__Succiniclasticum;s__Succiniclasticum sp900544275	-0.810748164325254	NR
semibin_SRR5930501.110_sub	d__Bacteria;p__Bacillota;c__Clostridia;o__Oscillospirales;f__Oscillospiraceae;g__CAG-170;s__CAG-170 sp900548625	-0.808026199012296	NR
metabat_SRR16554724.5	d__Bacteria;p__Pseudomonadota;c__Gammaproteobacteria;o__Burkholderiales;f__Burkholderiaceae;g__Sutterella;s__Sutterella sp900762445	-0.802543733983533	NR
semibin_SRR16554733.33	d__Bacteria;p__Bacteroidota;c__Bacteroidia;o__Bacteroidales;f__Bacteroidaceae;g__Bacteroides;s__Bacteroides cellulosilyticus	-0.801106964021222	NR
semibin_SRR5930533.64	d__Bacteria;p__Bacillota;c__Clostridia;o__Oscillospirales;f__Ruminococcaceae;g__Hominimerdicola;s__Hominimerdicola aceti	-0.794757460027234	NR
semibin_SRR16554632.55	d__Bacteria;p__Bacteroidota;c__Bacteroidia;o__Bacteroidales;f__Bacteroidaceae;g__Prevotella;s__Prevotella copri_B	-0.763702039390103	NR
semibin_SRR16554757.33	d__Bacteria;p__Desulfobacterota_I;c__Desulfovibrionia;o__Desulfovibrionales;f__Desulfovibrionaceae;g__Desulfovibrio;s__Desulfovibrio porci	-0.761349920897977	NR
maxbin_ERR6279677.006_sub	d__Bacteria;p__Bacillota;c__Clostridia;o__Lachnospirales;f__Lachnospiraceae;g__Dorea_A;s__Dorea_A longicatena	-0.754786227612989	NR
semibin_SRR16554761.17	d__Bacteria;p__Pseudomonadota;c__Gammaproteobacteria;o__Burkholderiales;f__Burkholderiaceae;g__Duodenibacillus;s__Duodenibacillus intestinavium	-0.74819195714523	NR
maxbin_SRR16554754.006	d__Bacteria;p__Cyanobacteriota;c__Vampirovibrionia;o__Gastranaerophilales;f__Gastranaerophilaceae;g__Spyradomonas;s__Spyradomonas excrementavium	-0.748187933831708	NR
metabat_SRR16554758.22	d__Bacteria;p__Bacillota;c__Clostridia;o__Oscillospirales;f__Oscillospiraceae;g__Lawsonibacter;s__	-0.733944450288312	NR
semibin_SRR16554790.12	d__Bacteria;p__Bacteroidota;c__Bacteroidia;o__Bacteroidales;f__UBA11471;g__Caccoplasma;s__Caccoplasma sp900547555	-0.728032444386975	NR
semibin_SRR16554667.24	d__Bacteria;p__Bacillota;c__Clostridia;o__Oscillospirales;f__Ruminococcaceae;g__Hominimerdicola;s__Hominimerdicola aceti	-0.723511014848249	NR
semibin_SRR6000905.76	d__Bacteria;p__Bacteroidota;c__Bacteroidia;o__Bacteroidales;f__Bacteroidaceae;g__Prevotella;s__Prevotella sinensis	-0.722575311332242	NR
metabat_SRR16554669.42	d__Bacteria;p__Bacillota;c__Clostridia;o__Oscillospirales;f__Ruminococcaceae;g__Hominimerdicola;s__Hominimerdicola aceti	-0.717799012332456	NR
metabat_SRR16554757.25	d__Bacteria;p__Actinomycetota;c__Coriobacteriia;o__Coriobacteriales;f__Atopobiaceae;g__Thermophilibacter;s__Thermophilibacter provencensis	-0.712634627490537	NR
semibin_SRR5930501.12	d__Bacteria;p__Bacillota;c__Clostridia;o__Oscillospirales;f__Ruminococcaceae;g__Angelakisella;s__Angelakisella sp900547385	-0.710214649110333	NR
metabat_Bl_27512.17	d__Bacteria;p__Bacillota;c__Clostridia;o__Oscillospirales;f__Oscillospiraceae;g__CAG-103;s__CAG-103 sp900757655	-0.709604983001248	NR
maxbin_SRR5930531.010	d__Bacteria;p__Bacteroidota;c__Bacteroidia;o__Bacteroidales;f__Bacteroidaceae;g__Prevotella;s__Prevotella sp900313215	-0.709409867196576	NR
metabat_SRR16554703.48_sub	d__Bacteria;p__Bacillota;c__Clostridia;o__Oscillospirales;f__Oscillospiraceae;g__Limivicinus;s__Limivicinus sp900549645	-0.708974067836301	NR
semibin_SRR16554632.68	d__Bacteria;p__Bacteroidota;c__Bacteroidia;o__Bacteroidales;f__Bacteroidaceae;g__Prevotella;s__Prevotella sp003447235	-0.708832178979413	NR
metabat_SRR16554678.20_sub	d__Bacteria;p__Bacillota;c__Clostridia;o__Oscillospirales;f__Oscillospiraceae;g__Hominicoprocola;s__Hominicoprocola fusiformis	-0.698927228122251	NR
semibin_ERR6281434.136	d__Bacteria;p__Pseudomonadota;c__Gammaproteobacteria;o__Enterobacterales;f__Enterobacteriaceae;g__Klebsiella;s__Klebsiella ornithinolytica	-0.698447351127164	NR
metabat_Bl_16.38	d__Bacteria;p__Bacillota;c__Clostridia;o__Oscillospirales;f__Ruminococcaceae;g__Angelakisella;s__Angelakisella sp900547385	-0.695717845826642	NR
maxbin_SRR16554721.036	d__Bacteria;p__Bacillota;c__Clostridia;o__Oscillospirales;f__Oscillospiraceae;g__Hominicoprocola;s__Hominicoprocola sp934835795	-0.689187382131116	NR
maxbin_SRR25825495.015_sub	d__Bacteria;p__Bacteroidota;c__Bacteroidia;o__Bacteroidales;f__Bacteroidaceae;g__Prevotella;s__Prevotella sp900313215	-0.669664059548871	NR
metabat_SRR16554721.12_sub	d__Bacteria;p__Bacillota;c__Clostridia;o__Lachnospirales;f__Lachnospiraceae;g__Acetatifactor;s__Acetatifactor intestinalis	-0.667134050994412	NR
metabat_SRR16554669.9	d__Bacteria;p__Bacillota;c__Clostridia;o__Oscillospirales;f__Oscillospiraceae;g__Oscillibacter;s__Oscillibacter segnis	-0.665369544892804	NR
maxbin_Bl_36.023	d__Bacteria;p__Bacillota;c__Clostridia;o__Christensenellales;f__CAG-138;g__SFEL01;s__SFEL01 sp004557245	-0.660755638747708	NR
metabat_SRR16554726.7	d__Bacteria;p__Bacillota;c__Clostridia;o__Oscillospirales;f__Acutalibacteraceae;g__CAG-177;s__CAG-177 sp003514385	-0.644475255876081	NR
metabat_SRR16554650.19	d__Bacteria;p__Bacillota;c__Clostridia;o__Oscillospirales;f__Oscillospiraceae;g__Oscillibacter;s__Oscillibacter segnis	-0.64343578067352	NR
metabat_SRR16554634.5	d__Bacteria;p__Bacillota;c__Bacilli;o__RF39;f__UBA660;g__Faecenecus;s__Faecenecus gallistercoris	-0.642726932435529	NR
maxbin_SRR5930494.015_sub	d__Bacteria;p__Bacillota;c__Clostridia;o__Oscillospirales;f__Ruminococcaceae;g__Fournierella;s__Fournierella excrementavium	-0.640964601903455	NR
maxbin_SRR16554666.026	d__Bacteria;p__Bacillota;c__Clostridia;o__Oscillospirales;f__Ruminococcaceae;g__Hominimerdicola;s__Hominimerdicola aceti	-0.638821665912168	NR
metabat_SRR5930501.58	d__Bacteria;p__Bacillota;c__Clostridia;o__Christensenellales;f__CAG-138;g__SFEL01;s__SFEL01 sp004557245	-0.630646054416196	NR
semibin_SRR5930495.44	d__Bacteria;p__Bacillota;c__Clostridia;o__Oscillospirales;f__Acutalibacteraceae;g__Scatavimonas;s__Scatavimonas sp900540275	-0.629954640536801	NR
metabat_SRR16554779.16	d__Bacteria;p__Bacillota;c__Clostridia;o__Oscillospirales;f__Oscillospiraceae;g__CAG-170;s__CAG-170 sp000432135	-0.622260127931134	NR
semibin_SRR16554634.50_sub	d__Bacteria;p__Bacillota;c__Clostridia;o__Christensenellales;f__Borkfalkiaceae;g__Coproplasma;s__Coproplasma stercorigallinarum	-0.621120457320706	NR
maxbin_SRR5930508.014	d__Bacteria;p__Bacillota;c__Clostridia;o__Oscillospirales;f__Oscillospiraceae;g__Vescimonas;s__Vescimonas sp000435975	-0.619518493085401	NR
semibin_ERR6233692.26	d__Bacteria;p__Bacillota;c__Clostridia;o__Oscillospirales;f__Oscillospiraceae;g__Vescimonas;s__Vescimonas sp900552725	-0.617312346368329	NR
metabat_SRR16554632.20	d__Bacteria;p__Bacillota;c__Clostridia;o__Christensenellales;f__CAG-138;g__Phil1;s__Phil1 sp001940855	-0.616239283948438	NR
metabat_ERR6279677.25	d__Bacteria;p__Bacillota;c__Clostridia;o__Christensenellales;f__Aristaeellaceae;g__Limiplasma;s__Limiplasma merdipullorum	-0.614462082057492	NR
semibin_ERR6264281.54	d__Bacteria;p__Bacillota;c__Clostridia;o__Oscillospirales;f__Ruminococcaceae;g__Angelakisella;s__Angelakisella sp900547385	-0.606310193210141	NR
semibin_SRR16554703.88	d__Bacteria;p__Bacillota;c__Clostridia;o__Oscillospirales;f__Acutalibacteraceae;g__CAG-177;s__CAG-177 sp003514385	-0.602830265431897	NR
semibin_Bl_39867.2	d__Bacteria;p__Bacillota;c__Clostridia;o__Oscillospirales;f__Ruminococcaceae;g__Angelakisella;s__Angelakisella sp900547385	-0.602756504683988	NR
metabat_SRR5930526.75	d__Bacteria;p__Bacillota;c__Clostridia;o__Oscillospirales;f__Oscillospiraceae;g__Hominicoprocola;s__Hominicoprocola sp934835795	-0.599666629701154	NR
semibin_Bl_33742.4	d__Bacteria;p__Bacteroidota;c__Bacteroidia;o__Bacteroidales;f__Bacteroidaceae;g__Prevotella;s__Prevotella copri_B	-0.597979579835431	NR
semibin_ERR6281499.45	d__Bacteria;p__Bacteroidota;c__Bacteroidia;o__Bacteroidales;f__Bacteroidaceae;g__Prevotella;s__Prevotella copri_B	-0.595980767875211	NR
semibin_ERR6279675.47	d__Bacteria;p__Actinomycetota;c__Actinomycetes;o__Actinomycetales;f__Bifidobacteriaceae;g__Bifidobacterium;s__Bifidobacterium longum	-0.595817063718335	NR
semibin_SRR16554750.26	d__Bacteria;p__Bacillota;c__Clostridia;o__Oscillospirales;f__Ruminococcaceae;g__Faecalibacterium;s__Faecalibacterium prausnitzii	-0.594814453988568	NR
metabat_SRR16554636.13	d__Bacteria;p__Bacteroidota;c__Bacteroidia;o__Bacteroidales;f__Dysgonomonadaceae;g__Dysgonomonas;s__Dysgonomonas gadei	-0.593011473088758	NR
maxbin_SRR16554735.003	d__Bacteria;p__Bacteroidota;c__Bacteroidia;o__Bacteroidales;f__Bacteroidaceae;g__Prevotella;s__Prevotella sinensis	-0.593004678159253	NR
metabat_Bl_24210.12	d__Bacteria;p__Bacillota;c__Clostridia;o__Oscillospirales;f__Oscillospiraceae;g__Hominicoprocola;s__Hominicoprocola sp003522105	-0.588573698668973	NR
semibin_SRR16554788.35	d__Bacteria;p__Bacillota;c__Negativicutes;o__Acidaminococcales;f__Acidaminococcaceae;g__Succiniclasticum;s__Succiniclasticum sp900316935	-0.585257266431348	NR
semibin_SRR16554656.6	d__Bacteria;p__Bacillota;c__Clostridia;o__Lachnospirales;f__Lachnospiraceae;g__Roseburia;s__Roseburia inulinivorans	-0.578985367684857	NR
maxbin_SRR5930512.005_sub	d__Bacteria;p__Bacillota;c__Bacilli;o__Lactobacillales;f__Streptococcaceae;g__Streptococcus;s__Streptococcus lutetiensis	-0.576511834531323	NR
semibin_SRR16554666.90	d__Bacteria;p__Cyanobacteriota;c__Vampirovibrionia;o__Gastranaerophilales;f__Gastranaerophilaceae;g__CAG-196;s__CAG-196 sp002102975	-0.572628293900983	NR
metabat_SRR16554725.6	d__Bacteria;p__Bacillota;c__Clostridia;o__Oscillospirales;f__Ruminococcaceae;g__Faecalibacterium;s__Faecalibacterium prausnitzii	-0.571913544803159	NR
metabat_SRR25825502.19_sub	d__Bacteria;p__Bacillota;c__Clostridia;o__Oscillospirales;f__Oscillospiraceae;g__Oscillibacter;s__Oscillibacter segnis	-0.571668986945645	NR
semibin_SRR6000921.66	d__Bacteria;p__Bacillota;c__Clostridia;o__Oscillospirales;f__Ruminococcaceae;g__Angelakisella;s__Angelakisella sp900547385	-0.571431909471051	NR
metabat_SRR25825512.9	d__Bacteria;p__Bacillota;c__Clostridia;o__Oscillospirales;f__Ruminococcaceae;g__Angelakisella;s__Angelakisella sp900547385	-0.568542097478406	NR
metabat_SRR16554757.15_sub	d__Bacteria;p__Bacillota;c__Clostridia;o__Oscillospirales;f__Ruminococcaceae;g__Gemmiger;s__Gemmiger formicilis	-0.566745255857007	NR
metabat_SRR16554779.19	d__Bacteria;p__Bacillota;c__Clostridia;o__Oscillospirales;f__Ruminococcaceae;g__Negativibacillus;s__Negativibacillus faecipullorum	-0.566458110480802	NR
metabat_SRR16554632.24	d__Bacteria;p__Bacillota;c__Bacilli;o__Lactobacillales;f__Enterococcaceae;g__Enterococcus_B;s__Enterococcus_B hirae	-0.55627783086826	NR
maxbin_ERR10290768.004	d__Bacteria;p__Bacillota;c__Clostridia;o__Christensenellales;f__CAG-917;g__Limadaptatus;s__Limadaptatus stercorigallinarum	-0.555005152493016	NR
metabat_SRR16554656.36	d__Bacteria;p__Actinomycetota;c__Coriobacteriia;o__Coriobacteriales;f__Coriobacteriaceae;g__Collinsella;s__	-0.546714891462819	NR
semibin_ERR6281518.50_sub	d__Bacteria;p__Bacillota;c__Clostridia;o__Oscillospirales;f__Oscillospiraceae;g__Vescimonas;s__Vescimonas sp900552725	-0.545555432110326	NR
semibin_ERR6282137.82	d__Bacteria;p__Bacillota;c__Clostridia;o__Oscillospirales;f__Oscillospiraceae;g__Vescimonas;s__Vescimonas sp900545495	-0.540105287700193	NR
metabat_ERR6279661.17	d__Bacteria;p__Bacillota;c__Clostridia;o__Christensenellales;f__Aristaeellaceae;g__Limiplasma;s__Limiplasma merdipullorum	-0.538896296887891	NR
semibin_SRR5930498.39	d__Bacteria;p__Bacillota;c__Clostridia;o__Lachnospirales;f__Lachnospiraceae;g__Massilistercora;s__Massilistercora timonensis	-0.537228648334043	NR
semibin_SRR16554634.8_sub	d__Bacteria;p__Bacillota;c__Clostridia;o__Oscillospirales;f__Ruminococcaceae;g__Gemmiger;s__Gemmiger sp900540595	-0.534543786912458	NR
maxbin_SRR16554666.041	d__Bacteria;p__Bacillota;c__Clostridia;o__Christensenellales;f__Aristaeellaceae;g__UBA11524;s__UBA11524 sp000437595	-0.533125822215573	NR
metabat_SRR25825516.25_sub	d__Bacteria;p__Bacillota;c__Clostridia;o__Oscillospirales;f__Oscillospiraceae;g__Limivicinus;s__Limivicinus sp002320035	-0.532368902831571	NR
semibin_SRR16554686.7	d__Bacteria;p__Bacillota;c__Clostridia;o__Lachnospirales;f__Anaerotignaceae;g__Anaerotignum;s__Anaerotignum lactatifermentans	-0.532032106786267	NR
metabat_SRR5930494.44	d__Bacteria;p__Bacillota;c__Clostridia;o__Oscillospirales;f__Oscillospiraceae;g__Faecousia;s__Faecousia sp900544975	-0.528801460533635	NR
semibin_SRR5930498.69	d__Bacteria;p__Bacillota;c__Clostridia;o__Oscillospirales;f__Acutalibacteraceae;g__Eubacterium_R;s__Eubacterium_R sp000436835	-0.528396595983998	NR
metabat_ERR6279623.10	d__Bacteria;p__Bacillota;c__Clostridia;o__Oscillospirales;f__Ruminococcaceae;g__Ruthenibacterium;s__Ruthenibacterium sp018380115	-0.527578671246068	NR
semibin_SRR5930530.129_sub	d__Bacteria;p__Bacillota;c__Clostridia;o__Oscillospirales;f__Butyricicoccaceae;g__Agathobaculum;s__Agathobaculum hominis	-0.526158605485456	NR
metabat_ERR6279629.12_sub	d__Bacteria;p__Bacillota;c__Clostridia;o__Oscillospirales;f__Oscillospiraceae;g__Oscillibacter;s__Oscillibacter excrementavium	-0.523385067253606	NR
metabat_ERR6279666.8	d__Bacteria;p__Bacillota;c__Bacilli;o__Lactobacillales;f__Lactobacillaceae;g__Lacticaseibacillus;s__Lacticaseibacillus paracasei	-0.520485435395734	NR
metabat_SRR16554650.26	d__Bacteria;p__Cyanobacteriota;c__Vampirovibrionia;o__Gastranaerophilales;f__Gastranaerophilaceae;g__CAG-196;s__CAG-196 sp002102975	-0.515278448133962	NR
semibin_SRR16554632.31_sub	d__Bacteria;p__Bacillota;c__Clostridia;o__Oscillospirales;f__Oscillospiraceae;g__Vescimonas;s__Vescimonas sp900548615	-0.514826063781278	NR
semibin_SRR5930531.50	d__Bacteria;p__Bacteroidota;c__Bacteroidia;o__Bacteroidales;f__Bacteroidaceae;g__Prevotella;s__Prevotella copri_B	-0.513918657570378	NR
maxbin_ERR6229432.012	d__Bacteria;p__Bacillota;c__Clostridia;o__Christensenellales;f__Borkfalkiaceae;g__Scatosoma;s__Scatosoma sp900555925	-0.512241815000073	NR
metabat_SRR5930509.24	d__Bacteria;p__Bacteroidota;c__Bacteroidia;o__Bacteroidales;f__Bacteroidaceae;g__Bacteroides;s__Bacteroides ovatus	-0.509192828803556	NR
semibin_SRR25825509.21	d__Bacteria;p__Bacteroidota;c__Bacteroidia;o__Bacteroidales;f__Bacteroidaceae;g__Bacteroides;s__Bacteroides cellulosilyticus	-0.506100971966283	NR
semibin_ERR6280899.56	d__Bacteria;p__Bacillota;c__Bacilli;o__Lactobacillales;f__Lactobacillaceae;g__Weissella;s__Weissella confusa	-0.503284682302968	NR
maxbin_SRR16554632.042_sub	d__Bacteria;p__Bacillota;c__Clostridia;o__Oscillospirales;f__Ruminococcaceae;g__Ruminiclostridium_E;s__Ruminiclostridium_E siraeum	-0.498073671727674	NR
metabat_SRR16554780.25	d__Bacteria;p__Bacillota;c__Clostridia;o__Oscillospirales;f__Oscillospiraceae;g__CAG-170;s__CAG-170 sp000432135	-0.494290758638875	NR
semibin_Bl_9.5	d__Bacteria;p__Bacillota;c__Clostridia;o__Oscillospirales;f__Oscillospiraceae;g__Faecousia;s__Faecousia sp900547405	-0.493735675483243	NR
metabat_SRR16554694.4	d__Bacteria;p__Bacillota;c__Clostridia;o__Lachnospirales;f__Lachnospiraceae;g__Otoolea;s__Otoolea symbiosa	-0.493663255839841	NR
semibin_ERR6281942.115	d__Bacteria;p__Bacillota;c__Negativicutes;o__Veillonellales;f__Dialisteraceae;g__Dialister;s__Dialister invisus	-0.491425891190068	NR
metabat_ERR6279654.19	d__Bacteria;p__Bacillota;c__Negativicutes;o__Veillonellales;f__Veillonellaceae;g__Veillonella;s__Veillonella nakazawae	-0.491092835336225	NR
semibin_SRR5930494.69	d__Bacteria;p__Bacillota;c__Bacilli;o__Erysipelotrichales;f__Coprobacillaceae;g__Thomasclavelia;s__Thomasclavelia ramosa	-0.489073325663106	NR
metabat_ERR6279664.26	d__Bacteria;p__Bacillota;c__Clostridia;o__Oscillospirales;f__CAG-272;g__UMGS1312;s__UMGS1312 sp900550625	-0.488184173374669	NR
maxbin_ERR6281433.007	d__Bacteria;p__Bacillota;c__Clostridia;o__Oscillospirales;f__Ruminococcaceae;g__Faecalibacterium;s__Faecalibacterium intestinale	-0.485762406855123	NR
maxbin_SRR5930499.004	d__Bacteria;p__Bacillota;c__Clostridia;o__Oscillospirales;f__Oscillospiraceae;g__CAG-103;s__CAG-103 sp004556965	-0.484953124790685	NR
semibin_ERR6275661.76	d__Bacteria;p__Bacillota;c__Bacilli;o__Lactobacillales;f__Streptococcaceae;g__Streptococcus;s__Streptococcus salivarius_D	-0.483931247859494	NR
semibin_SRR5930515.84	d__Bacteria;p__Bacillota;c__Negativicutes;o__ICN-92133;f__ICN-92133;g__Selenobaculum;s__Selenobaculum gibii	-0.48349047151138	NR
semibin_SRR6000932.12	d__Bacteria;p__Bacillota;c__Clostridia;o__Oscillospirales;f__CAG-382;g__Woodwardiibium;s__Woodwardiibium sp900760275	-0.482167471914784	NR
maxbin_SRR25825518.002	d__Bacteria;p__Pseudomonadota;c__Gammaproteobacteria;o__Enterobacterales;f__Enterobacteriaceae;g__Enterobacter;s__Enterobacter ludwigii	-0.482065622478025	NR
metabat_SRR16554712.21	d__Bacteria;p__Bacteroidota;c__Bacteroidia;o__Bacteroidales;f__Tannerellaceae;g__Parabacteroides;s__	-0.481256459622876	NR
semibin_SRR16554627.34	d__Bacteria;p__Bacillota;c__Clostridia;o__Lachnospirales;f__Lachnospiraceae;g__Agathobacter;s__Agathobacter rectalis	-0.480676506429212	NR
semibin_SRR5930529.84	d__Bacteria;p__Bacillota;c__Clostridia;o__Lachnospirales;f__Lachnospiraceae;g__Eubacterium_G;s__Eubacterium_G sp904420085	-0.480551187663571	NR
metabat_ERR6279671.9	d__Bacteria;p__Bacillota;c__Clostridia;o__Oscillospirales;f__Oscillospiraceae;g__Hominicoprocola;s__Hominicoprocola sp934835795	-0.478743855624692	NR
semibin_SRR5930528.83_sub	d__Bacteria;p__Bacillota;c__Clostridia;o__Oscillospirales;f__Acutalibacteraceae;g__Caccousia;s__Caccousia sp900752115	-0.475995396047132	NR
semibin_ERR6279648.9_sub	d__Bacteria;p__Bacillota;c__Clostridia;o__Oscillospirales;f__Acutalibacteraceae;g__Anaeromassilibacillus;s__Anaeromassilibacillus stercoravium	-0.472338308363454	NR
semibin_SRR5930506.177_sub	d__Bacteria;p__Bacillota;c__Clostridia;o__Oscillospirales;f__Acutalibacteraceae;g__Pseudoruminococcus;s__Pseudoruminococcus massiliensis	-0.472283472090261	NR
maxbin_SRR16554656.017	d__Bacteria;p__Bacillota;c__Clostridia;o__Oscillospirales;f__Oscillospiraceae;g__Faecousia;s__Faecousia intestinalis	-0.468608085780637	NR
semibin_SRR25825500.101_sub	d__Bacteria;p__Bacillota;c__Clostridia;o__Oscillospirales;f__Oscillospiraceae;g__Vescimonas;s__Vescimonas sp900552475	-0.464189176230924	NR
metabat_SRR6000894.44	d__Bacteria;p__Actinomycetota;c__Coriobacteriia;o__Coriobacteriales;f__Coriobacteriaceae;g__Collinsella;s__Collinsella tanakaei	-0.464012627273099	NR
semibin_SRR5930507.17_sub	d__Bacteria;p__Bacillota;c__Clostridia;o__Lachnospirales;f__Lachnospiraceae;g__Roseburia;s__Roseburia inulinivorans	-0.463249091773526	NR
semibin_SRR6000890.9	d__Bacteria;p__Pseudomonadota;c__Gammaproteobacteria;o__Burkholderiales;f__Burkholderiaceae;g__Aphodousia;s__Aphodousia sp002329575	-0.463122625618474	NR
metabat_ERR6279625.46	d__Bacteria;p__Bacillota;c__Clostridia;o__Christensenellales;f__Aristaeellaceae;g__Ventricola;s__Ventricola sp900542445	-0.460192505984799	NR
metabat_ERR6230326.9	d__Bacteria;p__Bacillota;c__Clostridia;o__Oscillospirales;f__Ruminococcaceae;g__Ruthenibacterium;s__Ruthenibacterium merdipullorum	-0.459762801199452	NR
semibin_SRR5930504.31_sub	d__Bacteria;p__Bacillota;c__Clostridia;o__Lachnospirales;f__Lachnospiraceae;g__Roseburia;s__Roseburia inulinivorans	-0.457961653142469	NR
maxbin_SRR16554627.021_sub	d__Bacteria;p__Bacillota;c__Clostridia;o__Oscillospirales;f__Ruminococcaceae;g__Hominimerdicola;s__Hominimerdicola aceti	-0.457087536125676	NR
metabat_SRR5930515.56	d__Bacteria;p__Bacillota;c__Clostridia;o__Oscillospirales;f__Oscillospiraceae;g__Faecousia;s__Faecousia sp000435995	-0.45690647211601	NR
maxbin_ERR6257997.027	d__Bacteria;p__Actinomycetota;c__Actinomycetes;o__Actinomycetales;f__Bifidobacteriaceae;g__Bifidobacterium;s__Bifidobacterium longum	-0.454711545973317	NR
semibin_ERR6275663.26	d__Bacteria;p__Pseudomonadota;c__Gammaproteobacteria;o__Enterobacterales;f__Enterobacteriaceae;g__Proteus;s__Proteus mirabilis	-0.449888636141316	NR
metabat_ERR6279624.6_sub	d__Bacteria;p__Bacillota;c__Clostridia;o__Lachnospirales;f__Lachnospiraceae;g__Fusicatenibacter;s__Fusicatenibacter sp900543115	-0.449483533173101	NR
maxbin_SRR5930508.019_sub	d__Bacteria;p__Bacillota;c__Clostridia;o__Lachnospirales;f__Lachnospiraceae;g__Faecalimonas;s__Faecalimonas sp029983955	-0.449399818449513	NR
semibin_SRR5930498.22	d__Bacteria;p__Bacillota;c__Bacilli;o__Lactobacillales;f__Streptococcaceae;g__Streptococcus;s__Streptococcus pasteurianus	-0.448007528453366	NR
metabat_SRR5930505.95_sub	d__Bacteria;p__Bacillota;c__Clostridia;o__Oscillospirales;f__Oscillospiraceae;g__Oscillibacter;s__Oscillibacter segnis	-0.447278444438474	NR
maxbin_SRR5930501.068_sub	d__Bacteria;p__Bacteroidota;c__Bacteroidia;o__Bacteroidales;f__UBA11471;g__Caccoplasma;s__Caccoplasma sp900547555	-0.447133381634252	NR
metabat_ERR6275652.63	d__Bacteria;p__Bacillota;c__Clostridia;o__Oscillospirales;f__Oscillospiraceae;g__Apopatocola;s__Apopatocola sp003522945	-0.447002609043614	NR
semibin_ERR6232521.7	d__Bacteria;p__Bacillota;c__Clostridia;o__Oscillospirales;f__Ruminococcaceae;g__Faecalibacterium;s__Faecalibacterium prausnitzii_E	-0.444964905052678	NR
metabat_ERR6282298.17	d__Bacteria;p__Bacteroidota;c__Bacteroidia;o__Bacteroidales;f__Bacteroidaceae;g__Prevotella;s__Prevotella copri_B	-0.444648836522595	NR
semibin_ERR6281658.43	d__Bacteria;p__Bacillota;c__Clostridia;o__Oscillospirales;f__Oscillospiraceae;g__Hominicoprocola;s__Hominicoprocola sp900317525	-0.441979859738843	NR
metabat_SRR6000909.37	d__Bacteria;p__Bacillota;c__Clostridia;o__Oscillospirales;f__Oscillospiraceae;g__CAG-103;s__CAG-103 sp900543625	-0.441798646717565	NR
maxbin_SRR16554627.030_sub	d__Bacteria;p__Bacillota;c__Clostridia;o__Christensenellales;f__CAG-138;g__SFEL01;s__SFEL01 sp004557245	-0.441795457869069	NR
metabat_SRR16554627.12	d__Bacteria;p__Bacillota;c__Clostridia;o__TANB77;f__CAG-508;g__Merdicola;s__Merdicola sp900552655	-0.441295896440045	NR
metabat_ERR6279681.38	d__Bacteria;p__Bacillota;c__Clostridia;o__Oscillospirales;f__Ruminococcaceae;g__Faecalibacterium;s__Faecalibacterium prausnitzii_E	-0.44054967608978	NR
metabat_ERR6279676.12	d__Bacteria;p__Bacillota;c__Clostridia;o__Oscillospirales;f__Ruminococcaceae;g__Faecalibacterium;s__Faecalibacterium prausnitzii_E	-0.440397967367665	NR
semibin_ERR6279646.13	d__Bacteria;p__Bacillota;c__Clostridia;o__Oscillospirales;f__Butyricicoccaceae;g__Agathobaculum;s__Agathobaculum intestinigallinarum	-0.439416480033891	NR
semibin_ERR6233694.0	d__Bacteria;p__Bacillota;c__Clostridia;o__Oscillospirales;f__Butyricicoccaceae;g__Agathobaculum;s__Agathobaculum intestinigallinarum	-0.438495469062821	NR
semibin_SRR6000944.13	d__Bacteria;p__Bacillota;c__Negativicutes;o__Veillonellales;f__Dialisteraceae;g__Dialister;s__Dialister invisus	-0.43845776167442	NR
metabat_SRR5930528.52_sub	d__Bacteria;p__Bacillota;c__Clostridia;o__Oscillospirales;f__Butyricicoccaceae;g__Agathobaculum;s__Agathobaculum intestinigallinarum	-0.438249614804284	NR
[truncated: 207 more rows]

[truncated: 4 more sheets: Table S3_Lee_2022_R, Table S3_Lee_2022_NR, Table S3_Tsakmaklis_2023_R, Table S3_Tsakmaklis_2023_NR]
