# Supplementary material for: Gut microbial markers of immunotherapy response in melanoma: a cross-cohort analysis including the first Russian dataset
Source: Gut Microbes. 2026 Jun 15;18(1):2681788. doi: 10.1080/19490976.2026.2681788 (PMC13274128; doi:10.1080/19490976.2026.2681788)
Supplement: Table S5_after_comments.xlsx [file KGMI_A_2681788_SM7193.xlsx]

## Sheet: Table S5_Blokhin_NMRCO
Table S5. Bacterial species detected in both R and NR groups in each datasets.
NN_Blokhin_NMRCO
genus	species detected in both R and NR groups
g__Ellagibacter	s__Ellagibacter isourolithinifaciens
g__UBA11524	s__UBA11524 sp000437595
g__Ventricola	s__Ventricola sp900542395
g__Phil1	s__Phil1 sp001940855
g__CAG-349	s__CAG-349 sp003539515
g__Agathobacter	s__Agathobacter rectalis
g__CAG-177	s__CAG-177 sp003514385
g__CAG-217	s__CAG-217 sp000436335
g__Ruminococcoides	s__Ruminococcoides intestinale
g__Agathobaculum	s__Agathobaculum butyriciproducens
g__Apopatocola	s__Apopatocola sp003522945
g__CAG-103	s__CAG-103 sp900543625
g__CAG-170	s__CAG-170 sp000432135
g__Vescimonas	s__Vescimonas cirricatena
g__Vescimonas	s__Vescimonas coprocola
g__Vescimonas	s__Vescimonas sp000435555
g__Vescimonas	s__Vescimonas sp003487665
g__Faecalibacterium	s__Faecalibacterium longum
g__Faecalibacterium	s__Faecalibacterium prausnitzii
g__Prevotella	s__Prevotella sp000434975
g__Escherichia	s__Escherichia coli
g__Akkermansia	s__Akkermansia muciniphila

## Sheet: Table S5_Frankel et al., 2017
Table S5. Bacterial species detected in both R and NR groups in each datasets.
Frankel et al., 2017
genus	species detected in both R and NR groups
g__Phil1	s__Phil1 sp001940855
g__Acutalibacter	s__Acutalibacter stercoravium
g__Hominenteromicrobium	s__Hominenteromicrobium mulieris
g__Ruminococcoides	s__Ruminococcoides bromii
g__Ruminococcoides	s__Ruminococcoides intestinale
g__Vescimonas	s__Vescimonas sp000435555
g__Vescimonas	s__Vescimonas sp003539495
g__Faecalibacterium	s__Faecalibacterium duncaniae
g__Faecalibacterium	s__Faecalibacterium longum
g__Hominimerdicola	s__Hominimerdicola aceti
g__Ruminiclostridium_E	s__Ruminiclostridium_E siraeum
g__Hominilimicola	s__Hominilimicola fabiformis
g__Bacteroides	s__Bacteroides ovatus
g__Akkermansia	s__Akkermansia muciniphila

## Sheet: Table S5_Matson et al., 2018
Table S5. Bacterial species detected in both R and NR groups in each datasets.
Matson et al., 2018
genus	species detected in both R and NR groups
g__Agathobacter	s__Agathobacter rectalis
g__Blautia_A	s__Blautia_A wexlerae
g__CAG-103	s__CAG-103 sp900543625
g__Hominicoprocola	s__Hominicoprocola sp900317525
g__Oscillibacter	s__Oscillibacter segnis
g__Vescimonas	s__Vescimonas sp000435555
g__Faecalibacterium	s__Faecalibacterium longum
g__Faecalibacterium	s__Faecalibacterium prausnitzii
g__Ruminiclostridium_E	s__Ruminiclostridium_E siraeum
g__Bacteroides	s__Bacteroides uniformis
g__Bacteroides	s__Bacteroides xylanisolvens
g__Barnesiella	s__Barnesiella intestinihominis
g__Alistipes	s__Alistipes sp902363575
g__Parabacteroides	s__Parabacteroides distasonis
g__Akkermansia	s__Akkermansia muciniphila

## Sheet: Table S5_Gopalakrishnan 2018
Table S5. Bacterial species detected in both R and NR groups in each datasets.
Gopalakrishnan et al., 2018
genus	species detected in both R and NR groups
g__Oscillibacter	s__Oscillibacter segnis
g__Faecalibacterium	s__Faecalibacterium prausnitzii
g__Hominimerdicola	s__Hominimerdicola aceti
g__Ruminiclostridium_E	s__Ruminiclostridium_E siraeum
g__Bacteroides	s__Bacteroides uniformis

## Sheet: Table S5_Lee et al., 2022
Table S5. Bacterial species detected in both R and NR groups in each datasets.
Lee et al., 2022
genus	species detected in both R and NR groups
g__Paratractidigestivibacter	s__Paratractidigestivibacter sp900540955
g__Collinsella	s__Collinsella bouchesdurhonensis
g__Collinsella	s__Collinsella sp902491615
g__Adlercreutzia	s__Adlercreutzia equolifaciens
g__Adlercreutzia	s__Adlercreutzia rubneri
g__Anaerotardibacter	s__Anaerotardibacter sp000435675
g__Anaerotardibacter	s__Anaerotardibacter sp000436075
g__Aphodovivens	s__Aphodovivens avicola
g__Aveggerthella	s__Aveggerthella excrementigallinarum
g__Ellagibacter	s__Ellagibacter isourolithinifaciens
g__Senegalimassilia	s__Senegalimassilia anaerobia
g__Slackia	s__Slackia isoflavoniconvertens
g__UMGS1502	s__UMGS1502 sp900552365
g__Holdemanella	s__Holdemanella biformis
g__Streptococcus	s__Streptococcus salivarius_E
g__Streptococcus	s__Streptococcus sp001556435
g__UBA11524	s__UBA11524 sp000437595
g__Agathobacter	s__Agathobacter rectalis
g__Blautia_A	s__Blautia_A intestinihominis
g__CAG-177	s__CAG-177 sp003514385
g__CAG-217	s__CAG-217 sp000436335
g__Eubacterium_R	s__Eubacterium_R sp000436835
g__Ruminococcoides	s__Ruminococcoides bromii
g__Ruminococcoides	s__Ruminococcoides intestinale
g__Agathobaculum	s__Agathobaculum butyriciproducens
g__CAG-103	s__CAG-103 sp900543625
g__CAG-103	s__CAG-103 sp900757655
g__CAG-170	s__CAG-170 sp000432135
g__Evtepia	s__Evtepia excrementipullorum
g__Evtepia	s__Evtepia sp004556345
g__F23-B02	s__F23-B02 sp001916715
g__Hominicoprocola	s__Hominicoprocola sp900317525
g__Vescimonas	s__Vescimonas cirricatena
g__Vescimonas	s__Vescimonas sp000435555
g__Faecalibacterium	s__Faecalibacterium duncaniae
g__Faecalibacterium	s__Faecalibacterium longum
g__Faecalibacterium	s__Faecalibacterium prausnitzii
g__Faecalibacterium	s__Faecalibacterium prausnitzii_E
g__Hominimerdicola	s__Hominimerdicola aceti
g__Mogibacterium_A	s__Mogibacterium_A kristiansenii
g__Phascolarctobacterium_A	s__Phascolarctobacterium_A succinatutens_B
g__Dialister	s__Dialister invisus
g__UMGS1590	s__UMGS1590 sp900552455
g__Prevotella	s__Prevotella sp003447235
g__Parabacteroides	s__Parabacteroides distasonis
g__Escherichia	s__Escherichia coli

## Sheet: Table S5_Tsakmaklis et al.,2023
Table S5. Bacterial species detected in both R and NR groups in each datasets.Table S5. Bacterial species detected in both R and NR groups in each datasets.
Tsakmaklis et al., 2023
genus	species detected in both R and NR groups
g__UBA11524	s__UBA11524 sp000437595
g__CAG-177	s__CAG-177 sp003514385
g__Apopatocola	s__Apopatocola sp003522945
g__Vescimonas	s__Vescimonas sp000435555
g__Faecalibacterium	s__Faecalibacterium prausnitzii
g__Gemmiger	s__Gemmiger formicilis
g__Hominimerdicola	s__Hominimerdicola aceti
g__Huintestinicola	s__Huintestinicola butyrica
g__Ruminiclostridium_E	s__Ruminiclostridium_E siraeum
g__Fusicatenibacter_A	s__Fusicatenibacter_A intestinipullorum
g__Bacteroides	s__Bacteroides ovatus
g__Prevotella	s__Prevotella copri
g__Prevotella	s__Prevotella copri_B
g__Prevotella	s__Prevotella sp000434975
g__Prevotella	s__Prevotella stercorea
g__Cryptobacteroides	s__Cryptobacteroides sp000432515
g__Cryptobacteroides	s__Cryptobacteroides sp000435075
g__Bilophila	s__Bilophila wadsworthia
g__Scatacola_A	s__Scatacola_A faecigallinarum
g__Sutterella	s__Sutterella wadsworthensis
g__Escherichia	s__Escherichia coli

## Sheet: Table S5_Spencer et al., 2021
Table S5. Bacterial species detected in both R and NR groups in each datasets. Table S5. Bacterial species detected in both R and NR groups in each datasets. Table S5. Bacterial species detected in both R and NR groups in each datasets.
Spencer et al., 2021
genus	species detected in both R and NR groups
g__UBA11524	s__UBA11524 sp000437595
g__Phil1	s__Phil1 sp001940855
g__Acetatifactor	s__Acetatifactor intestinalis
g__Agathobacter	s__Agathobacter rectalis
g__Brotaphodocola	s__Brotaphodocola sp900538475
g__Roseburia	s__Roseburia inulinivorans
g__CAG-177	s__CAG-177 sp003514385
g__CAG-177	s__CAG-177 sp003538135
g__CAG-217	s__CAG-217 sp000436335
g__Hominenteromicrobium	s__Hominenteromicrobium mulieris
g__Ruminococcoides	s__Ruminococcoides bromii
g__CAG-103	s__CAG-103 sp900543625
g__CAG-170	s__CAG-170 sp000432135
g__Hominicoprocola	s__Hominicoprocola fusiformis
g__Hominicoprocola	s__Hominicoprocola sp900317525
g__Oscillibacter	s__Oscillibacter segnis
g__Vescimonas	s__Vescimonas sp000435555
g__Vescimonas	s__Vescimonas sp900548615
g__Faecalibacterium	s__Faecalibacterium duncaniae
g__Faecalibacterium	s__Faecalibacterium longum
g__Faecalibacterium	s__Faecalibacterium prausnitzii
g__Faecalibacterium	s__Faecalibacterium prausnitzii_E
g__Gemmiger	s__Gemmiger sp900540595
g__Hominimerdicola	s__Hominimerdicola aceti
g__Ruminiclostridium_E	s__Ruminiclostridium_E siraeum
g__Dialister	s__Dialister invisus
g__Bacteroides	s__Bacteroides ovatus
g__Bacteroides	s__Bacteroides uniformis
g__Prevotella	s__Prevotella sp003447235
g__Prevotella	s__Prevotella stercorea
g__Alistipes	s__Alistipes sp902363575
g__Parabacteroides	s__Parabacteroides distasonis
g__Aphodousia	s__Aphodousia faecalis
