# Supplementary material for: Gut microbial markers of immunotherapy response in melanoma: a cross-cohort analysis including the first Russian dataset
Source: Gut Microbes. 2026 Jun 15;18(1):2681788. doi: 10.1080/19490976.2026.2681788 (PMC13274128; doi:10.1080/19490976.2026.2681788)
Supplement: Table S4_after comments.xlsx [file KGMI_A_2681788_SM7192.xlsx]

## Sheet: Table S4_Blokhin_NMRCO_R
Table S4. Unique bacterial species in each datasets
NN_Blokhin_NMRCO_R
genus	unique species
g__CAG-273	s__CAG-273 sp000438355
g__Vescimonas	s__Vescimonas fastidiosa
g__Enterenecus	s__Enterenecus sp900549885
g__Vescimonas	s__Vescimonas sp945878665
g__UBA4644	s__UBA4644 sp900555855
g__Duodenibacillus	s__Duodenibacillus sp900767875
g__Hominicoprocola	s__Hominicoprocola sp900550165
g__Megasphaera	s__Megasphaera elsdenii
g__UBA1206	s__UBA1206 sp000433115
g__UMGS1766	s__UMGS1766 sp900554855
g__Collinsella	s__Collinsella sp900541055
g__Mesosutterella	s__Mesosutterella massiliensis
g__CAG-170	s__CAG-170 sp003516765
g__Borkfalkia	s__Borkfalkia sp944328405
g__Eubacterium_R	s__Eubacterium_R sp000434995
g__Prevotella	s__Prevotella sp900552515
g__Collinsella	s__Collinsella sp958421275
g__Gallintestinimicrobium	s__Gallintestinimicrobium propionicum
g__Vescimonas	s__Vescimonas sp900554275
g__Eggerthella	s__Eggerthella lenta
g__Collinsella	s__Collinsella sp003458415
g__Vescimonas	s__Vescimonas sp900545585
g__Alistipes_A	s__Alistipes_A ihumii
g__Collinsella	s__Collinsella sp958348565
g__UBA737	s__UBA737 sp900549055
g__Scatomorpha	s__Scatomorpha sp900759385
g__Vescimonas	s__Vescimonas sp003487665
g__Catenibacterium	s__Catenibacterium mitsuokai
g__Scatavimonas	s__Scatavimonas merdigallinarum
g__Methanoprimaticola	s__Methanoprimaticola hominis
g__Scatomorpha	s__Scatomorpha pullicola
g__Prevotella	s__Prevotella sp002265625
g__UMGS1312	s__UMGS1312 sp900550625
g__CAG-170	s__CAG-170 sp900549635
g__Collinsella	s__Collinsella sp900541005
g__Merdousia	s__Merdousia sp949293415
g__Mitsuokella	s__Mitsuokella multacida
g__Lawsonibacter	s__Lawsonibacter sp000177015
g__CAG-841	s__CAG-841 sp900544285
g__Collinsella	s__Collinsella sp902475615
g__Sodaliphilus	s__Sodaliphilus sp004557565

## Sheet: Table S4_Blokhin_NMRCO_NR
Table S4. Unique bacterial species in each datasets
NN_Blokhin_NMRCO_NR
genus	unique species
g__Pauljensenia	s__Pauljensenia bouchesdurhonensis
g__Ventricola	s__Ventricola sp900548125
g__Ruthenibacterium	s__Ruthenibacterium sp944386565
g__Parolsenella	s__Parolsenella catena
g__Prevotella	s__Prevotella copri_K
g__Lachnospira	s__Lachnospira hominis
g__Coprococcus_A	s__Coprococcus_A intestinihominis
g__Blautia_A	s__Blautia_A obeum
g__Lawsonibacter_A	s__Lawsonibacter_A hominis
g__Butyricimonas	s__Butyricimonas virosa
g__Aphodomorpha	s__Aphodomorpha sp900540495
g__Scatomorpha	s__Scatomorpha pullistercoris
g__Vescimonas	s__Vescimonas sp900313295
g__CAG-552	s__CAG-552 sp000435495
g__Desulfovibrio	s__Desulfovibrio sp900556755
g__Collinsella	s__Collinsella sp900549025
g__Porphyromonas	s__Porphyromonas sp946997275
g__Avimonas_A	s__Avimonas_A narfae
g__Scatocola	s__Scatocola faecipullorum
g__Bifidobacterium	s__Bifidobacterium angulatum
g__Limosilactobacillus	s__Limosilactobacillus mucosae
g__Schaedlerella	s__Schaedlerella glycyrrhizinilytica_A
g__Dorea_A	s__Dorea_A amylophila
g__Blautia	s__Blautia sp000432195
g__Mitsuokella	s__Mitsuokella jalaludinii
g__Enterocloster	s__Enterocloster sp900541315
g__Enterocloster	s__Enterocloster sp001517625
g__Limosilactobacillus	s__Limosilactobacillus fermentum
g__Pyramidobacter	s__Pyramidobacter piscolens
g__Anaerotruncus	s__Anaerotruncus massiliensis
g__Desulfovibrio	s__Desulfovibrio sp900319575
g__Faecousia	s__Faecousia sp900546415
g__Phascolarctobacterium	s__Phascolarctobacterium faecium
g__Wujia	s__Wujia hominis
g__UMGS911	s__UMGS911 sp900545935
g__Claveliimonas	s__Claveliimonas acetigenes
g__Prevotella	s__Prevotella sp015074785
g__Catenibacterium	s__Catenibacterium mitsuokai_A
g__Odoribacter	s__Odoribacter splanchnicus
g__Maccoya	s__Maccoya intestinihominis
g__Prevotella	s__Prevotella copri_L
g__Bacteroides_F	s__Bacteroides_F pectinophilus
g__Blautia_A	s__Blautia_A acetigignens
g__Megasphaera	s__Megasphaera intestinihominis
g__Cryptobacteroides	s__Cryptobacteroides sp000433355
g__51-20	s__51-20 sp001917175
g__Collinsella	s__Collinsella aerofaciens_Q
g__Prevotella	s__Prevotella copri_I
g__Vescimonas	s__Vescimonas fastidiosa
g__Fimivicinus	s__Fimivicinus sp900544375

## Sheet: Table S4_Frankel_2017_R
Table S4. Unique bacterial species in each datasets
Frankel et al., 2017_R
genus	unique species
g__Scatavimonas	s__Scatavimonas sp900540275
g__Pseudoruminococcus	s__Pseudoruminococcus massiliensis
g__Prevotella	s__Prevotella sp000436695
g__CAG-313	s__CAG-313 sp000433035
g__Vescimonas	s__Vescimonas sp003539495
g__Enterococcus_B	s__Enterococcus_B durans
g__Scybalenecus	s__Scybalenecus sp900540085
g__Blautia_A	s__Blautia_A sp900551465
g__Klebsiella	s__Klebsiella ornithinolytica
g__Collinsella	s__Collinsella sp937989885
g__Faecalibacillus	s__Faecalibacillus intestinalis
g__Eisenbergiella	s__Eisenbergiella porci
g__Bifidobacterium	s__Bifidobacterium bifidum
g__Dialister	s__Dialister hominis
g__Maccoya	s__Maccoya intestinihominis
g__Monoglobus	s__Monoglobus pectinilyticus
g__Intestinibacter	s__Intestinibacter sp900540355
g__Coprobacter	s__Coprobacter sp900545915
g__Collinsella	s__Collinsella intestinalis
g__Acutalibacter	s__Acutalibacter stercoravium
g__Hominilimicola	s__Hominilimicola fabiformis
g__Porcipelethomonas	s__Porcipelethomonas ammoniilytica

## Sheet: Table_S4_Frankel_2017_NR
Table S4. Unique bacterial species in each datasets
Frankel et al., 2017_NR
genus	unique species
g__Weissella	s__Weissella cibaria
g__Anaerotardibacter	s__Anaerotardibacter sp000435475
g__QAMH01	s__QAMH01 sp003149935
g__Pullichristensenella	s__Pullichristensenella stercorigallinarum
g__UMGS1820	s__UMGS1820 sp900555375
g__Oscillibacter	s__Oscillibacter pullicola
g__Metaruminococcus_A	s__Metaruminococcus_A sp900762715
g__HGM11386	s__HGM11386 sp900761915
g__UMGS1766	s__UMGS1766 sp900554855
g__Negativibacillus	s__Negativibacillus massiliensis
g__Hominenteromicrobium	s__Hominenteromicrobium sp900549945
g__Streptococcus	s__Streptococcus hominis
g__Marvinbryantia	s__Marvinbryantia sp900550755
g__Megasphaera	s__Megasphaera sp001546855
g__CAG-313	s__CAG-313 sp900539265
g__Stercorousia	s__Stercorousia sp001917115
g__CAG-791	s__CAG-791 sp000431495
g__Mediterraneibacter	s__Mediterraneibacter caccogallinarum
g__Faecalimonas	s__Faecalimonas phoceensis
g__Collinsella	s__Collinsella aerofaciens_G
g__Eubacterium_R	s__Eubacterium_R sp900542875
g__CAG-170	s__CAG-170 sp000436735
g__Evtepia	s__Evtepia faecigallinarum
g__Megasphaera	s__Megasphaera massiliensis
g__Prevotella	s__Prevotella sp900548585
g__Onthocola_B	s__Onthocola_B sp944363835
g__Butyrivibrio_A	s__Butyrivibrio_A sp944382105
g__Otoolea	s__Otoolea sp018377235
g__CAJTWN01	s__CAJTWN01 sp910580105
g__Merdousia	s__Merdousia sp944389175
g__Collinsella	s__Collinsella aerofaciens_BJ
g__Bacteroides	s__Bacteroides pullorum
g__Collinsella	s__Collinsella sp018373675
g__Fimivicinus	s__Fimivicinus sp002320555
g__Collinsella	s__Collinsella sp900541235
g__Holdemanella	s__Holdemanella porci
g__Streptococcus	s__Streptococcus thermophilus
g__Ligilactobacillus	s__Ligilactobacillus animalis
g__Scatavimonas	s__Scatavimonas merdipullorum

## Sheet: Table_S4_Matson_2018_R
Table S4. Unique bacterial species in each datasets
Matson et al., 2018_R
genus	unique species
g__UMGS946	s__UMGS946 sp900544965
g__CAKTWY01	s__CAKTWY01 sp934630445
g__UBA3210	s__UBA3210 sp900755065
g__Ruminococcoides	s__Ruminococcoides sp002493635
g__Lachnospira	s__Lachnospira eligens_A
g__UBA7173	s__UBA7173 sp900545955
g__Megamonas	s__Megamonas funiformis
g__F23-B02	s__F23-B02 sp002472405
g__Caccoplasma	s__Caccoplasma sp900547555
g__Anaerotruncus	s__Anaerotruncus colihominis
g__Faecalimonas	s__Faecalimonas phoceensis
g__Ruminococcus_C	s__Ruminococcus_C sp000980705
g__Woodwardiibium	s__Woodwardiibium sp900760275
g__Butyrivibrio_A	s__Butyrivibrio_A sp000431815

## Sheet: Table_S4_Matson_2018_NR
Table S4. Unique bacterial species in each datasets
Matson et al., 2018_NR
genus	unique species
g__Blautia_A	s__Blautia_A wexlerae
g__Dialister	s__Dialister hominis
g__Ruminococcoides	s__Ruminococcoides intestinalis
g__Citrobacter_A	s__Citrobacter_A amalonaticus
g__Butyricimonas	s__Butyricimonas paravirosa
g__Eisenbergiella	s__Eisenbergiella porci
g__Bariatricus	s__Bariatricus comes
g__Bacteroides	s__Bacteroides rodentium
g__Alistipes	s__Alistipes sp900541585
g__Porcipelethomonas	s__Porcipelethomonas sp900538575
g__CAG-475	s__CAG-475 sp000434435
g__Collinsella	s__Collinsella sp902364775
g__Eubacterium_R	s__Eubacterium_R sp900539425
g__Prevotella	s__Prevotella sp000433175
g__Prevotella	s__Prevotella sp000436595

## Sheet: Table_S4_Gopalakrishnan_2018_R
Table S4. Unique bacterial species in each datasets
Gopalakrishnan et al., 2018_R
genus	unique species
g__CAG-273	s__CAG-273 sp003507395
g__Spyradomonas	s__Spyradomonas sp900547585
g__CAG-313	s__CAG-313 sp900539265
g__Bacteroides	s__Bacteroides finegoldii
g__CAG-314	s__CAG-314 sp000437915
g__CAG-245	s__CAG-245 sp000435175
g__Anaeromassilibacillus	s__Anaeromassilibacillus sp001305115
g__Faeciplasma	s__Faeciplasma gallinarum
g__CAG-269	s__CAG-269 sp000431335
g__Porphyromonas	s__Porphyromonas sp946997275
g__Alistipes	s__Alistipes sp001941065
g__Merdicola	s__Merdicola sp001915925
g__Alistipes_A	s__Alistipes_A indistinctus
g__Acutalibacter	s__Acutalibacter sp900548545

## Sheet: Table_S4_Gopalakrishnan_2018_NR
Table S4. Unique bacterial species in each datasets
Gopalakrishnan et al., 2018_NR
genus	unique species
g__Ruminococcus_B	s__Ruminococcus_B gnavus
g__Emergencia	s__Emergencia sp900066695
g__Bilophila	s__Bilophila faecipullorum
g__CAG-103	s__CAG-103 sp900317855
g__Anaerotignum_A	s__Anaerotignum_A faecicola
g__Ventrisoma	s__Ventrisoma faecale
g__Roseburia_C	s__Roseburia_C amylophila
g__CAJLXD01	s__CAJLXD01 sp900551585
g__Bacteroides	s__Bacteroides sp900552405

## Sheet: Table S4_Spencer_2021_R
Table S4. Unique bacterial species in each datasets
Spencer et al., 2021_R
genus	unique species
g__Limadaptatus	s__Limadaptatus sp900754695
g__Bacteroides	s__Bacteroides sp030843315
g__Prevotella	s__Prevotella sp900551055
g__Citrobacter_A	s__Citrobacter_A amalonaticus
g__Emergencia	s__Emergencia sp900066695
g__Faecalibacterium	s__Faecalibacterium sp934514285
g__Bacteroides	s__Bacteroides thetaiotaomicron_A
g__UBA7173	s__UBA7173 sp900540205
g__Anaerotignum_A	s__Anaerotignum_A faecicola
g__Ruminiclostridium_E	s__Ruminiclostridium_E sp003512525
g__CAG-288	s__CAG-288 sp000437395
g__Prevotella	s__Prevotella bivia
g__Stercorousia	s__Stercorousia sp001917115
g__Ruminiclostridium_E	s__Ruminiclostridium_E sp900539195
g__Prevotella	s__Prevotella sp002251365
g__Paramuribaculum	s__Paramuribaculum sp000431155
g__Merdicola	s__Merdicola sp018371855
g__Akkermansia	s__Akkermansia biwaensis
g__Lepagella	s__Lepagella sp900541835
g__UMGS693	s__UMGS693 sp900544555
g__Lawsonibacter	s__Lawsonibacter sp902363045
g__Cronobacter	s__Cronobacter malonaticus
g__Faecalibacterium	s__Faecalibacterium sp900540455
g__Dorea_D	s__Dorea_D sp000433535
g__CAG-194	s__CAG-194 sp000432915
g__Limivicinus	s__Limivicinus sp900547315
g__Aphodomorpha	s__Aphodomorpha intestinavium
g__Parabacteroides	s__Parabacteroides johnsonii
g__Otoolea	s__Otoolea sp000435655
g__Parasutterella	s__Parasutterella excrementihominis
g__Vescimonas	s__Vescimonas sp900548615
g__Scatomorpha	s__Scatomorpha intestinigallinarum
g__Eisenbergiella	s__Eisenbergiella tayi
g__Sutterella	s__Sutterella sp905206365
g__CAG-115	s__CAG-115 sp003531585
g__Bacteroides	s__Bacteroides sp900552405
g__Collinsella	s__Collinsella aerofaciens_G
g__Enterocloster	s__Enterocloster sp001517625
g__Eubacterium_R	s__Eubacterium_R faecipullorum
g__Brotaphodocola	s__Brotaphodocola sp900538475
g__Anaerotignum	s__Anaerotignum sp001304995
g__Butyricimonas	s__Butyricimonas sp019423345
g__Fimisoma	s__Fimisoma sp900754795
g__Caccoplasma	s__Caccoplasma intestinavium
g__Fimisoma	s__Fimisoma sp900545135
g__Egerieisoma	s__Egerieisoma sp900543695
g__Aphodocola	s__Aphodocola sp900759985
g__Enterocloster	s__Enterocloster sp900541315

## Sheet: Table S4_Spencer_2021_NR
Table S4. Unique bacterial species in each datasets
Spencer et al., 2021_NR
genus	unique species
g__Blautia	s__Blautia argi
g__Alistipes	s__Alistipes sp902388705
g__Fusicatenibacter	s__Fusicatenibacter saccharivorans
g__Eubacterium_I	s__Eubacterium_I ramulus
g__Emergencia	s__Emergencia timonensis
g__Phascolarctobacterium	s__Phascolarctobacterium sp900544795
g__Eubacterium	s__Eubacterium callanderi
g__Blautia_A	s__Blautia_A sp003474435
g__Oliverpabstia	s__Oliverpabstia sp000432335
g__Alistipes	s__Alistipes merdavium
g__Butyricicoccus	s__Butyricicoccus sp900547195
g__Brotaphodocola	s__Brotaphodocola sp900538475
g__Paratractidigestivibacter	s__Paratractidigestivibacter faecalis
g__Thermophilibacter	s__Thermophilibacter timonensis
g__Lachnospira	s__Lachnospira sp003451515
g__Coprococcus_A	s__Coprococcus_A catus
g__Choladousia	s__Choladousia sp902363135
g__Lawsonibacter	s__Lawsonibacter faecis_A
g__Cloacibacillus	s__Cloacibacillus evryensis
g__Sutterella	s__Sutterella merdavium
g__CAG-492	s__CAG-492 sp000434335
g__MGBC133411	s__MGBC133411 sp900540425
g__Bifidobacterium	s__Bifidobacterium longum
g__Dorea_B	s__Dorea_B phocaeensis
g__UBA1206	s__UBA1206 sp000433115
g__Scybalenecus	s__Scybalenecus sp900540085
g__Pauljensenia	s__Pauljensenia sp018382595
g__Parabacteroides	s__Parabacteroides acidifaciens
g__Streptococcus	s__Streptococcus pasteurianus
g__Faecalimonas	s__Faecalimonas sp029983955
g__Proteus	s__Proteus mirabilis
g__Ventricola	s__Ventricola sp900542445
g__Collinsella	s__Collinsella tanakaei
g__Vescimonas	s__Vescimonas sp900552475
g__Anaeromassilibacillus	s__Anaeromassilibacillus stercoravium
g__CAG-103	s__CAG-103 sp004556965
g__Faecalibacterium	s__Faecalibacterium intestinale
g__UMGS1312	s__UMGS1312 sp900550625
g__Weissella	s__Weissella confusa
g__Enterococcus_B	s__Enterococcus_B hirae
g__Streptococcus	s__Streptococcus lutetiensis
g__Succiniclasticum	s__Succiniclasticum sp900316935
g__Dysgonomonas	s__Dysgonomonas gadei
g__Fournierella	s__Fournierella excrementavium
g__Thermophilibacter	s__Thermophilibacter provencensis
g__Dorea_A	s__Dorea_A longicatena
g__Desulfovibrio	s__Desulfovibrio porci
g__Sutterella	s__Sutterella sp900762445
g__Lachnoclostridium_A	s__Lachnoclostridium_A avicola
g__Limisoma	s__Limisoma sp000437795
g__Methanocatella	s__Methanocatella smithii
g__Sutterella	s__Sutterella parvirubra
g__Pediococcus	s__Pediococcus acidilactici
g__CAG-269	s__CAG-269 sp001916035
g__Enterobacter	s__Enterobacter roggenkampii
g__Lacticaseibacillus	s__Lacticaseibacillus rhamnosus
g__Veillonella	s__Veillonella atypica
g__Alistipes	s__Alistipes onderdonkii

[truncated: 4 more sheets: Table S4_Lee_2022_R, Table S4_Lee_2022_NR, Table S4_Tsakmaklis_2023_R, Table S4_Tsakmaklis_2023_NR]
