# Supplementary material for: Gut microbial markers of immunotherapy response in melanoma: a cross-cohort analysis including the first Russian dataset
Source: Gut Microbes. 2026 Jun 15;18(1):2681788. doi: 10.1080/19490976.2026.2681788 (PMC13274128; doi:10.1080/19490976.2026.2681788)
Supplement: Table_S6_after comments.xlsx [file KGMI_A_2681788_SM7191.xlsx]

## Sheet: Table S6
Table S6. Cross-cohort bacterial markers associated with response and non-response to ICI therapy
response	feature_id	Datasets							count	Classification	Species	Frankel et al., 2017	Gopalakrishnan et al., 2018	Lee et al., 2022	Matson et al., 2018	NN_Blokhin_NMRCO	Spencer et al., 2021	Tsakmaklis et al., 2023
		Matson et al., 2018	Lee et al., 2022	NN_Blokhin_NMRCO	Tsakmaklis et al., 2023	Frankel et al., 2017	Gopalakrishnan et al., 2018	Spencer et al., 2021				differentials	differentials	differentials	differentials	differentials	differentials	differentials
positive	semibin_ERR6267712.45	Matson et al., 2018	Lee et al., 2022	NN_Blokhin_NMRCO	Tsakmaklis et al., 2023	Frankel et al., 2017	Gopalakrishnan et al., 2018	Spencer et al., 2021	7	d__Bacteria;p__Bacillota;c__Clostridia;o__Oscillospirales;f__Ruminococcaceae;g__Faecalibacterium;s__Faecalibacterium sp900539945	Faecalibacterium sp900539945	0.421238	0.323679	0.46751	0.303506	0.536492	1.36195	0.751045
positive	metabat_SRR16554674.5		Lee et al., 2022	NN_Blokhin_NMRCO	Tsakmaklis et al., 2023	Frankel et al., 2017	Gopalakrishnan et al., 2018	Spencer et al., 2021	6	d__Bacteria;p__Bacteroidota;c__Bacteroidia;o__Bacteroidales;f__Bacteroidaceae;g__Phocaeicola;s__Phocaeicola vulgatus	Phocaeicola vulgatus	0.861886	0.460563	0.524885	0.205591	0.301867	0.574256	0.782046
positive	semibin_ERR6281504.148	Matson et al., 2018	Lee et al., 2022	NN_Blokhin_NMRCO	Tsakmaklis et al., 2023	Frankel et al., 2017		Spencer et al., 2021	6	d__Bacteria;p__Actinomycetota;c__Actinomycetes;o__Actinomycetales;f__Bifidobacteriaceae;g__Bifidobacterium;s__Bifidobacterium adolescentis	Bifidobacterium adolescentis	0.699511	-0.217893	0.437493	0.365258	1.67092	0.469523	0.947502
positive	semibin_SRR16554653.24		Lee et al., 2022	NN_Blokhin_NMRCO	Tsakmaklis et al., 2023	Frankel et al., 2017	Gopalakrishnan et al., 2018	Spencer et al., 2021	6	d__Bacteria;p__Bacillota;c__Clostridia;o__Oscillospirales;f__Ruminococcaceae;g__Faecalibacterium;s__Faecalibacterium taiwanense	Faecalibacterium taiwanense	0.585835	0.31781	0.383534	0.133296	1.17649	0.972369	0.38369
positive	semibin_SRR5930536.88	Matson et al., 2018	Lee et al., 2022	NN_Blokhin_NMRCO	Tsakmaklis et al., 2023	Frankel et al., 2017		Spencer et al., 2021	6	d__Bacteria;p__Bacillota;c__Clostridia;o__Oscillospirales;f__Ruminococcaceae;g__Faecalibacterium;s__Faecalibacterium sp900539945	Faecalibacterium sp900539945	0.853991	0.256973	0.372901	0.311201	0.436871	1.24349	0.633993
positive	semibin_ERR6264280.18	Matson et al., 2018	Lee et al., 2022	NN_Blokhin_NMRCO		Frankel et al., 2017	Gopalakrishnan et al., 2018	Spencer et al., 2021	6	d__Bacteria;p__Bacillota;c__Clostridia;o__Oscillospirales;f__Ruminococcaceae;g__Gemmiger;s__Gemmiger qucibialis	Gemmiger qucibialis	0.32194	0.342311	0.487473	0.33138	0.609121	0.342766	-0.171446
positive	maxbin_ERR6279655.020	Matson et al., 2018	Lee et al., 2022	NN_Blokhin_NMRCO		Frankel et al., 2017	Gopalakrishnan et al., 2018		5	d__Bacteria;p__Bacillota;c__Clostridia;o__Oscillospirales;f__Ruminococcaceae;g__Gemmiger;s__Gemmiger qucibialis	Gemmiger qucibialis	0.304874	0.315498	0.462134	0.365715	0.586873	0.205696	-0.160629
positive	semibin_SRR5930504.19	Matson et al., 2018	Lee et al., 2022	NN_Blokhin_NMRCO		Frankel et al., 2017	Gopalakrishnan et al., 2018		5	d__Bacteria;p__Bacteroidota;c__Bacteroidia;o__Bacteroidales;f__Rikenellaceae;g__Alistipes;s__Alistipes shahii	Alistipes shahii	0.661395	0.475333	0.431758	0.368577	0.629826	0.164634	0.0771377
positive	metabat_SRR16554746.22	Matson et al., 2018	Lee et al., 2022		Tsakmaklis et al., 2023	Frankel et al., 2017	Gopalakrishnan et al., 2018		5	d__Bacteria;p__Bacteroidota;c__Bacteroidia;o__Bacteroidales;f__Tannerellaceae;g__Parabacteroides;s__Parabacteroides distasonis	Parabacteroides distasonis	0.364244	0.734529	0.334936	0.496934		0.27738	0.402937
positive	semibin_ERR6267712.18	Matson et al., 2018	Lee et al., 2022	NN_Blokhin_NMRCO	Tsakmaklis et al., 2023	Frankel et al., 2017			5	d__Bacteria;p__Bacillota;c__Clostridia;o__Lachnospirales;f__Lachnospiraceae;g__Blautia_A;s__Blautia_A fusiformis	Blautia_A fusiformis	0.782219	-0.234036	1.11428	0.907888	0.365664	0.243787	0.452797
positive	semibin_SRR5930516.63_sub	Matson et al., 2018	Lee et al., 2022	NN_Blokhin_NMRCO		Frankel et al., 2017		Spencer et al., 2021	5	d__Bacteria;p__Bacillota;c__Clostridia;o__Oscillospirales;f__Ruminococcaceae;g__Gemmiger;s__Gemmiger qucibialis	Gemmiger qucibialis	0.430059	0.251442	0.433066	0.309584	0.57285	0.384908	-0.161192
positive	maxbin_ERR6232518.013		Lee et al., 2022	NN_Blokhin_NMRCO	Tsakmaklis et al., 2023	Frankel et al., 2017		Spencer et al., 2021	5	d__Bacteria;p__Bacillota;c__Clostridia;o__Lachnospirales;f__Lachnospiraceae;g__Blautia_A;s__Blautia_A wexlerae	Blautia_A wexlerae	0.511264	0.0070444	0.486318	-0.0995153	0.849926	0.729639	0.434007
positive	metabat_SRR16554626.7	Matson et al., 2018	Lee et al., 2022		Tsakmaklis et al., 2023		Gopalakrishnan et al., 2018	Spencer et al., 2021	5	d__Bacteria;p__Bacteroidota;c__Bacteroidia;o__Bacteroidales;f__Tannerellaceae;g__Parabacteroides;s__Parabacteroides distasonis	Parabacteroides distasonis	0.298013	0.536551	0.417764	0.355903		0.364132	0.352289
positive	semibin_SRR16554633.6	Matson et al., 2018		NN_Blokhin_NMRCO	Tsakmaklis et al., 2023		Gopalakrishnan et al., 2018	Spencer et al., 2021	5	d__Bacteria;p__Bacillota;c__Clostridia;o__Oscillospirales;f__Oscillospiraceae;g__Hominicoprocola;s__Hominicoprocola fusiformis	Hominicoprocola fusiformis	-0.0323531	0.576949	-0.176922	0.999609	0.39778	0.729648	0.35934
positive	semibin_ERR6275679.14		Lee et al., 2022	NN_Blokhin_NMRCO	Tsakmaklis et al., 2023	Frankel et al., 2017		Spencer et al., 2021	5	d__Bacteria;p__Bacillota;c__Clostridia;o__Lachnospirales;f__Lachnospiraceae;g__Blautia_A;s__Blautia_A wexlerae	Blautia_A wexlerae	0.613908	-0.0432645	0.501173	0.0238516	0.795662	0.722673	0.381534
positive	metabat_SRR16554746.24		Lee et al., 2022	NN_Blokhin_NMRCO		Frankel et al., 2017	Gopalakrishnan et al., 2018	Spencer et al., 2021	5	d__Bacteria;p__Bacillota;c__Clostridia;o__Oscillospirales;f__Ruminococcaceae;g__Faecalibacterium;s__Faecalibacterium taiwanense	Faecalibacterium taiwanense	0.566688	0.637219	0.320128	0.0788233	1.22026	0.597316	0.218152
negative	maxbin_SRR25825518.002		Lee et al., 2022	NN_Blokhin_NMRCO	Tsakmaklis et al., 2023	Frankel et al., 2017		Spencer et al., 2021	5	d__Bacteria;p__Pseudomonadota;c__Gammaproteobacteria;o__Enterobacterales;f__Enterobacteriaceae;g__Enterobacter;s__Enterobacter ludwigii	Enterobacter ludwigii	-0.325847		-0.366031		-0.408743	-0.482066	-1.57411
positive	semibin_SRR6000893.60_sub	Matson et al., 2018		NN_Blokhin_NMRCO	Tsakmaklis et al., 2023		Gopalakrishnan et al., 2018	Spencer et al., 2021	5	d__Bacteria;p__Bacillota;c__Clostridia;o__Oscillospirales;f__Oscillospiraceae;g__Hominicoprocola;s__Hominicoprocola fusiformis	Hominicoprocola fusiformis	-0.0570644	0.507786	-0.0802825	1.31911	0.330881	0.380739	0.363872
positive	semibin_ERR6264281.7		Lee et al., 2022	NN_Blokhin_NMRCO	Tsakmaklis et al., 2023	Frankel et al., 2017		Spencer et al., 2021	5	d__Bacteria;p__Bacillota;c__Clostridia;o__Lachnospirales;f__Lachnospiraceae;g__Blautia_A;s__Blautia_A wexlerae	Blautia_A wexlerae	0.557018	-0.0416547	0.592847	0.206761	0.526967	0.503122	0.321438
positive	semibin_SRR25825510.41_sub		Lee et al., 2022	NN_Blokhin_NMRCO	Tsakmaklis et al., 2023	Frankel et al., 2017		Spencer et al., 2021	5	d__Bacteria;p__Bacillota;c__Clostridia;o__Lachnospirales;f__Lachnospiraceae;g__Blautia_A;s__Blautia_A wexlerae	Blautia_A wexlerae	0.549436	0.0190445	0.593913	0.199018	0.53014	0.508488	0.301497
positive	semibin_SRR16554671.9	Matson et al., 2018	Lee et al., 2022	NN_Blokhin_NMRCO		Frankel et al., 2017	Gopalakrishnan et al., 2018		5	d__Bacteria;p__Bacillota;c__Clostridia;o__Oscillospirales;f__Ruminococcaceae;g__Gemmiger;s__Gemmiger qucibialis	Gemmiger qucibialis	0.362738	0.369863	0.465212	0.333092	0.566398	0.296859	-0.136483
positive	metabat_SRR16554662.30_sub	Matson et al., 2018	Lee et al., 2022	NN_Blokhin_NMRCO			Gopalakrishnan et al., 2018	Spencer et al., 2021	5	d__Bacteria;p__Bacillota;c__Clostridia;o__Oscillospirales;f__Ruminococcaceae;g__Gemmiger;s__Gemmiger qucibialis	Gemmiger qucibialis	0.285426	0.36377	0.47493	0.349398	0.610501	0.545958	-0.181798
positive	semibin_SRR16554738.0	Matson et al., 2018	Lee et al., 2022	NN_Blokhin_NMRCO			Gopalakrishnan et al., 2018	Spencer et al., 2021	5	d__Bacteria;p__Bacillota;c__Clostridia;o__Oscillospirales;f__Ruminococcaceae;g__Gemmiger;s__Gemmiger qucibialis	Gemmiger qucibialis	0.28888	0.332739	0.460253	0.308594	0.615069	0.310208	-0.176828
positive	metabat_ERR6275681.8	Matson et al., 2018	Lee et al., 2022	NN_Blokhin_NMRCO		Frankel et al., 2017	Gopalakrishnan et al., 2018		5	d__Bacteria;p__Bacillota;c__Clostridia;o__Oscillospirales;f__Ruminococcaceae;g__Gemmiger;s__Gemmiger qucibialis	Gemmiger qucibialis	0.305272	0.361218	0.53554	0.346196	0.64776	0.173893	-0.127452
positive	metabat_SRR25825508.34_sub	Matson et al., 2018	Lee et al., 2022	NN_Blokhin_NMRCO		Frankel et al., 2017		Spencer et al., 2021	5	d__Bacteria;p__Bacillota;c__Clostridia;o__Lachnospirales;f__Lachnospiraceae;g__Blautia_A;s__Blautia_A wexlerae	Blautia_A wexlerae	0.509028		0.655486	0.327297	0.662238	0.373077	0.249641
positive	semibin_SRR25825499.11		Lee et al., 2022	NN_Blokhin_NMRCO	Tsakmaklis et al., 2023	Frankel et al., 2017		Spencer et al., 2021	5	d__Bacteria;p__Bacillota;c__Clostridia;o__Lachnospirales;f__Lachnospiraceae;g__Blautia_A;s__Blautia_A wexlerae	Blautia_A wexlerae	0.586019	-0.0591847	0.59606	0.186507	0.782203	0.532051	0.628775
positive	metabat_ERR6235716.8_sub		Lee et al., 2022	NN_Blokhin_NMRCO	Tsakmaklis et al., 2023	Frankel et al., 2017		Spencer et al., 2021	5	d__Bacteria;p__Bacillota;c__Clostridia;o__Lachnospirales;f__Lachnospiraceae;g__Blautia_A;s__Blautia_A wexlerae	Blautia_A wexlerae	0.567758	0.0645154	0.63018	0.13921	0.820759	0.588278	0.384205
positive	semibin_SRR6000903.13	Matson et al., 2018	Lee et al., 2022	NN_Blokhin_NMRCO		Frankel et al., 2017		Spencer et al., 2021	5	d__Bacteria;p__Bacillota;c__Clostridia;o__Lachnospirales;f__Lachnospiraceae;g__Blautia_A;s__Blautia_A wexlerae	Blautia_A wexlerae	0.523674	-0.0956934	0.662945	1.19826	0.832181	0.484152	0.130536
positive	maxbin_ERR6281505.022		Lee et al., 2022	NN_Blokhin_NMRCO	Tsakmaklis et al., 2023	Frankel et al., 2017		Spencer et al., 2021	5	d__Bacteria;p__Bacillota;c__Clostridia;o__Lachnospirales;f__Lachnospiraceae;g__Blautia_A;s__Blautia_A wexlerae	Blautia_A wexlerae	0.540752	0.0932012	0.579229	0.0494382	0.835949	0.589412	0.334899
positive	semibin_ERR6279646.10		Lee et al., 2022	NN_Blokhin_NMRCO	Tsakmaklis et al., 2023	Frankel et al., 2017		Spencer et al., 2021	5	d__Bacteria;p__Bacillota;c__Clostridia;o__Lachnospirales;f__Lachnospiraceae;g__Blautia_A;s__Blautia_A wexlerae	Blautia_A wexlerae	0.560729	-0.0480238	0.453014	0.0174023	0.836755	0.720784	0.314347
positive	metabat_ERR6279652.5		Lee et al., 2022	NN_Blokhin_NMRCO	Tsakmaklis et al., 2023	Frankel et al., 2017		Spencer et al., 2021	5	d__Bacteria;p__Bacillota;c__Clostridia;o__Lachnospirales;f__Lachnospiraceae;g__Blautia_A;s__Blautia_A wexlerae	Blautia_A wexlerae	0.556468	0.0196479	0.774012	0.158988	0.841471	0.533343	0.37532
positive	semibin_SRR16554630.20			NN_Blokhin_NMRCO	Tsakmaklis et al., 2023	Frankel et al., 2017	Gopalakrishnan et al., 2018	Spencer et al., 2021	5	d__Bacteria;p__Bacteroidota;c__Bacteroidia;o__Bacteroidales;f__Rikenellaceae;g__Alistipes;s__Alistipes putredinis	Alistipes putredinis	0.803502	0.578841	0.083886	0.232565	0.918253	0.400415	0.891516
positive	metabat_SRR6000877.7			NN_Blokhin_NMRCO	Tsakmaklis et al., 2023	Frankel et al., 2017	Gopalakrishnan et al., 2018	Spencer et al., 2021	5	d__Bacteria;p__Bacteroidota;c__Bacteroidia;o__Bacteroidales;f__Rikenellaceae;g__Alistipes;s__Alistipes putredinis	Alistipes putredinis	0.792716	0.587071	0.141183	-0.00703731	0.953991	0.452637	0.90428
positive	maxbin_ERR6282070.040_sub		Lee et al., 2022	NN_Blokhin_NMRCO		Frankel et al., 2017	Gopalakrishnan et al., 2018	Spencer et al., 2021	5	d__Bacteria;p__Bacillota;c__Clostridia;o__Oscillospirales;f__Ruminococcaceae;g__Faecalibacterium;s__Faecalibacterium taiwanense	Faecalibacterium taiwanense	0.406577	0.357504	0.452202	0.244293	1.01091	0.775848	0.0617271
positive	maxbin_SRR25825521.012_sub		Lee et al., 2022	NN_Blokhin_NMRCO	Tsakmaklis et al., 2023	Frankel et al., 2017		Spencer et al., 2021	5	d__Bacteria;p__Bacillota;c__Clostridia;o__Oscillospirales;f__Ruminococcaceae;g__Faecalibacterium;s__Faecalibacterium taiwanense	Faecalibacterium taiwanense	0.578412	0.271081	0.341664	0.194897	1.05964	0.68191	1.11269
positive	maxbin_Bl_34105.009_sub	Matson et al., 2018	Lee et al., 2022	NN_Blokhin_NMRCO		Frankel et al., 2017		Spencer et al., 2021	5	d__Bacteria;p__Bacillota;c__Clostridia;o__Oscillospirales;f__Ruminococcaceae;g__Faecalibacterium;s__Faecalibacterium taiwanense	Faecalibacterium taiwanense	0.480513	0.274409	0.412766	0.385386	1.22729	0.645666	0.116347
positive	semibin_ERR6232382.49_sub	Matson et al., 2018	Lee et al., 2022	NN_Blokhin_NMRCO	Tsakmaklis et al., 2023	Frankel et al., 2017			5	d__Bacteria;p__Actinomycetota;c__Actinomycetes;o__Actinomycetales;f__Bifidobacteriaceae;g__Bifidobacterium;s__Bifidobacterium adolescentis	Bifidobacterium adolescentis	0.59049	-0.217893	0.444322	0.58283	1.58814	0.137191	0.833647
positive	metabat_ERR6279614.12_sub	Matson et al., 2018	Lee et al., 2022	NN_Blokhin_NMRCO	Tsakmaklis et al., 2023	Frankel et al., 2017			5	d__Bacteria;p__Actinomycetota;c__Actinomycetes;o__Actinomycetales;f__Bifidobacteriaceae;g__Bifidobacterium;s__Bifidobacterium adolescentis	Bifidobacterium adolescentis	0.611283	-0.217893	0.477786	0.321041	1.61423	0.142285	0.897011
positive	maxbin_SRR16554718.001	Matson et al., 2018			Tsakmaklis et al., 2023	Frankel et al., 2017	Gopalakrishnan et al., 2018		4	d__Bacteria;p__Bacillota;c__Clostridia;o__Oscillospirales;f__Acutalibacteraceae;g__Fimenecus;s__Fimenecus sp000432435	Fimenecus sp000432435	1.26169	0.633095	-0.278054	0.619966	-0.167628	-0.0439238	0.475869
positive	maxbin_SRR25825502.008				Tsakmaklis et al., 2023	Frankel et al., 2017	Gopalakrishnan et al., 2018	Spencer et al., 2021	4	d__Bacteria;p__Bacillota;c__Clostridia;o__Oscillospirales;f__Oscillospiraceae;g__CAG-103;s__CAG-103 sp000432375	CAG-103 sp000432375	0.345501	0.458797	0.294637	-0.287238	-0.23959	0.779258	0.541743
positive	maxbin_SRR5930497.004	Matson et al., 2018	Lee et al., 2022			Frankel et al., 2017	Gopalakrishnan et al., 2018		4	d__Bacteria;p__Bacteroidota;c__Bacteroidia;o__Bacteroidales;f__Barnesiellaceae;g__Barnesiella;s__Barnesiella intestinihominis	Barnesiella intestinihominis	0.538992	0.416756	0.354629	0.371743	-0.0361143	0.13445	-0.265597
positive	semibin_SRR5930499.112		Lee et al., 2022	NN_Blokhin_NMRCO	Tsakmaklis et al., 2023			Spencer et al., 2021	4	d__Bacteria;p__Bacillota;c__Clostridia;o__Lachnospirales;f__Lachnospiraceae;g__Mediterraneibacter;s__Mediterraneibacter torques	Mediterraneibacter torques	-0.214766	-0.16624	0.981106	0.242926	0.387023	1.00086	0.611988
positive	semibin_SRR5930534.80		Lee et al., 2022	NN_Blokhin_NMRCO	Tsakmaklis et al., 2023	Frankel et al., 2017			4	d__Bacteria;p__Verrucomicrobiota;c__Verrucomicrobiia;o__Verrucomicrobiales;f__Akkermansiaceae;g__Akkermansia;s__Akkermansia muciniphila	Akkermansia muciniphila	0.405002	-0.219168	1.17369	-0.20795	0.998361	0.0199938	0.932422
positive	semibin_SRR16554702.27	Matson et al., 2018		NN_Blokhin_NMRCO		Frankel et al., 2017	Gopalakrishnan et al., 2018		4	d__Bacteria;p__Bacteroidota;c__Bacteroidia;o__Bacteroidales;f__Rikenellaceae;g__Alistipes;s__Alistipes communis	Alistipes communis	0.388481	1.01268	0.120641	0.748432	0.769223	0.133677	-0.187161
positive	metabat_SRR5930515.2	Matson et al., 2018	Lee et al., 2022	NN_Blokhin_NMRCO				Spencer et al., 2021	4	d__Bacteria;p__Bacillota;c__Clostridia;o__Oscillospirales;f__Oscillospiraceae;g__Oscillibacter;s__Oscillibacter welbionis	Oscillibacter welbionis	0.165406	0.196203	0.499512	0.435911	1.54252	0.625352	0.262674
positive	semibin_SRR16554707.35_sub	Matson et al., 2018			Tsakmaklis et al., 2023		Gopalakrishnan et al., 2018	Spencer et al., 2021	4	d__Bacteria;p__Bacillota;c__Clostridia;o__Lachnospirales;f__Lachnospiraceae;g__Agathobacter;s__Agathobacter faecis	Agathobacter faecis	0.140125	0.434331	-0.0688049	0.876758	-0.266253	1.07183	0.982831
positive	semibin_SRR16554766.35_sub		Lee et al., 2022	NN_Blokhin_NMRCO		Frankel et al., 2017		Spencer et al., 2021	4	d__Bacteria;p__Bacillota;c__Clostridia;o__Lachnospirales;f__Lachnospiraceae;g__Blautia_A;s__Blautia_A wexlerae	Blautia_A wexlerae	0.54636	-0.0589645	0.551234	0.0349329	0.774369	0.704942	0.280248
positive	semibin_SRR16554739.16		Lee et al., 2022		Tsakmaklis et al., 2023	Frankel et al., 2017		Spencer et al., 2021	4	d__Bacteria;p__Bacillota;c__Clostridia;o__Lachnospirales;f__Lachnospiraceae;g__Roseburia;s__Roseburia intestinalis	Roseburia intestinalis	0.469077	0.150967	0.889899	-0.165422		0.604103	0.60465
negative	semibin_SRR5930518.165_sub		Lee et al., 2022	NN_Blokhin_NMRCO	Tsakmaklis et al., 2023			Spencer et al., 2021	4	d__Bacteria;p__Bacillota;c__Clostridia;o__Oscillospirales;f__Acutalibacteraceae;g__CAG-217;s__CAG-217 sp000436335	CAG-217 sp000436335	-0.246468		-0.555319		-1.31949	-0.339159	-0.343776
negative	metabat_SRR16554698.7		Lee et al., 2022	NN_Blokhin_NMRCO		Frankel et al., 2017		Spencer et al., 2021	4	d__Bacteria;p__Bacillota;c__Clostridia;o__Christensenellales;f__CAG-138;g__Pelethousia;s__Pelethousia gallinarum	Pelethousia gallinarum	-0.336555	0.189166	-0.339848	0.0217594	-0.369612	-0.936156	0.179753
positive	semibin_SRR16554735.13		Lee et al., 2022			Frankel et al., 2017	Gopalakrishnan et al., 2018	Spencer et al., 2021	4	d__Bacteria;p__Bacillota;c__Clostridia;o__Oscillospirales;f__Ruminococcaceae;g__Faecalibacterium;s__Faecalibacterium prausnitzii	Faecalibacterium prausnitzii	0.504373	0.591359	0.359379	-0.135961	-0.0971683	1.62089	0.0822507
positive	semibin_ERR6230326.3		Lee et al., 2022	NN_Blokhin_NMRCO		Frankel et al., 2017		Spencer et al., 2021	4	d__Bacteria;p__Bacillota;c__Clostridia;o__Lachnospirales;f__Lachnospiraceae;g__Blautia_A;s__Blautia_A wexlerae	Blautia_A wexlerae	0.538742	-0.0648609	0.441451	0.278161	0.391441	0.58627	0.230641
positive	semibin_ERR6279614.29	Matson et al., 2018	Lee et al., 2022		Tsakmaklis et al., 2023		Gopalakrishnan et al., 2018		4	d__Bacteria;p__Bacteroidota;c__Bacteroidia;o__Bacteroidales;f__Tannerellaceae;g__Parabacteroides;s__Parabacteroides distasonis	Parabacteroides distasonis	0.22607	0.723668	1.15913	0.398451		-0.0592339	0.301813
negative	metabat_Bl_33742.1_sub		Lee et al., 2022	NN_Blokhin_NMRCO		Frankel et al., 2017		Spencer et al., 2021	4	d__Bacteria;p__Bacteroidota;c__Bacteroidia;o__Bacteroidales;f__Bacteroidaceae;g__Prevotella;s__Prevotella sp900313215	Prevotella sp900313215	-0.347935		-0.795625		-0.628678	-0.909374	0.0720013
negative	semibin_SRR5930498.69	Matson et al., 2018	Lee et al., 2022	NN_Blokhin_NMRCO				Spencer et al., 2021	4	d__Bacteria;p__Bacillota;c__Clostridia;o__Oscillospirales;f__Acutalibacteraceae;g__Eubacterium_R;s__Eubacterium_R sp000436835	Eubacterium_R sp000436835	-0.0367968		-0.497165	-0.313567	-0.441218	-0.528397
positive	semibin_SRR16554734.5		Lee et al., 2022		Tsakmaklis et al., 2023		Gopalakrishnan et al., 2018	Spencer et al., 2021	4	d__Bacteria;p__Bacillota;c__Clostridia;o__Lachnospirales;f__Lachnospiraceae;g__Otoolea;s__Otoolea fessa	Otoolea fessa	0.0657098	0.373264	0.308261	-0.132292	0.0424234	0.608349	0.536957
positive	semibin_ERR6232458.16		Lee et al., 2022	NN_Blokhin_NMRCO	Tsakmaklis et al., 2023	Frankel et al., 2017			4	d__Bacteria;p__Bacillota;c__Clostridia;o__Lachnospirales;f__Lachnospiraceae;g__Fusicatenibacter;s__Fusicatenibacter saccharivorans	Fusicatenibacter saccharivorans	0.981361	-0.024841	0.612689	0.124671	0.367562	-0.189254	0.66822
positive	semibin_SRR5930520.75	Matson et al., 2018	Lee et al., 2022	NN_Blokhin_NMRCO	Tsakmaklis et al., 2023				4	d__Bacteria;p__Bacillota;c__Clostridia;o__Lachnospirales;f__Lachnospiraceae;g__Hominisplanchenecus;s__Hominisplanchenecus faecis	Hominisplanchenecus faecis	0.032963	-0.217893	0.344053	0.322777	0.376832	0.104263	1.05023
positive	semibin_SRR5930527.132		Lee et al., 2022	NN_Blokhin_NMRCO	Tsakmaklis et al., 2023	Frankel et al., 2017			4	d__Bacteria;p__Bacillota;c__Clostridia;o__Oscillospirales;f__Acutalibacteraceae;g__Ruminococcoides;s__Ruminococcoides intestinalis	Ruminococcoides intestinalis	0.830303		0.60738	-0.244049	0.409923	0.275989	0.477916
positive	semibin_ERR6282383.16			NN_Blokhin_NMRCO	Tsakmaklis et al., 2023		Gopalakrishnan et al., 2018	Spencer et al., 2021	4	d__Bacteria;p__Bacillota;c__Clostridia;o__Lachnospirales;f__Lachnospiraceae;g__Otoolea;s__Otoolea fessa	Otoolea fessa	0.0797565	0.456815	0.158101	-0.228426	0.498055	0.734454	0.634058
positive	semibin_SRR5930528.37		Lee et al., 2022	NN_Blokhin_NMRCO		Frankel et al., 2017		Spencer et al., 2021	4	d__Bacteria;p__Bacillota;c__Clostridia;o__Lachnospirales;f__Lachnospiraceae;g__Blautia_A;s__Blautia_A wexlerae	Blautia_A wexlerae	0.42529	-0.0540133	0.668569	0.185363	0.636262	0.725057	-0.167435
positive	maxbin_SRR5930522.022		Lee et al., 2022	NN_Blokhin_NMRCO	Tsakmaklis et al., 2023			Spencer et al., 2021	4	d__Bacteria;p__Bacillota;c__Clostridia;o__Lachnospirales;f__Lachnospiraceae;g__Blautia_A;s__Blautia_A wexlerae	Blautia_A wexlerae	0.272195	-0.0526253	0.628198	0.146034	0.673166	0.633865	0.330646
positive	semibin_ERR6275652.24		Lee et al., 2022	NN_Blokhin_NMRCO			Gopalakrishnan et al., 2018	Spencer et al., 2021	4	d__Bacteria;p__Bacillota;c__Clostridia;o__Christensenellales;f__CAG-138;g__PeH17;s__PeH17 sp000435055	PeH17 sp000435055**	-0.266186	0.48384	0.396558	-0.208067	1.16731	0.398826	-0.150744
negative	semibin_Bl_36432.5_sub		Lee et al., 2022	NN_Blokhin_NMRCO		Frankel et al., 2017		Spencer et al., 2021	4	d__Bacteria;p__Bacteroidota;c__Bacteroidia;o__Bacteroidales;f__Bacteroidaceae;g__Prevotella;s__Prevotella sp900313215	Prevotella sp900313215	-0.345589		-0.359645		-0.886414	-0.87438	0.126123
negative	metabat_ERR6281000.76_sub			NN_Blokhin_NMRCO	Tsakmaklis et al., 2023	Frankel et al., 2017		Spencer et al., 2021	4	d__Bacteria;p__Bacillota;c__Clostridia;o__Oscillospirales;f__Oscillospiraceae;g__Hominicoprocola;s__Hominicoprocola sp003522105	Hominicoprocola sp003522105	-0.351133		0.29471		-0.588507	-0.425866	-0.308824
negative	metabat_SRR5930501.36		Lee et al., 2022	NN_Blokhin_NMRCO	Tsakmaklis et al., 2023	Frankel et al., 2017			4	d__Bacteria;p__Verrucomicrobiota;c__Lentisphaeria;o__Victivallales;f__Victivallaceae;g__Victivallis;s__Victivallis lenta	Victivallis lenta	-0.340062		-0.34275		-0.545846	-0.0243526	-0.319798
negative	maxbin_SRR5930531.010		Lee et al., 2022	NN_Blokhin_NMRCO		Frankel et al., 2017		Spencer et al., 2021	4	d__Bacteria;p__Bacteroidota;c__Bacteroidia;o__Bacteroidales;f__Bacteroidaceae;g__Prevotella;s__Prevotella sp900313215	Prevotella sp900313215	-0.360649		-0.645917		-0.339626	-0.70941	0.00084895
negative	semibin_SRR5930522.7_sub		Lee et al., 2022	NN_Blokhin_NMRCO		Frankel et al., 2017		Spencer et al., 2021	4	d__Bacteria;p__Bacillota;c__Clostridia;o__Oscillospirales;f__Oscillospiraceae;g__Vescimonas;s__Vescimonas sp003539495	Vescimonas sp003539495	-0.362451		-0.345757		-0.322996	-0.380943
positive	maxbin_ERR6279662.030		Lee et al., 2022	NN_Blokhin_NMRCO		Frankel et al., 2017		Spencer et al., 2021	4	d__Bacteria;p__Bacillota;c__Clostridia;o__Lachnospirales;f__Lachnospiraceae;g__Blautia_A;s__Blautia_A wexlerae	Blautia_A wexlerae	0.538747	-0.0896759	0.623644	0.250097	0.36161	0.522496	0.18185
positive	metabat_Bl_37.1	Matson et al., 2018		NN_Blokhin_NMRCO	Tsakmaklis et al., 2023		Gopalakrishnan et al., 2018		4	d__Bacteria;p__Bacillota;c__Clostridia;o__Oscillospirales;f__Oscillospiraceae;g__Hominicoprocola;s__Hominicoprocola fusiformis	Hominicoprocola fusiformis	-0.0601686	0.495575	-0.092539	0.898395	0.418228	-0.0976016	0.313022
positive	semibin_ERR6279655.40		Lee et al., 2022	NN_Blokhin_NMRCO		Frankel et al., 2017		Spencer et al., 2021	4	d__Bacteria;p__Bacillota;c__Clostridia;o__Lachnospirales;f__Lachnospiraceae;g__Blautia_A;s__Blautia_A wexlerae	Blautia_A wexlerae	0.534397	0.0102264	0.653404	0.213886	0.44965	0.535155	0.154989
positive	maxbin_ERR6280910.023_sub		Lee et al., 2022	NN_Blokhin_NMRCO		Frankel et al., 2017		Spencer et al., 2021	4	d__Bacteria;p__Bacillota;c__Clostridia;o__Lachnospirales;f__Lachnospiraceae;g__Blautia_A;s__Blautia_A wexlerae	Blautia_A wexlerae	0.645779		0.746781	-0.257125	0.486264	0.41598	-0.0636177
positive	maxbin_ERR6279614.017_sub		Lee et al., 2022	NN_Blokhin_NMRCO		Frankel et al., 2017		Spencer et al., 2021	4	d__Bacteria;p__Bacillota;c__Clostridia;o__Lachnospirales;f__Lachnospiraceae;g__Blautia_A;s__Blautia_A wexlerae	Blautia_A wexlerae	0.536599	0.0112548	0.865883	-0.284322	0.518843	0.552436	0.028641
positive	maxbin_ERR6279673.036		Lee et al., 2022	NN_Blokhin_NMRCO		Frankel et al., 2017		Spencer et al., 2021	4	d__Bacteria;p__Bacillota;c__Clostridia;o__Lachnospirales;f__Lachnospiraceae;g__Blautia_A;s__Blautia_A wexlerae	Blautia_A wexlerae	0.552473		0.359013	-0.255421	0.529099	0.374302	0.0739515
positive	maxbin_ERR6279679.012		Lee et al., 2022	NN_Blokhin_NMRCO		Frankel et al., 2017		Spencer et al., 2021	4	d__Bacteria;p__Bacillota;c__Clostridia;o__Lachnospirales;f__Lachnospiraceae;g__Blautia_A;s__Blautia_A wexlerae	Blautia_A wexlerae	0.537564		0.656594	0.16039	0.531825	0.465123	0.120704
positive	semibin_ERR6279674.8		Lee et al., 2022	NN_Blokhin_NMRCO		Frankel et al., 2017		Spencer et al., 2021	4	d__Bacteria;p__Bacillota;c__Clostridia;o__Lachnospirales;f__Lachnospiraceae;g__Blautia_A;s__Blautia_A wexlerae	Blautia_A wexlerae	0.563119	0.0145025	0.592321	0.212197	0.544497	0.565259	0.138444
positive	semibin_ERR6279661.5		Lee et al., 2022	NN_Blokhin_NMRCO		Frankel et al., 2017		Spencer et al., 2021	4	d__Bacteria;p__Bacillota;c__Clostridia;o__Lachnospirales;f__Lachnospiraceae;g__Blautia_A;s__Blautia_A wexlerae	Blautia_A wexlerae	0.526096	0.0133302	0.671827	0.222867	0.56356	0.511895	0.164252
positive	semibin_SRR5930504.27		Lee et al., 2022	NN_Blokhin_NMRCO		Frankel et al., 2017		Spencer et al., 2021	4	d__Bacteria;p__Bacillota;c__Clostridia;o__Lachnospirales;f__Lachnospiraceae;g__Blautia_A;s__Blautia_A wexlerae	Blautia_A wexlerae	0.736646	-0.0554695	0.630263	0.0413888	0.605978	0.568917	0.0865165
positive	semibin_ERR6273965.5		Lee et al., 2022	NN_Blokhin_NMRCO		Frankel et al., 2017		Spencer et al., 2021	4	d__Bacteria;p__Bacillota;c__Clostridia;o__Lachnospirales;f__Lachnospiraceae;g__Blautia_A;s__Blautia_A wexlerae	Blautia_A wexlerae	0.568411	-0.0973388	0.573792	0.10869	0.632295	0.574246	-0.0704331
positive	metabat_ERR6279677.48_sub		Lee et al., 2022	NN_Blokhin_NMRCO		Frankel et al., 2017		Spencer et al., 2021	4	d__Bacteria;p__Bacillota;c__Clostridia;o__Lachnospirales;f__Lachnospiraceae;g__Blautia_A;s__Blautia_A wexlerae	Blautia_A wexlerae	0.512929	-0.217893	0.603218	0.166541	0.645319	0.500299	0.158504
positive	maxbin_SRR25825517.033_sub		Lee et al., 2022	NN_Blokhin_NMRCO		Frankel et al., 2017		Spencer et al., 2021	4	d__Bacteria;p__Bacillota;c__Clostridia;o__Lachnospirales;f__Lachnospiraceae;g__Blautia_A;s__Blautia_A wexlerae	Blautia_A wexlerae	0.5386		0.696432	-0.256231	0.654321	0.445278	0.0435549
positive	metabat_SRR5930506.9_sub		Lee et al., 2022	NN_Blokhin_NMRCO		Frankel et al., 2017		Spencer et al., 2021	4	d__Bacteria;p__Bacillota;c__Clostridia;o__Lachnospirales;f__Lachnospiraceae;g__Blautia_A;s__Blautia_A wexlerae	Blautia_A wexlerae	0.636831	-0.109996	0.622759	0.218371	0.680567	0.473599	0.119011
positive	metabat_ERR6243878.23_sub		Lee et al., 2022	NN_Blokhin_NMRCO		Frankel et al., 2017		Spencer et al., 2021	4	d__Bacteria;p__Bacillota;c__Clostridia;o__Lachnospirales;f__Lachnospiraceae;g__Blautia_A;s__Blautia_A wexlerae	Blautia_A wexlerae	0.512882		0.839725	0.226101	0.68097	0.453926	0.241119
positive	maxbin_SRR5930521.014		Lee et al., 2022	NN_Blokhin_NMRCO		Frankel et al., 2017		Spencer et al., 2021	4	d__Bacteria;p__Bacillota;c__Clostridia;o__Lachnospirales;f__Lachnospiraceae;g__Blautia_A;s__Blautia_A wexlerae	Blautia_A wexlerae	0.335228	-0.0575762	0.706751	0.193433	0.695579	0.587719	0.138465
positive	semibin_SRR25825516.1		Lee et al., 2022	NN_Blokhin_NMRCO		Frankel et al., 2017		Spencer et al., 2021	4	d__Bacteria;p__Bacillota;c__Clostridia;o__Lachnospirales;f__Lachnospiraceae;g__Blautia_A;s__Blautia_A wexlerae	Blautia_A wexlerae	0.594752	-0.0012484	0.619013	0.175845	0.75773	0.577263	0.00448477
positive	metabat_SRR6000947.37_sub		Lee et al., 2022	NN_Blokhin_NMRCO		Frankel et al., 2017		Spencer et al., 2021	4	d__Bacteria;p__Bacillota;c__Clostridia;o__Lachnospirales;f__Lachnospiraceae;g__Blautia_A;s__Blautia_A wexlerae	Blautia_A wexlerae	0.544401	-0.0253625	0.628328	-0.0403592	0.758598	0.593817	0.235366
positive	semibin_SRR5930519.26		Lee et al., 2022	NN_Blokhin_NMRCO		Frankel et al., 2017		Spencer et al., 2021	4	d__Bacteria;p__Bacillota;c__Clostridia;o__Lachnospirales;f__Lachnospiraceae;g__Blautia_A;s__Blautia_A wexlerae	Blautia_A wexlerae	0.560766	-0.00170688	0.664031	0.145084	0.762505	0.564818	-0.125986
positive	semibin_SRR16554730.5		Lee et al., 2022	NN_Blokhin_NMRCO		Frankel et al., 2017		Spencer et al., 2021	4	d__Bacteria;p__Bacillota;c__Clostridia;o__Lachnospirales;f__Lachnospiraceae;g__Blautia_A;s__Blautia_A wexlerae	Blautia_A wexlerae	0.545744	-0.0455907	0.604078	0.179962	0.781859	0.71251	0.215903
positive	semibin_SRR6000910.14		Lee et al., 2022	NN_Blokhin_NMRCO		Frankel et al., 2017		Spencer et al., 2021	4	d__Bacteria;p__Bacillota;c__Clostridia;o__Lachnospirales;f__Lachnospiraceae;g__Blautia_A;s__Blautia_A wexlerae	Blautia_A wexlerae	0.552456	-0.0604275	0.570312	0.0374809	0.808916	0.665023	0.296871
positive	metabat_ERR6279615.15		Lee et al., 2022	NN_Blokhin_NMRCO		Frankel et al., 2017		Spencer et al., 2021	4	d__Bacteria;p__Bacillota;c__Clostridia;o__Lachnospirales;f__Lachnospiraceae;g__Blautia_A;s__Blautia_A wexlerae	Blautia_A wexlerae	0.56774	-0.0210119	0.692326	0.129016	0.832443	0.616667	0.220506
positive	semibin_ERR6243877.10		Lee et al., 2022	NN_Blokhin_NMRCO		Frankel et al., 2017		Spencer et al., 2021	4	d__Bacteria;p__Bacillota;c__Clostridia;o__Lachnospirales;f__Lachnospiraceae;g__Blautia_A;s__Blautia_A wexlerae	Blautia_A wexlerae	0.563182	-0.0985963	0.589693	0.238805	0.906009	0.609321	0.14541
positive	maxbin_Bl_34105.010		Lee et al., 2022	NN_Blokhin_NMRCO		Frankel et al., 2017		Spencer et al., 2021	4	d__Bacteria;p__Bacillota;c__Clostridia;o__Lachnospirales;f__Lachnospiraceae;g__Blautia_A;s__Blautia_A wexlerae	Blautia_A wexlerae	0.572506	0.0219125	0.684232	0.155392	0.917507	0.564338	0.0970882
positive	metabat_ERR6279627.10			NN_Blokhin_NMRCO		Frankel et al., 2017	Gopalakrishnan et al., 2018	Spencer et al., 2021	4	d__Bacteria;p__Bacillota;c__Clostridia;o__Oscillospirales;f__Ruminococcaceae;g__Faecalibacterium;s__Faecalibacterium taiwanense	Faecalibacterium taiwanense	0.399068	0.386816	0.172483	0.146393	1.04269	0.739054	0.09167
positive	semibin_SRR16554711.19		Lee et al., 2022	NN_Blokhin_NMRCO		Frankel et al., 2017		Spencer et al., 2021	4	d__Bacteria;p__Bacillota;c__Clostridia;o__Oscillospirales;f__Ruminococcaceae;g__Faecalibacterium;s__Faecalibacterium taiwanense	Faecalibacterium taiwanense	0.54925	-0.182803	0.348958	0.103355	1.08517	0.694692	0.177762
positive	metabat_SRR16554713.7		Lee et al., 2022	NN_Blokhin_NMRCO		Frankel et al., 2017		Spencer et al., 2021	4	d__Bacteria;p__Bacillota;c__Clostridia;o__Oscillospirales;f__Ruminococcaceae;g__Faecalibacterium;s__Faecalibacterium taiwanense	Faecalibacterium taiwanense	0.574561	0.158606	0.37227	0.192362	1.10738	0.779141	0.211048
positive	semibin_SRR16554716.24			NN_Blokhin_NMRCO		Frankel et al., 2017	Gopalakrishnan et al., 2018	Spencer et al., 2021	4	d__Bacteria;p__Bacillota;c__Clostridia;o__Oscillospirales;f__Ruminococcaceae;g__Faecalibacterium;s__Faecalibacterium taiwanense	Faecalibacterium taiwanense	0.56174	0.324084	0.260975	0.125643	1.12316	0.70699	0.14424
positive	maxbin_ERR6281499.002		Lee et al., 2022	NN_Blokhin_NMRCO	Tsakmaklis et al., 2023	Frankel et al., 2017			4	d__Bacteria;p__Actinomycetota;c__Actinomycetes;o__Actinomycetales;f__Bifidobacteriaceae;g__Bifidobacterium;s__		0.530674	-0.217893	0.538368	0.236214	1.60735	-0.172857	0.800289
negative	metabat_SRR5930528.52_sub		Lee et al., 2022		Tsakmaklis et al., 2023	Frankel et al., 2017		Spencer et al., 2021	4	d__Bacteria;p__Bacillota;c__Clostridia;o__Oscillospirales;f__Butyricicoccaceae;g__Agathobaculum;s__Agathobaculum intestinigallinarum	Agathobaculum intestinigallinarum	-0.31376		-0.412934			-0.43825	-0.323382
positive	semibin_SRR16554765.8	Matson et al., 2018			Tsakmaklis et al., 2023	Frankel et al., 2017	Gopalakrishnan et al., 2018		4	d__Bacteria;p__Bacteroidota;c__Bacteroidia;o__Bacteroidales;f__Bacteroidaceae;g__Bacteroides;s__Bacteroides ovatus	Bacteroides ovatus	0.393181	0.790219	-0.0737471	1.06133		-0.0836234	0.318474
positive	metabat_SRR16554659.6			NN_Blokhin_NMRCO	Tsakmaklis et al., 2023	Frankel et al., 2017			3	d__Bacteria;p__Bacteroidota;c__Bacteroidia;o__Bacteroidales;f__Rikenellaceae;g__Alistipes;s__Alistipes putredinis	Alistipes putredinis	0.881127	0.260492	0.015592	-0.0465937	0.861622	0.262682	0.630715
positive	semibin_SRR5930502.51		Lee et al., 2022		Tsakmaklis et al., 2023		Gopalakrishnan et al., 2018		3	d__Bacteria;p__Bacteroidota;c__Bacteroidia;o__Bacteroidales;f__Rikenellaceae;g__Alistipes;s__Alistipes onderdonkii	Alistipes onderdonkii	0.276321	1.01206	0.887081	0.298338	0.254186	-0.154604	0.75093
positive	semibin_SRR16554706.23					Frankel et al., 2017	Gopalakrishnan et al., 2018	Spencer et al., 2021	3	d__Bacteria;p__Bacteroidota;c__Bacteroidia;o__Bacteroidales;f__Bacteroidaceae;g__Bacteroides;s__Bacteroides uniformis	Bacteroides uniformis	0.403277	0.456545	0.197407	0.0829739	0.0196723	0.391278	-0.0435107
positive	metabat_SRR16554669.43	Matson et al., 2018			Tsakmaklis et al., 2023		Gopalakrishnan et al., 2018		3	d__Bacteria;p__Bacillota;c__Clostridia;o__Oscillospirales;f__Oscillospiraceae;g__Hominicoprocola;s__Hominicoprocola fusiformis	Hominicoprocola fusiformis	0.103116	0.532409	-0.109554	0.950491	0.191404	0.0255207	0.439141
positive	metabat_SRR16554744.3				Tsakmaklis et al., 2023	Frankel et al., 2017	Gopalakrishnan et al., 2018		3	d__Bacteria;p__Bacillota;c__Negativicutes;o__Acidaminococcales;f__Acidaminococcaceae;g__Phascolarctobacterium;s__Phascolarctobacterium faecium	Phascolarctobacterium faecium	0.739831	1.14761	-0.0234727	-0.143718	-0.16876	0.236532	0.818
positive	semibin_SRR5930523.22		Lee et al., 2022	NN_Blokhin_NMRCO		Frankel et al., 2017			3	d__Bacteria;p__Bacillota;c__Clostridia;o__Lachnospirales;f__Lachnospiraceae;g__Anaerostipes;s__Anaerostipes hadrus	Anaerostipes hadrus	1.21253	-0.0060134	0.726938	0.137988	0.35787	0.0996554	0.15934
positive	metabat_ERR6275666.49			NN_Blokhin_NMRCO			Gopalakrishnan et al., 2018	Spencer et al., 2021	3	d__Bacteria;p__Bacillota;c__Clostridia;o__Christensenellales;f__CAG-138;g__PeH17;s__PeH17 sp000435055	PeH17 sp000435055	-0.265339	0.510921	-0.00147213	-0.208568	1.16506	0.391971	-0.145966
positive	semibin_SRR16554790.42		Lee et al., 2022		Tsakmaklis et al., 2023			Spencer et al., 2021	3	d__Bacteria;p__Bacillota;c__Negativicutes;o__Acidaminococcales;f__Acidaminococcaceae;g__Acidaminococcus;s__Acidaminococcus intestini	Acidaminococcus intestini	-0.179011	-0.219871	0.936043	0.112977		0.972911	0.445367
positive	maxbin_SRR5930515.007	Matson et al., 2018	Lee et al., 2022		Tsakmaklis et al., 2023				3	d__Bacteria;p__Bacillota;c__Clostridia;o__Lachnospirales;f__Lachnospiraceae;g__Lachnospira;s__Lachnospira rogosae	Lachnospira rogosae	-0.110417	0.00478651	0.343081	0.336448	0.289568	0.27249	0.606331
positive	semibin_SRR16554693.19	Matson et al., 2018					Gopalakrishnan et al., 2018	Spencer et al., 2021	3	d__Bacteria;p__Bacillota;c__Clostridia;o__Oscillospirales;f__Ruminococcaceae;g__Ruminiclostridium_E;s__Ruminiclostridium_E siraeum	Ruminiclostridium_E siraeum	-0.216673	0.716571	-0.241408	1.73402		0.352229
negative	metabat_ERR6279661.17	Matson et al., 2018		NN_Blokhin_NMRCO				Spencer et al., 2021	3	d__Bacteria;p__Bacillota;c__Clostridia;o__Christensenellales;f__Aristaeellaceae;g__Limiplasma;s__Limiplasma merdipullorum	Limiplasma merdipullorum	0.169268		-0.192931	-0.310824	-0.338734	-0.538896	-0.0855418
positive	metabat_ERR6281433.28		Lee et al., 2022		Tsakmaklis et al., 2023			Spencer et al., 2021	3	d__Bacteria;p__Bacillota;c__Clostridia;o__Oscillospirales;f__Oscillospiraceae;g__Hominicoprocola;s__Hominicoprocola sp900317525	Hominicoprocola sp900317525	-0.0944467	0.282082	0.615824	-0.165548	0.248147	0.508093	0.407914
positive	semibin_SRR5930501.2		Lee et al., 2022		Tsakmaklis et al., 2023	Frankel et al., 2017			3	d__Bacteria;p__Bacillota;c__Clostridia;o__Lachnospirales;f__Lachnospiraceae;g__Fusicatenibacter;s__Fusicatenibacter saccharivorans	Fusicatenibacter saccharivorans	0.751534	-0.0139282	0.515379	0.0701729	0.202999	0.010197	0.607894
positive	metabat_ERR6275674.37		Lee et al., 2022			Frankel et al., 2017		Spencer et al., 2021	3	d__Bacteria;p__Bacteroidota;c__Bacteroidia;o__Bacteroidales;f__Rikenellaceae;g__Alistipes;s__Alistipes avistercoris	Alistipes avistercoris	1.44431		0.700646	0.0274743		0.678925
negative	metabat_SRR16554652.40		Lee et al., 2022	NN_Blokhin_NMRCO	Tsakmaklis et al., 2023				3	d__Bacteria;p__Bacillota;c__Clostridia;o__Oscillospirales;f__Ruminococcaceae;g__Ruminococcus_C;s__Ruminococcus_C callidus	Ruminococcus_C callidus	0.198199		-0.338547	-0.287016	-0.642832	0.224841	-0.392461
negative	semibin_ERR6279624.72		Lee et al., 2022		Tsakmaklis et al., 2023	Frankel et al., 2017			3	d__Bacteria;p__Actinomycetota;c__Actinomycetes;o__Actinomycetales;f__Bifidobacteriaceae;g__Bifidobacterium;s__Bifidobacterium dentium	Bifidobacterium dentium	-0.301016		-1.15484	0.00175307	-0.201194	-0.219691	-0.596392
negative	maxbin_ERR6279660.001		Lee et al., 2022		Tsakmaklis et al., 2023			Spencer et al., 2021	3	d__Bacteria;p__Bacillota;c__Clostridia;o__Oscillospirales;f__Ruminococcaceae;g__Ruthenibacterium;s__Ruthenibacterium merdipullorum	Ruthenibacterium merdipullorum	0.0700536	-0.156522	-0.599446	-0.228329	0.21688	-0.403904	-0.404658
positive	metabat_SRR5930498.86		Lee et al., 2022		Tsakmaklis et al., 2023	Frankel et al., 2017			3	d__Bacteria;p__Bacillota;c__Clostridia;o__Lachnospirales;f__Lachnospiraceae;g__Oliverpabstia;s__Oliverpabstia intestinalis	Oliverpabstia intestinalis	1.04152	-0.0763277	0.758214	-0.0837425	0.00166999	-0.24733	0.625357
positive	maxbin_SRR16554730.020		Lee et al., 2022	NN_Blokhin_NMRCO				Spencer et al., 2021	3	d__Bacteria;p__Bacillota;c__Clostridia;o__Oscillospirales;f__Acutalibacteraceae;g__Ruminococcoides;s__Ruminococcoides intestinalis	Ruminococcoides intestinalis	0.103347		0.569312		0.482857	0.656085	0.089808
positive	semibin_SRR5930507.29	Matson et al., 2018			Tsakmaklis et al., 2023		Gopalakrishnan et al., 2018		3	d__Bacteria;p__Bacteroidota;c__Bacteroidia;o__Bacteroidales;f__Bacteroidaceae;g__Bacteroides;s__Bacteroides ovatus	Bacteroides ovatus	0.0937653	0.502967	-0.120571	1.8336	0.151076	-0.132485	0.333564
negative	maxbin_SRR5930517.016_sub			NN_Blokhin_NMRCO	Tsakmaklis et al., 2023	Frankel et al., 2017			3	d__Bacteria;p__Bacillota;c__Clostridia;o__Oscillospirales;f__Oscillospiraceae;g__Scatomorpha;s__Scatomorpha sp900545405	Scatomorpha sp900545405	-0.367751		0.238778		-0.437677		-0.326962
positive	semibin_SRR16554765.35	Matson et al., 2018			Tsakmaklis et al., 2023			Spencer et al., 2021	3	d__Bacteria;p__Bacteroidota;c__Bacteroidia;o__Bacteroidales;f__Bacteroidaceae;g__Paraprevotella;s__Paraprevotella clara	Paraprevotella clara	-0.211603	-0.184798	0.19772	0.330386	0.0696595	0.915958	0.589638
positive	semibin_SRR16554766.44_sub		Lee et al., 2022		Tsakmaklis et al., 2023	Frankel et al., 2017			3	d__Bacteria;p__Bacillota;c__Clostridia;o__Lachnospirales;f__Lachnospiraceae;g__Fusicatenibacter;s__Fusicatenibacter saccharivorans	Fusicatenibacter saccharivorans	0.778386	0.223067	0.525906	0.0998824	0.154033	0.1959	0.443296
positive	semibin_SRR5930515.47		Lee et al., 2022	NN_Blokhin_NMRCO				Spencer et al., 2021	3	d__Bacteria;p__Bacillota;c__Clostridia;o__Lachnospirales;f__Lachnospiraceae;g__Ruminococcus_B;s__Ruminococcus_B gnavus	Ruminococcus_B gnavus	0.0833579	-0.251766	0.416683	-0.246858	0.407576	0.384949	-0.152258
positive	semibin_ERR6279619.56		Lee et al., 2022	NN_Blokhin_NMRCO		Frankel et al., 2017			3	d__Bacteria;p__Bacillota;c__Clostridia;o__Oscillospirales;f__Acutalibacteraceae;g__Ruminococcoides;s__Ruminococcoides intestinale	Ruminococcoides intestinale	0.369319		1.68636		0.870005	-0.212161
positive	semibin_SRR5930498.24	Matson et al., 2018		NN_Blokhin_NMRCO		Frankel et al., 2017			3	d__Bacteria;p__Bacillota;c__Clostridia;o__Oscillospirales;f__Oscillospiraceae;g__Vescimonas;s__Vescimonas coprocola	Vescimonas coprocola	0.413385	-0.112358	-0.251564	1.4058	1.19037	0.250003
positive	metabat_Bl_4.5		Lee et al., 2022	NN_Blokhin_NMRCO		Frankel et al., 2017			3	d__Bacteria;p__Bacillota;c__Clostridia;o__Oscillospirales;f__Acutalibacteraceae;g__Ruminococcoides;s__Ruminococcoides intestinale	Ruminococcoides intestinale	0.724825		1.57024		1.55126	0.00845578	-0.108983
positive	semibin_ERR6271721.115		Lee et al., 2022		Tsakmaklis et al., 2023	Frankel et al., 2017			3	d__Bacteria;p__Bacillota;c__Clostridia;o__Lachnospirales;f__Lachnospiraceae;g__Fusicatenibacter;s__Fusicatenibacter saccharivorans	Fusicatenibacter saccharivorans	0.90578	-0.032755	0.410836	0.122891	0.249735	-0.0385327	0.686914
positive	maxbin_SRR16554744.003			NN_Blokhin_NMRCO	Tsakmaklis et al., 2023			Spencer et al., 2021	3	d__Bacteria;p__Bacillota;c__Clostridia;o__Oscillospirales;f__Ruminococcaceae;g__Negativibacillus;s__Negativibacillus sp000435195	Negativibacillus sp000435195	0.0724012	-0.0650407	-0.0523619	-0.0334276	0.387202	0.858266	0.328295
positive	metabat_ERR6275665.22_sub		Lee et al., 2022	NN_Blokhin_NMRCO		Frankel et al., 2017			3	d__Bacteria;p__Bacillota;c__Clostridia;o__Oscillospirales;f__Acutalibacteraceae;g__Ruminococcoides;s__Ruminococcoides intestinale	Ruminococcoides intestinale	0.609513		1.20449		0.873128	0.0160676
negative	semibin_SRR5930501.110_sub			NN_Blokhin_NMRCO		Frankel et al., 2017		Spencer et al., 2021	3	d__Bacteria;p__Bacillota;c__Clostridia;o__Oscillospirales;f__Oscillospiraceae;g__CAG-170;s__CAG-170 sp900548625	CAG-170 sp900548625	-1.56408		0.112914		-0.369612	-0.808026	-0.152565
positive	semibin_ERR6275663.33		Lee et al., 2022	NN_Blokhin_NMRCO		Frankel et al., 2017			3	d__Bacteria;p__Bacillota;c__Clostridia;o__Oscillospirales;f__Oscillospiraceae;g__CAG-170;s__CAG-170 sp000432135	CAG-170 sp000432135	0.377774	-0.217893	0.668701	0.0497099	0.570982	0.128637	-0.213884
negative	metabat_ERR6279664.50			NN_Blokhin_NMRCO		Frankel et al., 2017		Spencer et al., 2021	3	d__Bacteria;p__Bacillota;c__Clostridia;o__Oscillospirales;f__Oscillospiraceae;g__Hominicoprocola;s__Hominicoprocola sp003522105	Hominicoprocola sp003522105	-0.341243		-0.0815641		-0.589609	-0.421583	-0.131547
negative	semibin_SRR25825502.46			NN_Blokhin_NMRCO	Tsakmaklis et al., 2023		Gopalakrishnan et al., 2018		3	d__Bacteria;p__Pseudomonadota;c__Gammaproteobacteria;o__Burkholderiales;f__Burkholderiaceae;g__Mesosutterella;s__Mesosutterella multiformis	Mesosutterella multiformis		-0.603059	-0.184084	0.033365	-0.434355	-0.245768	-0.44346
negative	semibin_SRR5930517.103			NN_Blokhin_NMRCO		Frankel et al., 2017		Spencer et al., 2021	3	d__Bacteria;p__Bacillota;c__Clostridia;o__Lachnospirales;f__Lachnospiraceae;g__Clostridium_AP;s__Clostridium_AP sp000509125	Clostridium_AP sp000509125	-0.366169		0.145602	-0.0353203	-0.369612	-0.350375
negative	metabat_SRR5930515.56				Tsakmaklis et al., 2023	Frankel et al., 2017		Spencer et al., 2021	3	d__Bacteria;p__Bacillota;c__Clostridia;o__Oscillospirales;f__Oscillospiraceae;g__Faecousia;s__Faecousia sp000435995	Faecousia sp000435995	-0.600468		-0.180952	-0.153246	0.164971	-0.456906	-0.305993
positive	maxbin_SRR16554755.007_sub	Matson et al., 2018			Tsakmaklis et al., 2023		Gopalakrishnan et al., 2018		3	d__Bacteria;p__Bacteroidota;c__Bacteroidia;o__Bacteroidales;f__Bacteroidaceae;g__Bacteroides;s__Bacteroides ovatus	Bacteroides ovatus	-0.126418	0.712557	-0.194562	0.644751		-0.292291	0.53905
positive	semibin_SRR6000891.14	Matson et al., 2018			Tsakmaklis et al., 2023			Spencer et al., 2021	3	d__Bacteria;p__Bacteroidota;c__Bacteroidia;o__Bacteroidales;f__Bacteroidaceae;g__Paraprevotella;s__Paraprevotella clara	Paraprevotella clara	-0.17804	-0.277581	-0.0496801	0.480452		0.927647	0.38832
negative	metabat_ERR6281941.15	Matson et al., 2018	Lee et al., 2022	NN_Blokhin_NMRCO					3	d__Bacteria;p__Bacteroidota;c__Bacteroidia;o__Bacteroidales;f__Marinifilaceae;g__Butyricimonas;s__Butyricimonas faecihominis	Butyricimonas faecihominis	-0.254648	-0.247273	-0.313041	-0.407322	-0.641404	0.272796	-0.192655
negative	semibin_SRR25825505.11	Matson et al., 2018	Lee et al., 2022	NN_Blokhin_NMRCO					3	d__Bacteria;p__Bacteroidota;c__Bacteroidia;o__Bacteroidales;f__Bacteroidaceae;g__Prevotella;s__Prevotella intestinigallinarum	Prevotella intestinigallinarum			-0.457748	-0.498012	-0.614624	-0.120554	0.26394
negative	semibin_ERR6279626.23		Lee et al., 2022	NN_Blokhin_NMRCO	Tsakmaklis et al., 2023				3	d__Bacteria;p__Bacillota;c__Bacilli;o__Lactobacillales;f__Lactobacillaceae;g__Limosilactobacillus;s__Limosilactobacillus oris	Limosilactobacillus oris			-0.627349		-0.405319		-0.334253
negative	metabat_SRR16554779.24			NN_Blokhin_NMRCO	Tsakmaklis et al., 2023			Spencer et al., 2021	3	d__Bacteria;p__Bacillota;c__Clostridia;o__Oscillospirales;f__Oscillospiraceae;g__Intestinimonas;s__Intestinimonas butyriciproducens	Intestinimonas butyriciproducens	0.0692223	-0.0645141	-0.272501	0.011404	-0.369612	-0.407183	-0.365723
positive	metabat_ERR6275676.3		Lee et al., 2022		Tsakmaklis et al., 2023			Spencer et al., 2021	3	d__Bacteria;p__Bacillota;c__Clostridia;o__Oscillospirales;f__Oscillospiraceae;g__CAG-103;s__CAG-103 sp000432375	CAG-103 sp000432375	0.134949	0.259723	0.432737	-0.227424	0.0123109	0.663855	0.679924
positive	semibin_ERR6264281.94		Lee et al., 2022		Tsakmaklis et al., 2023	Frankel et al., 2017			3	d__Bacteria;p__Bacillota;c__Clostridia;o__Lachnospirales;f__Lachnospiraceae;g__Fusicatenibacter;s__Fusicatenibacter saccharivorans	Fusicatenibacter saccharivorans	0.876717	-0.0361086	0.565633	0.147332	0.26213	-0.0287128	0.638111
positive	semibin_SRR25825504.54		Lee et al., 2022	NN_Blokhin_NMRCO	Tsakmaklis et al., 2023				3	d__Bacteria;p__Bacillota;c__Clostridia;o__Oscillospirales;f__Ruminococcaceae;g__Gemmiger;s__Gemmiger formicilis	Gemmiger formicilis	-0.101357	0.00276585	0.472017	-0.154765	0.320051	-0.200763	0.327524
positive	metabat_SRR25825501.63		Lee et al., 2022	NN_Blokhin_NMRCO	Tsakmaklis et al., 2023				3	d__Bacteria;p__Bacillota;c__Clostridia;o__Oscillospirales;f__Ruminococcaceae;g__Gemmiger;s__Gemmiger formicilis	Gemmiger formicilis	-0.18924		0.560832		0.358171	-0.209662	0.470732
positive	semibin_SRR25825498.35		Lee et al., 2022	NN_Blokhin_NMRCO	Tsakmaklis et al., 2023				3	d__Bacteria;p__Bacillota;c__Clostridia;o__Oscillospirales;f__Ruminococcaceae;g__Gemmiger;s__Gemmiger formicilis	Gemmiger formicilis	-0.185691		0.670763		0.435629	-0.209651	0.702751
positive	metabat_SRR5930529.3		Lee et al., 2022	NN_Blokhin_NMRCO		Frankel et al., 2017			3	d__Bacteria;p__Bacillota;c__Clostridia;o__Oscillospirales;f__Ruminococcaceae;g__Faecalibacterium;s__Faecalibacterium longum	Faecalibacterium longum	0.55652	0.243973	0.573579	0.192877	0.649347	0.129506	-0.154343
positive	semibin_ERR6279664.23		Lee et al., 2022	NN_Blokhin_NMRCO		Frankel et al., 2017			3	d__Bacteria;p__Bacillota;c__Clostridia;o__Oscillospirales;f__Acutalibacteraceae;g__Ruminococcoides;s__Ruminococcoides intestinale	Ruminococcoides intestinale	0.590143		0.816448		0.846861	0.0329463
positive	maxbin_SRR5930508.026		Lee et al., 2022	NN_Blokhin_NMRCO				Spencer et al., 2021	3	d__Bacteria;p__Bacillota;c__Clostridia;o__Oscillospirales;f__Ruminococcaceae;g__Faecalibacterium;s__Faecalibacterium taiwanense	Faecalibacterium taiwanense	0.280782	0.163447	0.349459	0.149478	1.09876	0.881214	0.179423
positive	semibin_SRR16554728.20			NN_Blokhin_NMRCO			Gopalakrishnan et al., 2018	Spencer et al., 2021	3	d__Bacteria;p__Bacillota;c__Clostridia;o__Christensenellales;f__CAG-138;g__PeH17;s__PeH17 sp000435055	PeH17 sp000435055	-0.259852	0.490617	0.245465	-0.208507	1.12622	0.744309	-0.0848957
negative	maxbin_SRR5930501.009		Lee et al., 2022			Frankel et al., 2017		Spencer et al., 2021	3	d__Bacteria;p__Bacteroidota;c__Bacteroidia;o__Bacteroidales;f__Marinifilaceae;g__Culturomica;s__Culturomica massiliensis	Culturomica massiliensis	-0.498588		-0.398111			-1.01813
negative	metabat_SRR5930501.19_sub			NN_Blokhin_NMRCO		Frankel et al., 2017		Spencer et al., 2021	3	d__Bacteria;p__Bacillota;c__Clostridia;o__TANB77;f__CAG-508;g__CAG-273;s__CAG-273 sp000437855	CAG-273 sp000437855	-0.386083				-0.702253	-0.998985
negative	metabat_SRR25825517.21		Lee et al., 2022	NN_Blokhin_NMRCO	Tsakmaklis et al., 2023				3	d__Bacteria;p__Bacillota;c__Clostridia;o__Oscillospirales;f__Ruminococcaceae;g__Ruminococcus_C;s__Ruminococcus_C callidus	Ruminococcus_C callidus	0.00876795		-0.347033	-0.243201	-0.659741		-0.326713
negative	metabat_ERR6280907.75		Lee et al., 2022	NN_Blokhin_NMRCO	Tsakmaklis et al., 2023				3	d__Bacteria;p__Bacillota;c__Clostridia;o__Oscillospirales;f__Ruminococcaceae;g__Ruminococcus_C;s__Ruminococcus_C callidus	Ruminococcus_C callidus	0.131802		-0.327055	-0.274119	-0.637103	0.00751555	-0.413304
negative	semibin_ERR6279628.51		Lee et al., 2022	NN_Blokhin_NMRCO				Spencer et al., 2021	3	d__Bacteria;p__Bacillota;c__Clostridia;o__Oscillospirales;f__Oscillospiraceae;g__Vescimonas;s__Vescimonas sp003539495	Vescimonas sp003539495	-0.202784	-0.0940827	-0.456507		-0.590706	-0.385902
negative	metabat_ERR6271721.70			NN_Blokhin_NMRCO		Frankel et al., 2017		Spencer et al., 2021	3	d__Bacteria;p__Bacillota;c__Clostridia;o__Oscillospirales;f__Oscillospiraceae;g__Hominicoprocola;s__Hominicoprocola sp003522105	Hominicoprocola sp003522105	-0.354542		-0.0522688		-0.565375	-0.425223
negative	metabat_SRR16554721.12_sub			NN_Blokhin_NMRCO		Frankel et al., 2017		Spencer et al., 2021	3	d__Bacteria;p__Bacillota;c__Clostridia;o__Lachnospirales;f__Lachnospiraceae;g__Acetatifactor;s__Acetatifactor intestinalis	Acetatifactor intestinalis	-0.312083	-0.217893	0.121019	-0.228362	-0.544003	-0.667134	-0.0170156
negative	semibin_Bl_5.3			NN_Blokhin_NMRCO	Tsakmaklis et al., 2023			Spencer et al., 2021	3	d__Bacteria;p__Bacillota;c__Clostridia;o__Oscillospirales;f__Oscillospiraceae;g__Oscillibacter;s__Oscillibacter segnis	Oscillibacter segnis			-0.217746		-0.499382	-0.347251	-0.340566
negative	maxbin_ERR6281505.009		Lee et al., 2022	NN_Blokhin_NMRCO				Spencer et al., 2021	3	d__Bacteria;p__Bacillota;c__Clostridia;o__Lachnospirales;f__Lachnospiraceae;g__Agathobacter;s__Agathobacter rectalis	Agathobacter rectalis	0.0103431	-0.0312102	-0.419095		-0.483792	-0.32298
negative	semibin_ERR6279628.83_sub		Lee et al., 2022	NN_Blokhin_NMRCO				Spencer et al., 2021	3	d__Bacteria;p__Bacillota;c__Clostridia;o__Oscillospirales;f__Acutalibacteraceae;g__Ruminococcoides;s__Ruminococcoides bromii	Ruminococcoides bromii	-0.268539		-0.44439		-0.471624	-0.391316
negative	metabat_ERR6279672.38_sub		Lee et al., 2022	NN_Blokhin_NMRCO				Spencer et al., 2021	3	d__Bacteria;p__Bacillota;c__Clostridia;o__Lachnospirales;f__Lachnospiraceae;g__Coprococcus;s__Coprococcus ammoniilyticus	Coprococcus ammoniilyticus			-0.304852		-0.467324	-0.408881	0.153486
negative	maxbin_ERR6279654.009_sub			NN_Blokhin_NMRCO		Frankel et al., 2017		Spencer et al., 2021	3	d__Bacteria;p__Bacillota;c__Clostridia;o__Oscillospirales;f__Oscillospiraceae;g__Hominicoprocola;s__Hominicoprocola sp003522105	Hominicoprocola sp003522105	-0.350023		-0.0410049		-0.430318	-0.424585
negative	maxbin_SRR6000891.002	Matson et al., 2018	Lee et al., 2022	NN_Blokhin_NMRCO					3	d__Bacteria;p__Bacillota;c__Clostridia;o__Oscillospirales;f__Oscillospiraceae;g__Apopatocola;s__Apopatocola sp003522945	Apopatocola sp003522945			-0.342201	-0.411603	-0.42662
negative	semibin_SRR5930520.95			NN_Blokhin_NMRCO		Frankel et al., 2017		Spencer et al., 2021	3	d__Bacteria;p__Bacteroidota;c__Bacteroidia;o__Bacteroidales;f__Bacteroidaceae;g__Prevotella;s__Prevotella sp900313215	Prevotella sp900313215	-0.597687		-0.121846		-0.419246	-0.834101	0.102971
negative	metabat_SRR16554658.17		Lee et al., 2022	NN_Blokhin_NMRCO		Frankel et al., 2017			3	d__Bacteria;p__Pseudomonadota;c__Gammaproteobacteria;o__Enterobacterales;f__Pasteurellaceae;g__Haemophilus_D;s__Haemophilus_D parainfluenzae_R	Haemophilus_D parainfluenzae_R	-0.306707	-0.217893	-0.589517		-0.415886	0.284378
negative	metabat_SRR16554636.2		Lee et al., 2022	NN_Blokhin_NMRCO				Spencer et al., 2021	3	d__Bacteria;p__Bacillota;c__Clostridia;o__Oscillospirales;f__Ruminococcaceae;g__Faecalibacterium;s__Faecalibacterium longum	Faecalibacterium longum	-0.264508	-0.217893	-0.4112	-0.0690751	-0.410986	-1.49073	-0.187106
negative	semibin_SRR16554634.8_sub			NN_Blokhin_NMRCO		Frankel et al., 2017		Spencer et al., 2021	3	d__Bacteria;p__Bacillota;c__Clostridia;o__Oscillospirales;f__Ruminococcaceae;g__Gemmiger;s__Gemmiger sp900540595	Gemmiger sp900540595	-0.304299		0.106305		-0.399767	-0.534544
negative	semibin_SRR5930501.25		Lee et al., 2022	NN_Blokhin_NMRCO		Frankel et al., 2017			3	d__Bacteria;p__Bacillota;c__Clostridia;o__Christensenellales;f__QALW01;g__UMGS1338;s__UMGS1338 sp900550805	UMGS1338 sp900550805	-0.357221		-0.351874		-0.389567
negative	maxbin_ERR6275668.004		Lee et al., 2022	NN_Blokhin_NMRCO		Frankel et al., 2017			3	d__Bacteria;p__Bacillota;c__Clostridia;o__Oscillospirales;f__Oscillospiraceae;g__Vescimonas;s__Vescimonas sp900551995	Vescimonas sp900551995	-0.317108		-0.960282		-0.369612
negative	semibin_SRR16554634.69			NN_Blokhin_NMRCO		Frankel et al., 2017		Spencer et al., 2021	3	d__Bacteria;p__Bacillota;c__Clostridia;o__Oscillospirales;f__Oscillospiraceae;g__Vescimonas;s__Vescimonas sp900551995	Vescimonas sp900551995	-0.307241		-0.200645		-0.369612	-0.896525
negative	metabat_SRR16554726.23		Lee et al., 2022	NN_Blokhin_NMRCO				Spencer et al., 2021	3	d__Bacteria;p__Bacillota;c__Clostridia;o__Oscillospirales;f__Oscillospiraceae;g__Oscillibacter;s__Oscillibacter segnis	Oscillibacter segnis	-0.22089	-0.0433302	-0.339074		-0.315305	-0.436705	-0.266462
negative	metabat_ERR6279681.38		Lee et al., 2022	NN_Blokhin_NMRCO				Spencer et al., 2021	3	d__Bacteria;p__Bacillota;c__Clostridia;o__Oscillospirales;f__Ruminococcaceae;g__Faecalibacterium;s__Faecalibacterium prausnitzii_E	Faecalibacterium prausnitzii_E		-0.217893	-0.305708		-0.308994	-0.44055
negative	semibin_ERR6279668.12		Lee et al., 2022		Tsakmaklis et al., 2023			Spencer et al., 2021	3	d__Bacteria;p__Pseudomonadota;c__Gammaproteobacteria;o__Enterobacterales;f__Enterobacteriaceae;g__Citrobacter;s__Citrobacter freundii	Citrobacter freundii			-2.14898		-0.27331	-1.63447	-0.401296
negative	semibin_SRR25825500.39		Lee et al., 2022		Tsakmaklis et al., 2023			Spencer et al., 2021	3	d__Bacteria;p__Bacillota;c__Clostridia;o__Oscillospirales;f__Oscillospiraceae;g__Vescimonas;s__Vescimonas sp900548615	Vescimonas sp900548615			-0.353148		-0.273143	-0.326268	-0.361163
negative	metabat_SRR16554669.9		Lee et al., 2022		Tsakmaklis et al., 2023			Spencer et al., 2021	3	d__Bacteria;p__Bacillota;c__Clostridia;o__Oscillospirales;f__Oscillospiraceae;g__Oscillibacter;s__Oscillibacter segnis	Oscillibacter segnis			-0.357842		-0.240719	-0.66537	-0.336456
negative	metabat_SRR16554632.45		Lee et al., 2022			Frankel et al., 2017		Spencer et al., 2021	3	d__Bacteria;p__Bacillota;c__Clostridia;o__TANB77;f__CAG-508;g__CAG-273;s__CAG-273 sp000435755	CAG-273 sp000435755	-0.307716		-0.386188		-0.227337	-0.946712	0.05235
negative	semibin_Bl_9.5		Lee et al., 2022		Tsakmaklis et al., 2023			Spencer et al., 2021	3	d__Bacteria;p__Bacillota;c__Clostridia;o__Oscillospirales;f__Oscillospiraceae;g__Faecousia;s__Faecousia sp900547405	Faecousia sp900547405			-0.317579		-0.226972	-0.493736	-0.313669
negative	metabat_SRR6000894.40	Matson et al., 2018	Lee et al., 2022		Tsakmaklis et al., 2023				3	d__Bacteria;p__Bacillota;c__Clostridia;o__Oscillospirales;f__Oscillospiraceae;g__Oscillibacter;s__Oscillibacter segnis	Oscillibacter segnis			-0.351769	-0.35574	-0.224824		-0.339951
positive	maxbin_SRR16554789.017				Tsakmaklis et al., 2023	Frankel et al., 2017	Gopalakrishnan et al., 2018		3	d__Bacteria;p__Bacillota;c__Negativicutes;o__Acidaminococcales;f__Acidaminococcaceae;g__Phascolarctobacterium;s__Phascolarctobacterium faecium	Phascolarctobacterium faecium	0.604164	1.02451	-0.0777513	-0.0477825	-0.147926	0.145807	0.685079
negative	metabat_SRR25825496.4_sub		Lee et al., 2022		Tsakmaklis et al., 2023			Spencer et al., 2021	3	d__Bacteria;p__Bacillota;c__Clostridia;o__Lachnospirales;f__Lachnospiraceae;g__Gallintestinimicrobium;s__Gallintestinimicrobium propionicum	Gallintestinimicrobium propionicum	-0.216509		-0.342754		-0.117147	-0.411799	-0.414929
negative	metabat_SRR25825502.19_sub		Lee et al., 2022		Tsakmaklis et al., 2023			Spencer et al., 2021	3	d__Bacteria;p__Bacillota;c__Clostridia;o__Oscillospirales;f__Oscillospiraceae;g__Oscillibacter;s__Oscillibacter segnis	Oscillibacter segnis	-0.265517	-0.00819848	-0.371263	-0.130259	-0.0306169	-0.571669	-0.331357
negative	semibin_SRR5930526.142		Lee et al., 2022			Frankel et al., 2017		Spencer et al., 2021	3	d__Bacteria;p__Bacteroidota;c__Bacteroidia;o__Bacteroidales;f__Bacteroidaceae;g__Prevotella;s__Prevotella sp002265625	Prevotella sp002265625	-1.17624		-0.326474		-0.0228638	-0.357609	-0.113895
positive	maxbin_Bl_39760.005		Lee et al., 2022		Tsakmaklis et al., 2023			Spencer et al., 2021	3	d__Bacteria;p__Bacteroidota;c__Bacteroidia;o__Bacteroidales;f__Bacteroidaceae;g__Prevotella;s__Prevotella copri_C	Prevotella copri_C	-0.0120415		0.738051		0.048378	0.33049	0.436377
negative	semibin_SRR25825503.35		Lee et al., 2022		Tsakmaklis et al., 2023	Frankel et al., 2017			3	d__Bacteria;p__Bacillota;c__Clostridia;o__Oscillospirales;f__Oscillospiraceae;g__Vescimonas;s__Vescimonas sp000435555	Vescimonas sp000435555	-0.31588		-0.344899		0.163703	0.106963	-0.491867
positive	metabat_SRR6000949.51_sub		Lee et al., 2022		Tsakmaklis et al., 2023	Frankel et al., 2017			3	d__Bacteria;p__Bacillota;c__Clostridia;o__Lachnospirales;f__Lachnospiraceae;g__Fusicatenibacter;s__Fusicatenibacter saccharivorans	Fusicatenibacter saccharivorans	0.738402	0.0356478	0.495005	0.0378303	0.1925	-0.108829	0.403665
positive	semibin_ERR6233693.7		Lee et al., 2022		Tsakmaklis et al., 2023	Frankel et al., 2017			3	d__Bacteria;p__Bacillota;c__Clostridia;o__Lachnospirales;f__Lachnospiraceae;g__Fusicatenibacter;s__Fusicatenibacter saccharivorans	Fusicatenibacter saccharivorans	0.841705	0.0339509	0.558807	0.107087	0.213936	-0.147531	0.583063
positive	metabat_SRR25825519.34		Lee et al., 2022		Tsakmaklis et al., 2023	Frankel et al., 2017			3	d__Bacteria;p__Bacillota;c__Clostridia;o__Lachnospirales;f__Lachnospiraceae;g__Fusicatenibacter;s__Fusicatenibacter saccharivorans	Fusicatenibacter saccharivorans	0.885011	0.0145889	0.488038	0.122921	0.263636	0.042725	0.568727
positive	maxbin_SRR16554790.013_sub	Matson et al., 2018	Lee et al., 2022		Tsakmaklis et al., 2023				3	d__Bacteria;p__Bacillota;c__Clostridia;o__Lachnospirales;f__Lachnospiraceae;g__Lachnospira;s__Lachnospira rogosae	Lachnospira rogosae	0.0688442	-0.0527847	0.301805	0.313179	0.279829	0.133621	0.526703
positive	metabat_Bl_17.3			NN_Blokhin_NMRCO	Tsakmaklis et al., 2023			Spencer et al., 2021	3	d__Bacteria;p__Bacillota;c__Clostridia;o__Oscillospirales;f__Oscillospiraceae;g__CAG-103;s__CAG-103 sp000432375	CAG-103 sp000432375	0.123847	0.255179	0.219422	-0.226156	0.33746	0.620431	0.696183
positive	semibin_Bl_19.3			NN_Blokhin_NMRCO	Tsakmaklis et al., 2023			Spencer et al., 2021	3	d__Bacteria;p__Bacillota;c__Clostridia;o__Oscillospirales;f__Oscillospiraceae;g__CAG-103;s__CAG-103 sp000432375	CAG-103 sp000432375	0.0636929	0.188584	0.153666	-0.220181	0.36771	0.563471	0.505213
positive	semibin_SRR6000932.49_sub	Matson et al., 2018		NN_Blokhin_NMRCO		Frankel et al., 2017			3	d__Bacteria;p__Bacillota;c__Clostridia;o__Oscillospirales;f__Oscillospiraceae;g__CAG-170;s__CAG-170 sp000432135	CAG-170 sp000432135	0.335068	-0.217893	-0.241522	0.703735	0.542103	-0.156656	-0.210978
positive	metabat_SRR16554765.17	Matson et al., 2018		NN_Blokhin_NMRCO			Gopalakrishnan et al., 2018		3	d__Bacteria;p__Bacillota;c__Clostridia;o__Oscillospirales;f__Oscillospiraceae;g__Hominicoprocola;s__Hominicoprocola fusiformis	Hominicoprocola fusiformis	-0.012214	0.348045	0.0676022	0.59268	0.554921	0.0960852	0.0774854
positive	metabat_ERR6281505.14	Matson et al., 2018	Lee et al., 2022	NN_Blokhin_NMRCO					3	d__Bacteria;p__Bacillota;c__Clostridia;o__Oscillospirales;f__Ruminococcaceae;g__Gemmiger;s__Gemmiger qucibialis	Gemmiger qucibialis	0.298089	0.293128	0.428165	0.330163	0.590459	0.138879	-0.158475
positive	metabat_Bl_49729.9		Lee et al., 2022	NN_Blokhin_NMRCO		Frankel et al., 2017			3	d__Bacteria;p__Bacteroidota;c__Bacteroidia;o__Bacteroidales;f__UBA932;g__Cryptobacteroides;s__Cryptobacteroides sp000431015	Cryptobacteroides sp000431015	0.310632		0.705868		0.626101		-0.278448
positive	semibin_SRR5930515.71		Lee et al., 2022	NN_Blokhin_NMRCO		Frankel et al., 2017			3	d__Bacteria;p__Bacillota;c__Clostridia;o__Oscillospirales;f__Acutalibacteraceae;g__Ruminococcoides;s__Ruminococcoides intestinale	Ruminococcoides intestinale	0.315333		0.743287		0.715651	-0.216789
positive	semibin_ERR6271719.38		Lee et al., 2022	NN_Blokhin_NMRCO		Frankel et al., 2017			3	d__Bacteria;p__Bacillota;c__Clostridia;o__Oscillospirales;f__Acutalibacteraceae;g__Ruminococcoides;s__Ruminococcoides intestinale	Ruminococcoides intestinale	0.498398		0.62999		0.895287	0.0182315
negative	semibin_ERR6233694.0		Lee et al., 2022		Tsakmaklis et al., 2023			Spencer et al., 2021	3	d__Bacteria;p__Bacillota;c__Clostridia;o__Oscillospirales;f__Butyricicoccaceae;g__Agathobaculum;s__Agathobaculum intestinigallinarum	Agathobaculum intestinigallinarum	-0.272154		-0.585756			-0.438495	-0.332535
negative	semibin_ERR6279646.13		Lee et al., 2022		Tsakmaklis et al., 2023			Spencer et al., 2021	3	d__Bacteria;p__Bacillota;c__Clostridia;o__Oscillospirales;f__Butyricicoccaceae;g__Agathobaculum;s__Agathobaculum intestinigallinarum	Agathobaculum intestinigallinarum	-0.271348		-0.988451			-0.439416	-0.330753
positive	semibin_SRR16554648.6	Matson et al., 2018					Gopalakrishnan et al., 2018	Spencer et al., 2021	3	d__Bacteria;p__Bacteroidota;c__Bacteroidia;o__Bacteroidales;f__Bacteroidaceae;g__Bacteroides;s__Bacteroides xylanisolvens	Bacteroides xylanisolvens	-0.0648332	0.347088	-0.209539	0.380475		0.63058	-0.0859765
negative	semibin_SRR5930501.104		Lee et al., 2022			Frankel et al., 2017		Spencer et al., 2021	3	d__Bacteria;p__Bacillota;c__Bacilli;o__RF39;f__UBA660;g__CAG-628;s__CAG-628 sp000438415	CAG-628 sp000438415	-0.365042		-0.419556			-0.336488
negative	maxbin_SRR6000940.011	Matson et al., 2018				Frankel et al., 2017		Spencer et al., 2021	3	d__Bacteria;p__Bacillota;c__Clostridia;o__Peptostreptococcales;f__Anaerovoracaceae;g__Fimisoma;s__Fimisoma sp000435715	Fimisoma sp000435715	-0.353223		-0.264578	-0.367766		-0.301868
negative	semibin_SRR5930517.66		Lee et al., 2022		Tsakmaklis et al., 2023	Frankel et al., 2017			3	d__Bacteria;p__Bacillota;c__Clostridia;o__Lachnospirales;f__Lachnospiraceae;g__Frisingicoccus;s__Frisingicoccus sp900753685	Frisingicoccus sp900753685	-0.484119		-0.385081				-0.316305
negative	semibin_SRR16554639.22				Tsakmaklis et al., 2023	Frankel et al., 2017		Spencer et al., 2021	3	d__Bacteria;p__Bacillota;c__Bacilli;o__Lactobacillales;f__Lactobacillaceae;g__Ligilactobacillus;s__Ligilactobacillus salivarius	Ligilactobacillus salivarius	-0.30373		-0.299391			-1.40647	-0.337849
positive	maxbin_SRR5930518.019_sub		Lee et al., 2022		Tsakmaklis et al., 2023			Spencer et al., 2021	3	d__Bacteria;p__Bacillota;c__Clostridia;o__Lachnospirales;f__Lachnospiraceae;g__Roseburia;s__Roseburia intestinalis	Roseburia intestinalis	0.289816	0.200496	0.787706	-0.191264		0.380473	0.538045
negative	semibin_SRR5930504.31_sub		Lee et al., 2022			Frankel et al., 2017		Spencer et al., 2021	3	d__Bacteria;p__Bacillota;c__Clostridia;o__Lachnospirales;f__Lachnospiraceae;g__Roseburia;s__Roseburia inulinivorans	Roseburia inulinivorans	-0.328691		-0.352007			-0.457962	-0.0840165
negative	metabat_SRR5930528.76_sub		Lee et al., 2022		Tsakmaklis et al., 2023	Frankel et al., 2017			3	d__Bacteria;p__Cyanobacteriota;c__Vampirovibrionia;o__Gastranaerophilales;f__Gastranaerophilaceae;g__Scatousia;s__Scatousia sp000431315	Scatousia sp000431315	-0.357978		-0.396681	-0.13932		-0.213648	-0.38077
negative	metabat_ERR6279654.19		Lee et al., 2022			Frankel et al., 2017		Spencer et al., 2021	3	d__Bacteria;p__Bacillota;c__Negativicutes;o__Veillonellales;f__Veillonellaceae;g__Veillonella;s__Veillonella nakazawae	Veillonella nakazawae	-0.320353		-0.545713	-0.138585		-0.491093	0.0392088
negative	semibin_SRR6000900.19		Lee et al., 2022			Frankel et al., 2017		Spencer et al., 2021	3	d__Bacteria;p__Bacillota;c__Negativicutes;o__Veillonellales;f__Veillonellaceae;g__Veillonella;s__Veillonella parvula_D	Veillonella parvula_D	-0.304124		-0.338449	-0.13076		-1.45881
negative	metabat_ERR6281432.10		Lee et al., 2022		Tsakmaklis et al., 2023			Spencer et al., 2021	3	d__Bacteria;p__Bacillota;c__Clostridia;o__Oscillospirales;f__Acutalibacteraceae;g__UMGS1623;s__UMGS1623 sp902492895	UMGS1623 sp902492895			-0.354175			-0.421434	-0.34338
negative	metabat_SRR16554758.22		Lee et al., 2022		Tsakmaklis et al., 2023			Spencer et al., 2021	3	d__Bacteria;p__Bacillota;c__Clostridia;o__Oscillospirales;f__Oscillospiraceae;g__Lawsonibacter;s__				-0.340995			-0.733944	-0.346255
positive	semibin_SRR6000900.32			NN_Blokhin_NMRCO				Spencer et al., 2021	2	d__Bacteria;p__Bacillota;c__Clostridia;o__Oscillospirales;f__Ruminococcaceae;g__Ruthenibacterium;s__Ruthenibacterium lactatiformans	Ruthenibacterium lactatiformans	0.20418	-0.223599	-0.24217	-0.277663	1.61751	0.33415	-0.0884342
positive	semibin_ERR6279669.74		Lee et al., 2022			Frankel et al., 2017			2	d__Bacteria;p__Bacillota;c__Clostridia;o__Oscillospirales;f__Oscillospiraceae;g__Evtepia;s__Evtepia gabavorous	Evtepia gabavorous	0.399451	-0.251795	1.09475	0.0665626	-0.119041	0.0731173	0.157795
positive	metabat_SRR25825493.20				Tsakmaklis et al., 2023			Spencer et al., 2021	2	d__Bacteria;p__Pseudomonadota;c__Gammaproteobacteria;o__Burkholderiales;f__Burkholderiaceae;g__Parasutterella;s__Parasutterella gallistercoris	Parasutterella gallistercoris	-0.0284332	-0.217893	-0.047464	-0.219186		0.60979	0.460902
positive	metabat_SRR5930515.26						Gopalakrishnan et al., 2018	Spencer et al., 2021	2	d__Bacteria;p__Bacteroidota;c__Bacteroidia;o__Bacteroidales;f__Bacteroidaceae;g__Bacteroides;s__Bacteroides uniformis	Bacteroides uniformis	0.00733756	0.345081	0.121941	0.0967856	-0.0551811	0.363113	-0.0135516
negative	metabat_SRR5930501.58			NN_Blokhin_NMRCO				Spencer et al., 2021	2	d__Bacteria;p__Bacillota;c__Clostridia;o__Christensenellales;f__CAG-138;g__SFEL01;s__SFEL01 sp004557245	SFEL01 sp004557245	-0.108903	-0.217893	-0.153151		-0.553789	-0.630646
positive	semibin_ERR6279661.80	Matson et al., 2018	Lee et al., 2022						2	d__Bacteria;p__Actinomycetota;c__Actinomycetes;o__Actinomycetales;f__Bifidobacteriaceae;g__Bifidobacterium;s__Bifidobacterium pseudocatenulatum	Bifidobacterium pseudocatenulatum	-0.250633		0.790119	1.21439	-0.208958		0.105992
negative	semibin_ERR6279665.43		Lee et al., 2022	NN_Blokhin_NMRCO					2	d__Bacteria;p__Actinomycetota;c__Actinomycetes;o__Actinomycetales;f__Bifidobacteriaceae;g__Bifidobacterium;s__Bifidobacterium animalis_B	Bifidobacterium animalis_B			-0.484437		-0.369612
positive	metabat_SRR25825495.14		Lee et al., 2022		Tsakmaklis et al., 2023				2	d__Bacteria;p__Bacillota;c__Clostridia;o__Oscillospirales;f__Ruminococcaceae;g__Gemmiger;s__Gemmiger formicilis	Gemmiger formicilis	-0.134178	-0.254156	0.600669	0.12799	0.132242	-0.100218	0.851368
negative	semibin_SRR5930494.69				Tsakmaklis et al., 2023			Spencer et al., 2021	2	d__Bacteria;p__Bacillota;c__Bacilli;o__Erysipelotrichales;f__Coprobacillaceae;g__Thomasclavelia;s__Thomasclavelia ramosa	Thomasclavelia ramosa	0.089462		-0.154558	-0.11014		-0.489073	-0.326266
positive	metabat_SRR5930493.16_sub	Matson et al., 2018					Gopalakrishnan et al., 2018		2	d__Bacteria;p__Bacillota;c__Clostridia;o__Oscillospirales;f__Acutalibacteraceae;g__Clostridium_A;s__Clostridium_A leptum	Clostridium_A leptum	-0.123442	0.400936	0.296324	0.582219	0.182555	-0.133583	0.00169087
positive	metabat_ERR6281000.13		Lee et al., 2022	NN_Blokhin_NMRCO					2	d__Bacteria;p__Bacillota;c__Clostridia;o__Oscillospirales;f__Ruminococcaceae;g__Gemmiger;s__Gemmiger formicilis	Gemmiger formicilis	-0.101621	0.0175472	0.527998	0.159339	0.30686	-0.189307	-0.0398586
positive	metabat_SRR5930499.62		Lee et al., 2022			Frankel et al., 2017			2	d__Bacteria;p__Bacillota;c__Clostridia;o__Lachnospirales;f__Lachnospiraceae;g__Clostridium_AP;s__Clostridium_AP scindens	Clostridium_AP scindens	0.464149		0.667718	-0.176096		-0.297224	-0.253458
negative	metabat_SRR16554788.7			NN_Blokhin_NMRCO	Tsakmaklis et al., 2023				2	d__Bacteria;p__Pseudomonadota;c__Alphaproteobacteria;o__RF32;f__CAG-239;g__CAZU01;s__CAZU01 sp000432275	CAZU01 sp000432275			-0.0164901		-0.451398	0.230406	-0.965254
negative	metabat_SRR5930527.85	Matson et al., 2018		NN_Blokhin_NMRCO					2	d__Bacteria;p__Bacillota;c__Clostridia;o__Oscillospirales;f__Ruminococcaceae;g__Ruthenibacterium;s__Ruthenibacterium sp018380115	Ruthenibacterium sp018380115	-0.0819569	0.0290255	-0.103645	-0.618646	-0.369612	-0.0879087	-0.164133
negative	semibin_SRR25825500.94				Tsakmaklis et al., 2023			Spencer et al., 2021	2	d__Bacteria;p__Bacillota;c__Clostridia;o__Oscillospirales;f__Butyricicoccaceae;g__Agathobaculum;s__Agathobaculum hominis	Agathobaculum hominis	-0.0174477		-0.243392	-0.244625	-0.223705	-0.316159	-0.58695
positive	semibin_SRR5930514.18		Lee et al., 2022			Frankel et al., 2017			2	d__Bacteria;p__Bacteroidota;c__Bacteroidia;o__Bacteroidales;f__UBA932;g__Cryptobacteroides;s__Cryptobacteroides sp000431015	Cryptobacteroides sp000431015	1.38588		0.626306		0.128709		-0.284573
positive	semibin_SRR25825495.61			NN_Blokhin_NMRCO	Tsakmaklis et al., 2023				2	d__Bacteria;p__Pseudomonadota;c__Gammaproteobacteria;o__Burkholderiales;f__Burkholderiaceae;g__Sutterella;s__Sutterella wadsworthensis	Sutterella wadsworthensis	-0.19557	-0.14412	-0.26451	-0.274826	0.419303	0.298218	1.10673
positive	maxbin_SRR16554654.005			NN_Blokhin_NMRCO				Spencer et al., 2021	2	d__Bacteria;p__Bacillota;c__Clostridia;o__Oscillospirales;f__Oscillospiraceae;g__Hominicoprocola;s__Hominicoprocola fusiformis	Hominicoprocola fusiformis	-0.108198	0.0904489	-0.0439953		0.469669	0.408401	0.158523
positive	semibin_ERR6282070.47		Lee et al., 2022	NN_Blokhin_NMRCO					2	d__Bacteria;p__Bacillota;c__Clostridia;o__Oscillospirales;f__Ruminococcaceae;g__Faecalibacterium;s__Faecalibacterium longum	Faecalibacterium longum	0.286876	0.250971	0.978472	0.144238	0.630372	0.228056	-0.139714
positive	maxbin_ERR6275668.007				Tsakmaklis et al., 2023			Spencer et al., 2021	2	d__Bacteria;p__Bacillota;c__Clostridia;o__Oscillospirales;f__Acutalibacteraceae;g__CAG-177;s__CAG-177 sp003538135	CAG-177 sp003538135		0.0777444	0.0755465		0.143774	0.556245	0.650136
positive	metabat_ERR6264280.11			NN_Blokhin_NMRCO				Spencer et al., 2021	2	d__Bacteria;p__Bacillota;c__Clostridia;o__Oscillospirales;f__Ruminococcaceae;g__Negativibacillus;s__Negativibacillus sp000435195	Negativibacillus sp000435195	0.016525	0.0277882	-0.144279	-0.154623	0.546996	0.308395	-0.069625
negative	metabat_SRR5930509.43				Tsakmaklis et al., 2023			Spencer et al., 2021	2	d__Bacteria;p__Bacillota;c__Bacilli;o__Erysipelotrichales;f__Erysipelotrichaceae;g__Clostridium_AQ;s__Clostridium_AQ innocuum	Clostridium_AQ innocuum	-0.0368952		-0.258013	-0.104713		-0.357781	-0.360271
negative	semibin_SRR5930532.36		Lee et al., 2022					Spencer et al., 2021	2	d__Bacteria;p__Bacillota;c__Bacilli;o__Lactobacillales;f__Enterococcaceae;g__Enterococcus;s__Enterococcus faecalis	Enterococcus faecalis	-0.191295		-1.73237	-0.124766		-0.41321	-0.293926
positive	maxbin_SRR16554659.005						Gopalakrishnan et al., 2018	Spencer et al., 2021	2	d__Bacteria;p__Bacillota;c__Clostridia;o__Oscillospirales;f__Acutalibacteraceae;g__Eubacterium_R;s__Eubacterium_R sp003526845	Eubacterium_R sp003526845	0.295644	0.768824	-0.211423			1.09763	-0.151289
positive	metabat_SRR16554713.3				Tsakmaklis et al., 2023			Spencer et al., 2021	2	d__Bacteria;p__Bacillota;c__Bacilli;o__Erysipelotrichales;f__Erysipelotrichaceae;g__Holdemanella;s__Holdemanella hominis	Holdemanella hominis	-0.296029	-0.144641	0.0947215			0.372513	0.43808
negative	maxbin_SRR16554656.025	Matson et al., 2018	Lee et al., 2022						2	d__Bacteria;p__Bacillota;c__Clostridia;o__Oscillospirales;f__Ruminococcaceae;g__Ruminiclostridium_E;s__Ruminiclostridium_E siraeum	Ruminiclostridium_E siraeum	-0.0850424	0.285426	-0.317392	-0.426316		-0.144805
negative	metabat_SRR5930497.69			NN_Blokhin_NMRCO				Spencer et al., 2021	2	d__Bacteria;p__Bacillota;c__Clostridia;o__Lachnospirales;f__Lachnospiraceae;g__Agathobacter;s__Agathobacter rectalis	Agathobacter rectalis	0.224998	-0.0377447	0.292569		-0.81329	-0.319549
negative	metabat_ERR6271721.8		Lee et al., 2022					Spencer et al., 2021	2	d__Bacteria;p__Bacillota;c__Clostridia;o__Lachnospirales;f__Lachnospiraceae;g__Gallintestinimicrobium;s__Gallintestinimicrobium propionicum	Gallintestinimicrobium propionicum	-0.0176171		-0.599683	-0.0829234	0.11017	-0.40467	-0.233653
negative	maxbin_SRR16554656.001					Frankel et al., 2017		Spencer et al., 2021	2	d__Bacteria;p__Bacillota;c__Clostridia;o__Oscillospirales;f__Acutalibacteraceae;g__CAG-177;s__CAG-177 sp003538135	CAG-177 sp003538135	-0.322794	0.0831608	0.0391146		0.119592	-0.322865	0.0484491
positive	metabat_SRR16554786.23		Lee et al., 2022			Frankel et al., 2017			2	d__Bacteria;p__Bacillota;c__Clostridia;o__Lachnospirales;f__Lachnospiraceae;g__Dorea;s__Dorea formicigenerans	Dorea formicigenerans	0.446832		0.657472	-0.104226		-0.0836042	0.0491625
negative	semibin_ERR6279669.82		Lee et al., 2022			Frankel et al., 2017			2	d__Bacteria;p__Bacillota;c__Bacilli;o__Lactobacillales;f__Enterococcaceae;g__Enterococcus_B;s__Enterococcus_B faecium	Enterococcus_B faecium	-0.317408		-0.567582
negative	semibin_SRR16554776.8	Matson et al., 2018			Tsakmaklis et al., 2023				2	d__Bacteria;p__Pseudomonadota;c__Gammaproteobacteria;o__Burkholderiales;f__Burkholderiaceae;g__Parasutterella;s__Parasutterella excrementihominis	Parasutterella excrementihominis	-0.274003	0.227337	-0.0949701	-0.687234		0.288638	-0.35238
negative	semibin_ERR6279626.75		Lee et al., 2022	NN_Blokhin_NMRCO					2	d__Bacteria;p__Bacillota;c__Clostridia;o__Christensenellales;f__CAG-138;g__CAG-1024;s__CAG-1024 sp000432015	CAG-1024 sp000432015			-0.605348		-0.591432
negative	metabat_SRR16554654.44			NN_Blokhin_NMRCO	Tsakmaklis et al., 2023				2	d__Bacteria;p__Bacillota;c__Clostridia;o__Oscillospirales;f__Oscillospiraceae;g__Apopatocola;s__Apopatocola sp003522945	Apopatocola sp003522945	0.0916105		-0.11648		-0.428575	-0.177913	-0.320538
negative	metabat_ERR6279672.10		Lee et al., 2022	NN_Blokhin_NMRCO					2	d__Bacteria;p__Actinomycetota;c__Coriobacteriia;o__Coriobacteriales;f__Coriobacteriaceae;g__Collinsella;s__Collinsella bouchesdurhonensis	Collinsella bouchesdurhonensis			-0.334633		-0.369612		-0.128463
positive	semibin_SRR5930507.106					Frankel et al., 2017		Spencer et al., 2021	2	d__Bacteria;p__Bacillota;c__Clostridia;o__Lachnospirales;f__Lachnospiraceae;g__Mediterraneibacter;s__Mediterraneibacter lactaris	Mediterraneibacter lactaris	0.598293	0.0140559	0.079436	-0.182301	-0.0653347	0.393144	-0.0307237
negative	semibin_ERR6275672.24		Lee et al., 2022					Spencer et al., 2021	2	d__Bacteria;p__Bacillota;c__Clostridia;o__Oscillospirales;f__Oscillospiraceae;g__Faecousia;s__Faecousia intestinalis	Faecousia intestinalis	-0.101612		-0.532053	-0.0416583	0.0379424	-0.311037
negative	semibin_ERR6279659.15		Lee et al., 2022		Tsakmaklis et al., 2023				2	d__Bacteria;p__Actinomycetota;c__Coriobacteriia;o__Coriobacteriales;f__Eggerthellaceae;g__Adlercreutzia;s__Adlercreutzia equolifaciens	Adlercreutzia equolifaciens	-0.245402		-0.340943		0.0414584		-0.504273
positive	maxbin_ERR6281500.022		Lee et al., 2022			Frankel et al., 2017			2	d__Bacteria;p__Bacillota;c__Clostridia;o__Oscillospirales;f__Acutalibacteraceae;g__Hominenteromicrobium;s__Hominenteromicrobium mulieris	Hominenteromicrobium mulieris	0.526697	-0.217893	0.416275		0.0425988	-0.123808	-0.0234273
negative	metabat_Bl_20.7				Tsakmaklis et al., 2023	Frankel et al., 2017			2	d__Bacteria;p__Desulfobacterota_I;c__Desulfovibrionia;o__Desulfovibrionales;f__Desulfovibrionaceae;g__Desulfovibrio;s__Desulfovibrio piger_A	Desulfovibrio piger_A	-0.326099		-0.154186		0.109568	-0.1953	-0.389986
positive	metabat_ERR6282070.30		Lee et al., 2022	NN_Blokhin_NMRCO					2	d__Bacteria;p__Bacillota;c__Clostridia;o__Oscillospirales;f__Ruminococcaceae;g__Gemmiger;s__Gemmiger formicilis	Gemmiger formicilis	-0.122362	0.00995394	0.474552	-0.226947	0.36069	-0.203378	-0.137466
positive	metabat_SRR25825521.14			NN_Blokhin_NMRCO	Tsakmaklis et al., 2023				2	d__Bacteria;p__Bacillota;c__Clostridia;o__Oscillospirales;f__Butyricicoccaceae;g__Agathobaculum;s__Agathobaculum butyriciproducens	Agathobaculum butyriciproducens	-0.191358		-0.0820987		0.580711		0.645594
negative	semibin_ERR6232425.9		Lee et al., 2022					Spencer et al., 2021	2	d__Bacteria;p__Bacillota;c__Bacilli;o__Erysipelotrichales;f__Erysipelotrichaceae;g__Faecalitalea;s__Faecalitalea cylindroides	Faecalitalea cylindroides	-0.195063		-1.43306	-0.23481		-0.327766
negative	metabat_SRR16554785.9		Lee et al., 2022					Spencer et al., 2021	2	d__Bacteria;p__Bacillota;c__Clostridia;o__Oscillospirales;f__Ruminococcaceae;g__Fournierella;s__Fournierella sp900543285	Fournierella sp900543285	-0.284571		-0.343387	0.0328443		-0.4277
negative	metabat_SRR16554704.3	Matson et al., 2018						Spencer et al., 2021	2	d__Bacteria;p__Bacillota;c__Clostridia;o__Oscillospirales;f__Ruminococcaceae;g__Hominimerdicola;s__Hominimerdicola aceti	Hominimerdicola aceti			-0.274984	-0.750203		-1.01712
negative	metabat_SRR5930532.28				Tsakmaklis et al., 2023			Spencer et al., 2021	2	d__Bacteria;p__Bacillota;c__Clostridia;o__Lachnospirales;f__Lachnospiraceae;g__Sellimonas;s__Sellimonas intestinalis	Sellimonas intestinalis	-0.223819		-0.280996	0.119921		-0.36618	-0.324515
negative	semibin_SRR5930498.210			NN_Blokhin_NMRCO				Spencer et al., 2021	2	d__Bacteria;p__Bacillota;c__Clostridia;o__Oscillospirales;f__Ruminococcaceae;g__Hominimerdicola;s__Hominimerdicola aceti	Hominimerdicola aceti	0.00327404		-0.157895		-0.770467	-0.381674
negative	maxbin_Bl_8.006			NN_Blokhin_NMRCO				Spencer et al., 2021	2	d__Bacteria;p__Bacillota;c__Clostridia;o__Oscillospirales;f__Oscillospiraceae;g__CAG-103;s__CAG-103 sp934589185	CAG-103 sp934589185		0.197174	-0.220134	-0.215827	-0.565224	-0.358953
negative	maxbin_ERR6279657.031_sub			NN_Blokhin_NMRCO				Spencer et al., 2021	2	d__Bacteria;p__Bacillota;c__Clostridia;o__Lachnospirales;f__Lachnospiraceae;g__Agathobacter;s__Agathobacter rectalis	Agathobacter rectalis	-0.0241307		0.0478161		-0.464206	-0.303442
negative	maxbin_SRR16554667.020			NN_Blokhin_NMRCO				Spencer et al., 2021	2	d__Bacteria;p__Bacillota;c__Clostridia;o__Christensenellales;f__CAG-138;g__SFEL01;s__SFEL01 sp004557245	SFEL01 sp004557245	0.0471037	-0.217893	-0.158933	-0.212982	-0.451238	-1.03598
negative	maxbin_SRR5930528.032			NN_Blokhin_NMRCO		Frankel et al., 2017			2	d__Bacteria;p__Bacillota;c__Clostridia;o__Peptostreptococcales;f__Anaerovoracaceae;g__Fimisoma;s__Fimisoma sp000435715	Fimisoma sp000435715	-0.322741		-0.0717291		-0.415883	-0.237969	-0.216677
positive	metabat_ERR6275652.18		Lee et al., 2022					Spencer et al., 2021	2	d__Bacteria;p__Bacillota;c__Clostridia;o__Oscillospirales;f__Oscillospiraceae;g__Vescimonas;s__Vescimonas cirricatena	Vescimonas cirricatena	0.249242		0.67402		-0.13889	0.4403
negative	semibin_SRR5930527.64				Tsakmaklis et al., 2023			Spencer et al., 2021	2	d__Bacteria;p__Bacillota;c__Clostridia;o__Lachnospirales;f__Lachnospiraceae;g__Jutongia;s__Jutongia sp003524945	Jutongia sp003524945	-0.206205	-0.254121	-0.126118		-0.0223202	-0.858115	-0.467632
positive	metabat_SRR5930534.33		Lee et al., 2022			Frankel et al., 2017			2	d__Bacteria;p__Bacillota;c__Clostridia;o__Oscillospirales;f__Ruminococcaceae;g__Gemmiger;s__Gemmiger formicilis	Gemmiger formicilis	0.84504	0.00904687	0.472659	-0.228966	0.165366	-0.196428	-0.14901
negative	semibin_SRR25825496.70		Lee et al., 2022		Tsakmaklis et al., 2023				2	d__Bacteria;p__Bacteroidota;c__Bacteroidia;o__Bacteroidales;f__Muribaculaceae;g__CAG-873;s__CAG-873 sp001701165	CAG-873 sp001701165			-1.16346		0.170769		-1.00908
positive	semibin_ERR6233695.19			NN_Blokhin_NMRCO		Frankel et al., 2017			2	d__Bacteria;p__Bacillota;c__Clostridia;o__Oscillospirales;f__Acutalibacteraceae;g__Ruminococcoides;s__Ruminococcoides intestinale	Ruminococcoides intestinale	0.574108		-0.190129	-0.242792	0.522227	-0.225098
positive	semibin_ERR6275665.16_sub		Lee et al., 2022	NN_Blokhin_NMRCO					2	d__Bacteria;p__Bacillota;c__Clostridia;o__Oscillospirales;f__Ruminococcaceae;g__Gemmiger;s__Gemmiger formicilis	Gemmiger formicilis	-0.107657	0.0180024	0.765625	-0.229302	0.554248	-0.204974	-0.120502
positive	semibin_Bl_20.9			NN_Blokhin_NMRCO		Frankel et al., 2017			2	d__Bacteria;p__Bacillota;c__Clostridia;o__Oscillospirales;f__Oscillospiraceae;g__CAG-170;s__CAG-170 sp000432135	CAG-170 sp000432135	0.382195	-0.217893	-0.280331	0.0516093	1.50869	-0.0382307	-0.202355
negative	metabat_ERR6232382.25		Lee et al., 2022			Frankel et al., 2017			2	d__Bacteria;p__Bacillota;c__Clostridia;o__Oscillospirales;f__Butyricicoccaceae;g__Agathobaculum;s__Agathobaculum butyriciproducens	Agathobaculum butyriciproducens	-0.301983		-0.571703
positive	semibin_ERR6280910.39	Matson et al., 2018	Lee et al., 2022						2	d__Bacteria;p__Actinomycetota;c__Actinomycetes;o__Actinomycetales;f__Bifidobacteriaceae;g__Bifidobacterium;s__Bifidobacterium pseudocatenulatum	Bifidobacterium pseudocatenulatum	-0.262666		0.929775	0.982232			-0.0950905
negative	metabat_SRR5930528.116		Lee et al., 2022		Tsakmaklis et al., 2023				2	d__Bacteria;p__Bacillota;c__Clostridia;o__Lachnospirales;f__Lachnospiraceae;g__Blautia;s__Blautia celeris	Blautia celeris	0.147885		-0.345433	-0.165963			-0.513132
negative	semibin_SRR25825500.44		Lee et al., 2022		Tsakmaklis et al., 2023				2	d__Bacteria;p__Bacteroidota;c__Bacteroidia;o__Bacteroidales;f__Muribaculaceae;g__Lepagella;s__Lepagella sp000437495	Lepagella sp000437495			-0.448559				-0.638567
negative	metabat_SRR5930503.30		Lee et al., 2022		Tsakmaklis et al., 2023				2	d__Bacteria;p__Bacillota;c__Clostridia;o__Lachnospirales;f__Lachnospiraceae;g__Eubacterium_F;s__Eubacterium_F sp003491505	Eubacterium_F sp003491505	0.156405		-0.352126			-0.0290094	-0.409938
negative	metabat_SRR5930494.44		Lee et al., 2022					Spencer et al., 2021	2	d__Bacteria;p__Bacillota;c__Clostridia;o__Oscillospirales;f__Oscillospiraceae;g__Faecousia;s__Faecousia sp900544975	Faecousia sp900544975	0.209272		-0.351127	-0.265265		-0.528801
negative	semibin_SRR5930532.72				Tsakmaklis et al., 2023			Spencer et al., 2021	2	d__Bacteria;p__Bacillota;c__Clostridia;o__Lachnospirales;f__Lachnospiraceae;g__Frisingicoccus;s__Frisingicoccus sp900757195	Frisingicoccus sp900757195	-0.0403778		-0.193674	-0.207022		-0.323331	-0.334543
negative	metabat_SRR5930508.66		Lee et al., 2022			Frankel et al., 2017			2	d__Bacteria;p__Bacillota;c__Clostridia;o__Peptostreptococcales;f__Peptostreptococcaceae;g__Intestinibacter;s__Intestinibacter bartlettii	Intestinibacter bartlettii	-0.755017	-0.217893	-0.339209			-0.258442
positive	maxbin_SRR5930516.010		Lee et al., 2022			Frankel et al., 2017			2	d__Bacteria;p__Bacillota;c__Bacilli;o__Lactobacillales;f__Lactobacillaceae;g__Ligilactobacillus;s__Ligilactobacillus ruminis	Ligilactobacillus ruminis	0.753273		0.486671	0.146796
negative	metabat_SRR5930528.60				Tsakmaklis et al., 2023	Frankel et al., 2017			2	d__Bacteria;p__Bacillota;c__Clostridia;o__Christensenellales;f__Aristaeellaceae;g__Limiplasma;s__Limiplasma pullistercoris	Limiplasma pullistercoris	-0.367836	-0.284086	-0.175516	-0.212029		-0.140014	-0.326428
negative	semibin_SRR6000945.19	Matson et al., 2018			Tsakmaklis et al., 2023				2	d__Bacteria;p__Pseudomonadota;c__Gammaproteobacteria;o__Burkholderiales;f__Burkholderiaceae;g__Parasutterella;s__Parasutterella excrementihominis	Parasutterella excrementihominis	-0.274782	0.259716	-0.165271	-0.888809		0.259536	-0.352056
positive	metabat_SRR5930498.97		Lee et al., 2022			Frankel et al., 2017			2	d__Archaea;p__Methanobacteriota;c__Methanobacteria;o__Methanobacteriales;f__Methanobacteriaceae;g__Methanocatella;s__Methanocatella smithii_A	Methanocatella smithii_A (d__Archaea)	0.584431		0.364987	-0.215722
negative	semibin_SRR5930528.176			NN_Blokhin_NMRCO		Frankel et al., 2017			2	d__Bacteria;p__Bacillota;c__Clostridia;o__Oscillospirales;f__Ruminococcaceae;g__FB2012;s__FB2012 sp900752625	FB2012 sp900752625	-0.969877				-1.64964
negative	maxbin_SRR16554733.004			NN_Blokhin_NMRCO		Frankel et al., 2017			2	d__Bacteria;p__Bacillota;c__Clostridia;o__Oscillospirales;f__Acutalibacteraceae;g__Eubacterium_R;s__Eubacterium_R sp000436835	Eubacterium_R sp000436835	-0.334498	-0.217893	-0.112973	-0.246199	-0.887837	-0.240954
negative	metabat_SRR16554777.23		Lee et al., 2022	NN_Blokhin_NMRCO					2	d__Bacteria;p__Pseudomonadota;c__Gammaproteobacteria;o__Burkholderiales;f__Burkholderiaceae;g__Duodenibacillus;s__Duodenibacillus sp900544335	Duodenibacillus sp900544335	-0.244743		-0.382561		-0.818544	-0.01921	-0.00608969
negative	metabat_Bl_5.21_sub			NN_Blokhin_NMRCO		Frankel et al., 2017			2	d__Bacteria;p__Bacillota;c__Clostridia;o__Oscillospirales;f__Oscillospiraceae;g__UMGS1766;s__UMGS1766 sp959602365	UMGS1766 sp959602365	-0.307682		-0.190487	-0.209725	-0.718619
negative	semibin_SRR5930516.87			NN_Blokhin_NMRCO				Spencer et al., 2021	2	d__Bacteria;p__Bacteroidota;c__Bacteroidia;o__Bacteroidales;f__Bacteroidaceae;g__Alloprevotella;s__Alloprevotella sp000437675	Alloprevotella sp000437675	0.117641	-0.217893	0.0206584		-0.641983	-1.27698
negative	metabat_Bl_12.29		Lee et al., 2022	NN_Blokhin_NMRCO					2	d__Bacteria;p__Bacillota;c__Clostridia;o__Oscillospirales;f__Oscillospiraceae;g__Vescimonas;s__Vescimonas cirricatena	Vescimonas cirricatena	0.224819		-0.50541		-0.503836	0.0528029
negative	semibin_ERR6275675.15			NN_Blokhin_NMRCO				Spencer et al., 2021	2	d__Bacteria;p__Bacillota;c__Clostridia;o__Christensenellales;f__CAG-138;g__SFEL01;s__SFEL01 sp004557245	SFEL01 sp004557245	-0.0270233		0.251443		-0.486429	-0.357908
negative	semibin_SRR5930520.51			NN_Blokhin_NMRCO	Tsakmaklis et al., 2023				2	d__Bacteria;p__Bacillota;c__Clostridia;o__Lachnospirales;f__Lachnospiraceae;g__Agathobacter;s__Agathobacter rectalis	Agathobacter rectalis	-0.22081	0.0464059	0.0609306	-0.104179	-0.465053	0.291418	-0.495763
negative	metabat_ERR6275652.63			NN_Blokhin_NMRCO				Spencer et al., 2021	2	d__Bacteria;p__Bacillota;c__Clostridia;o__Oscillospirales;f__Oscillospiraceae;g__Apopatocola;s__Apopatocola sp003522945	Apopatocola sp003522945	-0.201766		0.285532		-0.464388	-0.447003
negative	semibin_SRR6000920.93		Lee et al., 2022	NN_Blokhin_NMRCO					2	d__Bacteria;p__Bacillota;c__Clostridia;o__Oscillospirales;f__Ruminococcaceae;g__Faecalibacterium;s__Faecalibacterium longum	Faecalibacterium longum	-0.235621		-0.360961	0.0945239	-0.419826	0.264911	-0.263999
negative	metabat_ERR6275671.32		Lee et al., 2022	NN_Blokhin_NMRCO					2	d__Bacteria;p__Bacillota;c__Clostridia;o__Oscillospirales;f__Oscillospiraceae;g__Evtepia;s__Evtepia sp004556345	Evtepia sp004556345			-0.542822		-0.418191
negative	metabat_ERR6279626.16		Lee et al., 2022	NN_Blokhin_NMRCO					2	d__Bacteria;p__Bacillota;c__Clostridia;o__Oscillospirales;f__Oscillospiraceae;g__Evtepia;s__Evtepia sp004556345	Evtepia sp004556345			-0.407127		-0.41772
negative	semibin_SRR5930508.186			NN_Blokhin_NMRCO		Frankel et al., 2017			2	d__Bacteria;p__Bacillota;c__Clostridia;o__Oscillospirales;f__Acutalibacteraceae;g__Ruminococcoides;s__Ruminococcoides bromii	Ruminococcoides bromii	-1.00759		-0.0613453		-0.361879	-0.0849274
negative	semibin_ERR6275666.75		Lee et al., 2022	NN_Blokhin_NMRCO					2	d__Bacteria;p__Bacillota;c__Clostridia;o__Oscillospirales;f__Oscillospiraceae;g__Onthomonas;s__Onthomonas sp900545815	Onthomonas sp900545815			-0.371371		-0.32119		-0.0598097
positive	maxbin_SRR5930513.008_sub					Frankel et al., 2017		Spencer et al., 2021	2	d__Bacteria;p__Bacteroidota;c__Bacteroidia;o__Bacteroidales;f__Bacteroidaceae;g__Bacteroides;s__Bacteroides thetaiotaomicron	Bacteroides thetaiotaomicron	0.896507	-0.260862	0.13082	-0.272737	-0.283812	0.629494	0.115846
negative	metabat_SRR16554664.18		Lee et al., 2022			Frankel et al., 2017			2	d__Bacteria;p__Bacillota;c__Clostridia;o__Oscillospirales;f__Oscillospiraceae;g__Oscillibacter;s__Oscillibacter segnis	Oscillibacter segnis	-0.308099	0.285445	-0.368842		-0.236509	0.0889579
negative	metabat_ERR6279666.8					Frankel et al., 2017		Spencer et al., 2021	2	d__Bacteria;p__Bacillota;c__Bacilli;o__Lactobacillales;f__Lactobacillaceae;g__Lacticaseibacillus;s__Lacticaseibacillus paracasei	Lacticaseibacillus paracasei	-0.317282		0.0719029	-0.211609	-0.179149	-0.520485
positive	maxbin_ERR6271719.003		Lee et al., 2022					Spencer et al., 2021	2	d__Bacteria;p__Bacillota;c__Clostridia;o__Oscillospirales;f__Ruminococcaceae;g__Faecalibacterium;s__Faecalibacterium duncaniae	Faecalibacterium duncaniae	-0.195807		0.536799		-0.118759	0.34301	-0.0500411
positive	semibin_ERR6279650.29		Lee et al., 2022			Frankel et al., 2017			2	d__Bacteria;p__Bacteroidota;c__Bacteroidia;o__Bacteroidales;f__UBA932;g__Cryptobacteroides;s__Cryptobacteroides sp000431015	Cryptobacteroides sp000431015	0.327059		1.56399		0.0969952		-0.225368
negative	semibin_ERR6281658.43		Lee et al., 2022					Spencer et al., 2021	2	d__Bacteria;p__Bacillota;c__Clostridia;o__Oscillospirales;f__Oscillospiraceae;g__Hominicoprocola;s__Hominicoprocola sp900317525	Hominicoprocola sp900317525	-0.15917	-0.217893	-0.411096	-0.27679	0.250988	-0.44198	-0.077236
positive	semibin_ERR6275669.38	Matson et al., 2018		NN_Blokhin_NMRCO					2	d__Bacteria;p__Bacillota;c__Clostridia;o__Oscillospirales;f__Oscillospiraceae;g__Hominicoprocola;s__Hominicoprocola fusiformis	Hominicoprocola fusiformis	-0.0877293	0.243764	0.226435	0.487058	0.33198	0.269879	0.036756
positive	metabat_ERR6279665.25		Lee et al., 2022	NN_Blokhin_NMRCO					2	d__Bacteria;p__Bacillota;c__Clostridia;o__Oscillospirales;f__Ruminococcaceae;g__Gemmiger;s__Gemmiger formicilis	Gemmiger formicilis	-0.0970635	0.0165679	1.52359	-0.229989	0.353328	-0.18273	-0.105226
positive	semibin_SRR16554671.18			NN_Blokhin_NMRCO				Spencer et al., 2021	2	d__Bacteria;p__Bacillota;c__Clostridia;o__Oscillospirales;f__Oscillospiraceae;g__Hominicoprocola;s__Hominicoprocola sp900317525	Hominicoprocola sp900317525	-0.165362	0.221796	0.0411731	-0.236003	0.382058	0.541479	0.181091
positive	semibin_SRR5930530.132			NN_Blokhin_NMRCO		Frankel et al., 2017			2	d__Bacteria;p__Bacillota;c__Clostridia;o__Oscillospirales;f__Oscillospiraceae;g__Vescimonas;s__Vescimonas coprocola	Vescimonas coprocola	0.567919			-0.282285	0.502131
positive	semibin_Bl_28.9			NN_Blokhin_NMRCO		Frankel et al., 2017			2	d__Bacteria;p__Bacillota;c__Clostridia;o__Oscillospirales;f__Oscillospiraceae;g__CAG-170;s__CAG-170 sp000432135	CAG-170 sp000432135	0.35245	-0.217893	-0.229052	0.0549744	0.648478	-0.123058	-0.0808711
positive	metabat_SRR5930523.19		Lee et al., 2022			Frankel et al., 2017			2	d__Bacteria;p__Bacillota;c__Clostridia;o__Lachnospirales;f__Lachnospiraceae;g__Blautia_A;s__Blautia_A sp900120195	Blautia_A sp900120195	1.39859		0.753669				0.265129
negative	metabat_SRR16554694.4		Lee et al., 2022					Spencer et al., 2021	2	d__Bacteria;p__Bacillota;c__Clostridia;o__Lachnospirales;f__Lachnospiraceae;g__Otoolea;s__Otoolea symbiosa	Otoolea symbiosa	-0.00508778	-0.14459	-0.340269	-0.283098		-0.493663
positive	semibin_SRR6000931.54	Matson et al., 2018	Lee et al., 2022						2	d__Bacteria;p__Actinomycetota;c__Coriobacteriia;o__Coriobacteriales;f__Coriobacteriaceae;g__Collinsella;s__Collinsella sp937965595	Collinsella sp937965595			0.482677	0.735311
negative	semibin_ERR6280907.34					Frankel et al., 2017		Spencer et al., 2021	2	d__Bacteria;p__Bacillota;c__Clostridia;o__Peptostreptococcales;f__Anaerovoracaceae;g__Lentihominibacter;s__Lentihominibacter excrementipullorum	Lentihominibacter excrementipullorum	-0.303886		0.254412	-0.215225		-0.33701
negative	metabat_ERR6232458.5		Lee et al., 2022		Tsakmaklis et al., 2023				2	d__Bacteria;p__Actinomycetota;c__Coriobacteriia;o__Coriobacteriales;f__Eggerthellaceae;g__Enteroscipio;s__Enteroscipio rubneri	Enteroscipio rubneri	-0.184766		-0.796239				-0.309453
negative	metabat_SRR5930522.33				Tsakmaklis et al., 2023	Frankel et al., 2017			2	d__Bacteria;p__Bacillota;c__Clostridia;o__Lachnospirales;f__Lachnospiraceae;g__Hungatella;s__Hungatella hathewayi	Hungatella hathewayi	-0.391738	-0.220689	-0.297082	-0.0296506		-0.255196	-0.316545
positive	semibin_SRR16554744.30					Frankel et al., 2017		Spencer et al., 2021	2	d__Bacteria;p__Pseudomonadota;c__Gammaproteobacteria;o__Enterobacterales;f__Enterobacteriaceae;g__Klebsiella;s__Klebsiella variicola	Klebsiella variicola	0.681559	-0.241767	-0.254443			0.771911
positive	maxbin_SRR5930504.027					Frankel et al., 2017		Spencer et al., 2021	2	d__Bacteria;p__Bacillota;c__Clostridia;o__Lachnospirales;f__Lachnospiraceae;g__Lachnospira;s__Lachnospira sp000437735	Lachnospira sp000437735	0.3388	-0.235059	-0.267161	0.0138017		0.789278	-0.248209
negative	metabat_SRR25825516.25_sub				Tsakmaklis et al., 2023			Spencer et al., 2021	2	d__Bacteria;p__Bacillota;c__Clostridia;o__Oscillospirales;f__Oscillospiraceae;g__Limivicinus;s__Limivicinus sp002320035	Limivicinus sp002320035			-0.239527	-0.2113		-0.532369	-0.801195
negative	metabat_SRR16554703.48_sub		Lee et al., 2022					Spencer et al., 2021	2	d__Bacteria;p__Bacillota;c__Clostridia;o__Oscillospirales;f__Oscillospiraceae;g__Limivicinus;s__Limivicinus sp900549645	Limivicinus sp900549645		-0.217893	-0.338897			-0.708974	-0.123472
negative	metabat_SRR25825502.47		Lee et al., 2022		Tsakmaklis et al., 2023				2	d__Bacteria;p__Verrucomicrobiota;c__Verrucomicrobiia;o__Opitutales;f__Intestinicryptomonadaceae;g__Merdousia;s__Merdousia sp900760665	Merdousia sp900760665	-0.257357		-0.385663			0.0756129	-0.552239
negative	metabat_SRR16554636.19		Lee et al., 2022					Spencer et al., 2021	2	d__Bacteria;p__Bacteroidota;c__Bacteroidia;o__Bacteroidales;f__Bacteroidaceae;g__Prevotella;s__Prevotella buccae	Prevotella buccae			-0.450981			-1.19926
negative	maxbin_ERR6279682.002		Lee et al., 2022			Frankel et al., 2017			2	d__Bacteria;p__Actinomycetota;c__Coriobacteriia;o__Coriobacteriales;f__Eggerthellaceae;g__UMGS1519;s__UMGS1519 sp900552585	UMGS1519 sp900552585	-0.308099		-1.05864
negative	metabat_SRR5930506.22	Matson et al., 2018						Spencer et al., 2021	2	d__Bacteria;p__Bacillota;c__Clostridia;o__Lachnospirales;f__Lachnospiraceae;g__Brotaphodocola;s__Brotaphodocola sp900540335	Brotaphodocola sp900540335	-0.136165	-0.270699		-0.371871		-0.338512	0.0059419
negative	semibin_ERR6229432.4		Lee et al., 2022					Spencer et al., 2021	2	d__Bacteria;p__Verrucomicrobiota;c__Lentisphaeria;o__Victivallales;f__Victivallaceae;g__Victivallis;s__Victivallis vadensis	Victivallis vadensis			-0.405253			-0.430478	-0.0129448
negative	semibin_Bl_10.2		Lee et al., 2022	NN_Blokhin_NMRCO					2	d__Bacteria;p__Bacillota;c__Clostridia;o__Oscillospirales;f__Ruminococcaceae;g__Hominimerdicola;s__Hominimerdicola aceti	Hominimerdicola aceti			-0.339609		-1.08781
negative	maxbin_ERR6235718.012			NN_Blokhin_NMRCO				Spencer et al., 2021	2	d__Bacteria;p__Bacillota;c__Clostridia;o__Lachnospirales;f__Lachnospiraceae;g__Agathobacter;s__Agathobacter rectalis	Agathobacter rectalis	-0.0396044		0.159386		-0.977822	-0.309952	0.0739107
negative	maxbin_Bl_36432.005		Lee et al., 2022	NN_Blokhin_NMRCO					2	d__Bacteria;p__Bacteroidota;c__Bacteroidia;o__Bacteroidales;f__Bacteroidaceae;g__Prevotella;s__Prevotella sp000434975	Prevotella sp000434975			-0.436057		-0.903022		-0.0484278
negative	semibin_SRR16554627.34			NN_Blokhin_NMRCO				Spencer et al., 2021	2	d__Bacteria;p__Bacillota;c__Clostridia;o__Lachnospirales;f__Lachnospiraceae;g__Agathobacter;s__Agathobacter rectalis	Agathobacter rectalis	0.0353452	-0.023302	-0.0303679		-0.77733	-0.480677
negative	semibin_ERR6275677.1		Lee et al., 2022	NN_Blokhin_NMRCO					2	d__Bacteria;p__Bacillota;c__Negativicutes;o__Veillonellales;f__Dialisteraceae;g__Dialister;s__Dialister sp002320515	Dialister sp002320515			-0.439952		-0.701885
negative	semibin_ERR6279672.16		Lee et al., 2022	NN_Blokhin_NMRCO					2	d__Bacteria;p__Bacillota;c__Clostridia;o__Oscillospirales;f__Acutalibacteraceae;g__CAG-217;s__CAG-217 sp000436335	CAG-217 sp000436335	-0.220266		-0.397411		-0.670389
negative	metabat_Bl_5.24_sub		Lee et al., 2022	NN_Blokhin_NMRCO					2	d__Bacteria;p__Bacillota;c__Clostridia;o__Oscillospirales;f__Oscillospiraceae;g__Vescimonas;s__Vescimonas sp900550585	Vescimonas sp900550585			-0.396224		-0.633923
negative	maxbin_Bl_16.017_sub		Lee et al., 2022	NN_Blokhin_NMRCO					2	d__Bacteria;p__Bacillota;c__Clostridia;o__Oscillospirales;f__Oscillospiraceae;g__Vescimonas;s__Vescimonas sp003487665	Vescimonas sp003487665			-0.31351		-0.622035	-0.145089
negative	semibin_ERR6275664.8			NN_Blokhin_NMRCO		Frankel et al., 2017			2	d__Bacteria;p__Bacillota;c__Clostridia;o__Lachnospirales;f__Lachnospiraceae;g__Acetatifactor;s__Acetatifactor intestinalis	Acetatifactor intestinalis	-0.31365	-0.217893	0.171545	-0.10872	-0.558577	-0.171263	0.0952681
negative	metabat_SRR25825494.21			NN_Blokhin_NMRCO	Tsakmaklis et al., 2023				2	d__Bacteria;p__Bacteroidota;c__Bacteroidia;o__Bacteroidales;f__UBA932;g__Cryptobacteroides;s__Cryptobacteroides sp000432515	Cryptobacteroides sp000432515					-0.535505		-0.48136
negative	semibin_ERR6279628.40		Lee et al., 2022	NN_Blokhin_NMRCO					2	d__Bacteria;p__Bacteroidota;c__Bacteroidia;o__Bacteroidales;f__UBA932;g__Cryptobacteroides;s__Cryptobacteroides sp000432515	Cryptobacteroides sp000432515			-0.852496		-0.522886		-0.145221
negative	maxbin_ERR6282383.014		Lee et al., 2022	NN_Blokhin_NMRCO					2	d__Bacteria;p__Bacillota;c__Clostridia;o__Lachnospirales;f__Lachnospiraceae;g__Agathobacter;s__Agathobacter rectalis	Agathobacter rectalis	-0.286964		-0.467694		-0.511667
negative	metabat_SRR16554769.19	Matson et al., 2018		NN_Blokhin_NMRCO					2	d__Bacteria;p__Bacillota;c__Clostridia;o__Oscillospirales;f__Acutalibacteraceae;g__Eubacterium_R;s__Eubacterium_R sp000434995	Eubacterium_R sp000434995			-0.290726	-0.318212	-0.49856	-0.0340593
negative	metabat_SRR16554660.42		Lee et al., 2022	NN_Blokhin_NMRCO					2	d__Bacteria;p__Bacillota;c__Clostridia;o__Oscillospirales;f__CAG-272;g__UMGS902;s__UMGS902 sp003343845	UMGS902 sp003343845	-0.24078		-0.357624		-0.494023	0.0650316
negative	maxbin_ERR6279649.002		Lee et al., 2022	NN_Blokhin_NMRCO					2	d__Bacteria;p__Bacillota;c__Clostridia;o__Oscillospirales;f__Ruminococcaceae;g__Faecalibacterium;s__Faecalibacterium prausnitzii_F	Faecalibacterium prausnitzii_F		-0.130435	-0.383352		-0.488984	-0.195779	-0.0517566
negative	maxbin_Bl_36.023			NN_Blokhin_NMRCO				Spencer et al., 2021	2	d__Bacteria;p__Bacillota;c__Clostridia;o__Christensenellales;f__CAG-138;g__SFEL01;s__SFEL01 sp004557245	SFEL01 sp004557245	-0.040879		-0.0220738		-0.485386	-0.660756
negative	semibin_ERR6279659.16		Lee et al., 2022	NN_Blokhin_NMRCO					2	d__Bacteria;p__Bacillota;c__Clostridia;o__Oscillospirales;f__Acutalibacteraceae;g__CAG-217;s__CAG-217 sp000436335	CAG-217 sp000436335			-0.461194		-0.469754
negative	maxbin_ERR6275683.010_sub			NN_Blokhin_NMRCO				Spencer et al., 2021	2	d__Bacteria;p__Bacillota;c__Clostridia;o__Lachnospirales;f__Lachnospiraceae;g__Agathobacter;s__Agathobacter rectalis	Agathobacter rectalis	0.111995		0.0109676		-0.466617	-0.329004
negative	semibin_ERR6279672.85_sub		Lee et al., 2022	NN_Blokhin_NMRCO					2	d__Bacteria;p__Bacillota;c__Clostridia;o__Christensenellales;f__Aristaeellaceae;g__UBA11524;s__UBA11524 sp000437595	UBA11524 sp000437595			-0.323166		-0.465472
negative	maxbin_ERR6281944.031		Lee et al., 2022	NN_Blokhin_NMRCO					2	d__Bacteria;p__Bacillota;c__Clostridia;o__Lachnospirales;f__Lachnospiraceae;g__Agathobacter;s__Agathobacter rectalis	Agathobacter rectalis	0.0314149	-0.028135	-0.399227		-0.465452	-0.0813798
negative	semibin_ERR6282137.80		Lee et al., 2022	NN_Blokhin_NMRCO					2	d__Bacteria;p__Bacillota;c__Clostridia;o__Christensenellales;f__Borkfalkiaceae;g__Scatosoma;s__Scatosoma sp900542935	Scatosoma sp900542935			-0.490076		-0.452694		-0.053116
negative	semibin_SRR5930529.84			NN_Blokhin_NMRCO				Spencer et al., 2021	2	d__Bacteria;p__Bacillota;c__Clostridia;o__Lachnospirales;f__Lachnospiraceae;g__Eubacterium_G;s__Eubacterium_G sp904420085	Eubacterium_G sp904420085	-0.206318				-0.446566	-0.480551
negative	metabat_ERR6232686.11			NN_Blokhin_NMRCO	Tsakmaklis et al., 2023				2	d__Bacteria;p__Bacillota;c__Clostridia;o__Oscillospirales;f__Oscillospiraceae;g__Scatomorpha;s__Scatomorpha sp900545405	Scatomorpha sp900545405	-0.176603		0.0987096		-0.445783	-0.222439	-0.328915
negative	metabat_SRR16554638.9		Lee et al., 2022	NN_Blokhin_NMRCO					2	d__Bacteria;p__Bacillota;c__Clostridia;o__Oscillospirales;f__Oscillospiraceae;g__Intestinimonas;s__Intestinimonas butyriciproducens	Intestinimonas butyriciproducens	-0.00143979		-0.350975	0.28151	-0.432393	0.227803
negative	semibin_SRR25825502.26			NN_Blokhin_NMRCO	Tsakmaklis et al., 2023				2	d__Bacteria;p__Bacillota;c__Clostridia;o__Oscillospirales;f__Oscillospiraceae;g__Apopatocola;s__Apopatocola sp003522945	Apopatocola sp003522945					-0.430942		-0.493521
negative	maxbin_ERR6275677.011		Lee et al., 2022	NN_Blokhin_NMRCO					2	d__Bacteria;p__Bacillota;c__Negativicutes;o__Acidaminococcales;f__Acidaminococcaceae;g__Acidaminococcus;s__Acidaminococcus fermentans	Acidaminococcus fermentans	-0.286415		-0.54185		-0.427126
negative	metabat_ERR6271721.36		Lee et al., 2022	NN_Blokhin_NMRCO					2	d__Bacteria;p__Bacillota;c__Clostridia;o__Oscillospirales;f__Oscillospiraceae;g__Apopatocola;s__Apopatocola sp003522945	Apopatocola sp003522945			-0.369291		-0.425104
negative	metabat_ERR6275671.21		Lee et al., 2022	NN_Blokhin_NMRCO					2	d__Bacteria;p__Bacillota;c__Clostridia;o__Oscillospirales;f__Ruminococcaceae;g__Ruminococcus_C;s__Ruminococcus_C sp000433635	Ruminococcus_C sp000433635			-0.371826		-0.419719		-0.162195
negative	metabat_ERR6254870.9		Lee et al., 2022	NN_Blokhin_NMRCO					2	d__Bacteria;p__Bacillota;c__Clostridia;o__Oscillospirales;f__Oscillospiraceae;g__Evtepia;s__Evtepia sp004556345	Evtepia sp004556345			-0.433604		-0.419292
negative	metabat_ERR6281434.25		Lee et al., 2022	NN_Blokhin_NMRCO					2	d__Bacteria;p__Bacillota;c__Clostridia;o__Oscillospirales;f__Oscillospiraceae;g__Evtepia;s__Evtepia sp004556345	Evtepia sp004556345			-0.346491		-0.418546
negative	metabat_ERR6232526.9		Lee et al., 2022	NN_Blokhin_NMRCO					2	d__Bacteria;p__Pseudomonadota;c__Gammaproteobacteria;o__Enterobacterales;f__Pasteurellaceae;g__Haemophilus_D;s__Haemophilus_D sp927911595	Haemophilus_D sp927911595		-0.217893	-0.95775	-0.0886869	-0.413613	-0.210763
negative	semibin_SRR6000901.30		Lee et al., 2022	NN_Blokhin_NMRCO					2	d__Bacteria;p__Bacillota;c__Clostridia;o__Lachnospirales;f__Lachnospiraceae;g__Blautia_A;s__Blautia_A caecimuris	Blautia_A caecimuris	-0.000316454	-0.217893	-0.638983	-0.0652337	-0.408971	0.0219016
negative	maxbin_ERR6232527.031_sub			NN_Blokhin_NMRCO		Frankel et al., 2017			2	d__Bacteria;p__Actinomycetota;c__Coriobacteriia;o__Coriobacteriales;f__Eggerthellaceae;g__Gordonibacter;s__Gordonibacter pamelaeae	Gordonibacter pamelaeae	-0.324937		-0.0213012		-0.403481
negative	metabat_SRR5930528.57_sub			NN_Blokhin_NMRCO		Frankel et al., 2017			2	d__Bacteria;p__Actinomycetota;c__Coriobacteriia;o__Coriobacteriales;f__Eggerthellaceae;g__Gordonibacter;s__Gordonibacter pamelaeae	Gordonibacter pamelaeae	-0.337946		0.183745		-0.402572
negative	semibin_SRR5930526.3			NN_Blokhin_NMRCO		Frankel et al., 2017			2	d__Bacteria;p__Bacillota;c__Clostridia;o__Oscillospirales;f__Ruminococcaceae;g__Gemmiger;s__Gemmiger sp900540595	Gemmiger sp900540595	-0.436839		-0.0923521		-0.399354
negative	semibin_ERR6282137.102		Lee et al., 2022	NN_Blokhin_NMRCO					2	d__Bacteria;p__Bacillota;c__Clostridia;o__Oscillospirales;f__Ruminococcaceae;g__Angelakisella;s__Angelakisella sp004557855	Angelakisella sp004557855			-0.558277		-0.374699
negative	maxbin_Bl_22.007_sub			NN_Blokhin_NMRCO		Frankel et al., 2017			2	d__Bacteria;p__Bacillota;c__Clostridia;o__Oscillospirales;f__Oscillospiraceae;g__Vescimonas;s__Vescimonas sp900551995	Vescimonas sp900551995	-0.30728		-0.197197		-0.369612
negative	semibin_ERR6281941.44		Lee et al., 2022	NN_Blokhin_NMRCO					2	d__Bacteria;p__Bacillota;c__Clostridia;o__Oscillospirales;f__Oscillospiraceae;g__Faecousia;s__Faecousia sp900546075	Faecousia sp900546075			-0.728404		-0.369612	-0.152912
negative	metabat_ERR6279657.98_sub			NN_Blokhin_NMRCO		Frankel et al., 2017			2	d__Bacteria;p__Bacillota;c__Clostridia;o__Oscillospirales;f__Ruminococcaceae;g__Gemmiger;s__Gemmiger sp900540595	Gemmiger sp900540595	-0.331095		0.180208		-0.369612
negative	maxbin_Bl_21.002			NN_Blokhin_NMRCO		Frankel et al., 2017			2	d__Bacteria;p__Bacillota;c__Clostridia;o__Christensenellales;f__CAG-138;g__Pelethousia;s__Pelethousia gallinarum	Pelethousia gallinarum	-0.333719	0.169825		-0.00337216	-0.369612	-0.00809664	0.133823
negative	maxbin_SRR5930501.063			NN_Blokhin_NMRCO		Frankel et al., 2017			2	d__Bacteria;p__Bacteroidota;c__Bacteroidia;o__Bacteroidales;f__Porphyromonadaceae;g__Porphyromonas;s__Porphyromonas sp900539765	Porphyromonas sp900539765	-0.340526				-0.369612
negative	maxbin_ERR6275663.053			NN_Blokhin_NMRCO		Frankel et al., 2017			2	d__Bacteria;p__Bacteroidota;c__Bacteroidia;o__Bacteroidales;f__Porphyromonadaceae;g__Porphyromonas;s__Porphyromonas sp900546675	Porphyromonas sp900546675	-0.304372		0.274989		-0.369612
negative	maxbin_SRR16554627.030_sub			NN_Blokhin_NMRCO				Spencer et al., 2021	2	d__Bacteria;p__Bacillota;c__Clostridia;o__Christensenellales;f__CAG-138;g__SFEL01;s__SFEL01 sp004557245	SFEL01 sp004557245	-0.0974186		-0.219356		-0.369612	-0.441795
negative	semibin_SRR6000892.68	Matson et al., 2018		NN_Blokhin_NMRCO					2	d__Bacteria;p__Bacillota;c__Clostridia;o__Oscillospirales;f__Oscillospiraceae;g__Limivicinus;s__Limivicinus sp944385175	Limivicinus sp944385175				-0.315849	-0.369612
negative	metabat_SRR5930514.57		Lee et al., 2022	NN_Blokhin_NMRCO					2	d__Bacteria;p__Bacillota;c__Clostridia;o__Oscillospirales;f__Ruminococcaceae;g__Angelakisella;s__Angelakisella sp004557855	Angelakisella sp004557855	0.205785		-0.312275		-0.362226
negative	maxbin_ERR6281941.015		Lee et al., 2022	NN_Blokhin_NMRCO					2	d__Bacteria;p__Bacillota;c__Clostridia;o__Oscillospirales;f__Acutalibacteraceae;g__CAG-177;s__CAG-177 sp003514385	CAG-177 sp003514385			-0.434138		-0.339233
negative	metabat_ERR6279677.25			NN_Blokhin_NMRCO				Spencer et al., 2021	2	d__Bacteria;p__Bacillota;c__Clostridia;o__Christensenellales;f__Aristaeellaceae;g__Limiplasma;s__Limiplasma merdipullorum	Limiplasma merdipullorum	0.050158		0.036019	-0.238535	-0.33726	-0.614462	-0.276289
negative	metabat_Bl_32.28_sub		Lee et al., 2022	NN_Blokhin_NMRCO					2	d__Bacteria;p__Bacillota;c__Clostridia;o__Oscillospirales;f__Oscillospiraceae;g__Oscillibacter;s__Oscillibacter segnis	Oscillibacter segnis			-0.347837		-0.316689
negative	semibin_ERR6281341.53			NN_Blokhin_NMRCO				Spencer et al., 2021	2	d__Bacteria;p__Bacillota;c__Clostridia;o__Oscillospirales;f__CAG-382;g__Woodwardiibium;s__Woodwardiibium sp900760275	Woodwardiibium sp900760275	-0.277231		-0.132879		-0.306354	-0.36736
negative	semibin_ERR6271721.5_sub		Lee et al., 2022	NN_Blokhin_NMRCO					2	d__Bacteria;p__Bacillota;c__Clostridia;o__Oscillospirales;f__Oscillospiraceae;g__Oscillibacter;s__Oscillibacter segnis	Oscillibacter segnis		-0.287289	-0.363771		-0.30489
negative	maxbin_ERR6279682.017		Lee et al., 2022					Spencer et al., 2021	2	d__Bacteria;p__Bacillota;c__Clostridia;o__Oscillospirales;f__Ruminococcaceae;g__Faecalibacterium;s__Faecalibacterium prausnitzii_E	Faecalibacterium prausnitzii_E		-0.217893	-0.623904		-0.295114	-0.365551
negative	semibin_SRR5930530.129_sub		Lee et al., 2022					Spencer et al., 2021	2	d__Bacteria;p__Bacillota;c__Clostridia;o__Oscillospirales;f__Butyricicoccaceae;g__Agathobaculum;s__Agathobaculum hominis	Agathobaculum hominis	0.251587		-0.343182		-0.280558	-0.526159
negative	metabat_SRR16554710.14		Lee et al., 2022				Gopalakrishnan et al., 2018		2	d__Bacteria;p__Bacillota;c__Clostridia;o__Oscillospirales;f__Oscillospiraceae;g__Oscillibacter;s__Oscillibacter segnis	Oscillibacter segnis	-0.276395	-0.434357	-0.373197		-0.270194
negative	maxbin_SRR16554769.014_sub		Lee et al., 2022					Spencer et al., 2021	2	d__Bacteria;p__Bacteroidota;c__Bacteroidia;o__Bacteroidales;f__Bacteroidaceae;g__Prevotella;s__Prevotella sp900313215	Prevotella sp900313215			-0.410074		-0.270176	-0.331157	0.00505793
negative	metabat_SRR25825496.40		Lee et al., 2022		Tsakmaklis et al., 2023				2	d__Bacteria;p__Bacillota;c__Clostridia;o__Oscillospirales;f__Oscillospiraceae;g__CAG-170;s__CAG-170 sp000432135	CAG-170 sp000432135	-0.0869081	-0.217893	-0.478606	0.0715482	-0.252333	0.126069	-0.473722
negative	metabat_SRR25825506.40		Lee et al., 2022			Frankel et al., 2017			2	d__Bacteria;p__Bacillota;c__Clostridia;o__Oscillospirales;f__Oscillospiraceae;g__Oscillibacter;s__Oscillibacter segnis	Oscillibacter segnis	-0.306862		-0.362261		-0.249928	-0.266658	-0.0880783
negative	semibin_ERR6281505.10		Lee et al., 2022			Frankel et al., 2017			2	d__Bacteria;p__Actinomycetota;c__Coriobacteriia;o__Coriobacteriales;f__Eggerthellaceae;g__Adlercreutzia;s__Adlercreutzia rubneri	Adlercreutzia rubneri	-0.318954		-0.341893		-0.246274
positive	semibin_ERR6281997.36	Matson et al., 2018	Lee et al., 2022						2	d__Bacteria;p__Bacillota;c__Clostridia;o__Oscillospirales;f__Ruminococcaceae;g__Faecalibacterium;s__Faecalibacterium intestinale	Faecalibacterium intestinale	-0.179506	-0.217893	0.620656	0.346217	-0.234517	-0.205451
negative	metabat_SRR25825510.44		Lee et al., 2022					Spencer et al., 2021	2	d__Bacteria;p__Bacillota;c__Clostridia;o__Christensenellales;f__UBA1750;g__Spyradocola;s__Spyradocola sp905193155	Spyradocola sp905193155	-0.199876		-0.322675	-0.211327	-0.23229	-0.408537	0.0720979
negative	metabat_SRR5930505.95_sub		Lee et al., 2022					Spencer et al., 2021	2	d__Bacteria;p__Bacillota;c__Clostridia;o__Oscillospirales;f__Oscillospiraceae;g__Oscillibacter;s__Oscillibacter segnis	Oscillibacter segnis	-0.0777474	-0.0330207	-0.33302		-0.212097	-0.447278	-0.287602
negative	maxbin_SRR25825500.013_sub		Lee et al., 2022		Tsakmaklis et al., 2023				2	d__Bacteria;p__Bacillota;c__Clostridia;o__Oscillospirales;f__Oscillospiraceae;g__Oscillibacter;s__Oscillibacter segnis	Oscillibacter segnis			-0.373385		-0.194917		-0.694089
negative	metabat_ERR6229432.22_sub				Tsakmaklis et al., 2023	Frankel et al., 2017			2	d__Bacteria;p__Bacillota;c__Clostridia;o__Oscillospirales;f__Oscillospiraceae;g__Oscillibacter;s__Oscillibacter segnis	Oscillibacter segnis	-0.307099		-0.0976771	0.184441	-0.186934	0.0169265	-0.3399
positive	maxbin_ERR6232528.007		Lee et al., 2022					Spencer et al., 2021	2	d__Bacteria;p__Bacillota;c__Clostridia;o__Lachnospirales;f__Lachnospiraceae;g__Agathobacter;s__Agathobacter rectalis	Agathobacter rectalis	0.247012	0.00839593	0.30939		-0.186722	0.59429
negative	metabat_ERR6271721.29		Lee et al., 2022					Spencer et al., 2021	2	d__Bacteria;p__Bacillota;c__Clostridia;o__Lachnospirales;f__Lachnospiraceae;g__Coprococcus;s__Coprococcus eutactus	Coprococcus eutactus			-0.316627		-0.147361	-0.386055
negative	maxbin_ERR10290768.004		Lee et al., 2022					Spencer et al., 2021	2	d__Bacteria;p__Bacillota;c__Clostridia;o__Christensenellales;f__CAG-917;g__Limadaptatus;s__Limadaptatus stercorigallinarum	Limadaptatus stercorigallinarum			-0.972773		-0.12112	-0.555005
negative	metabat_SRR5930520.89		Lee et al., 2022			Frankel et al., 2017			2	d__Bacteria;p__Bacillota;c__Clostridia;o__Oscillospirales;f__Oscillospiraceae;g__Oscillibacter;s__Oscillibacter segnis	Oscillibacter segnis	-0.350623		-0.384042		-0.121114	0.281093
negative	metabat_ERR6275668.55		Lee et al., 2022					Spencer et al., 2021	2	d__Bacteria;p__Bacillota;c__Clostridia;o__Oscillospirales;f__Ruminococcaceae;g__Negativibacillus;s__Negativibacillus faecipullorum	Negativibacillus faecipullorum	-0.269029		-0.365584		-0.120812	-0.35167	-0.110917
negative	maxbin_ERR6275675.041_sub	Matson et al., 2018			Tsakmaklis et al., 2023				2	d__Bacteria;p__Bacillota;c__Clostridia;o__Oscillospirales;f__Ruminococcaceae;g__Huintestinicola;s__Huintestinicola butyrica	Huintestinicola butyrica			0.271141	-0.345817	-0.116398	0.297317	-0.405871
negative	semibin_SRR16554678.8		Lee et al., 2022					Spencer et al., 2021	2	d__Bacteria;p__Bacillota;c__Clostridia;o__Oscillospirales;f__Ruminococcaceae;g__Faecalibacterium;s__Faecalibacterium prausnitzii	Faecalibacterium prausnitzii	-0.00622622		-0.316246		-0.106157	-1.10334
positive	metabat_SRR5930534.16		Lee et al., 2022			Frankel et al., 2017			2	d__Bacteria;p__Bacillota;c__Clostridia;o__Lachnospirales;f__Lachnospiraceae;g__Blautia;s__Blautia stercoris	Blautia stercoris	0.549865		0.486532	-0.158722	-0.106116	0.0278779	0.183602
negative	metabat_ERR6279629.12_sub		Lee et al., 2022					Spencer et al., 2021	2	d__Bacteria;p__Bacillota;c__Clostridia;o__Oscillospirales;f__Oscillospiraceae;g__Oscillibacter;s__Oscillibacter excrementavium	Oscillibacter excrementavium			-0.34684		-0.0896623	-0.523385	-0.220092
negative	metabat_SRR16554640.29		Lee et al., 2022		Tsakmaklis et al., 2023				2	d__Bacteria;p__Bacillota;c__Clostridia;o__Oscillospirales;f__Oscillospiraceae;g__Oscillibacter;s__Oscillibacter segnis	Oscillibacter segnis	0.0410215		-0.351287		-0.0740096	0.171874	-0.510776
positive	maxbin_ERR6279629.015_sub						Gopalakrishnan et al., 2018	Spencer et al., 2021	2	d__Bacteria;p__Bacteroidota;c__Bacteroidia;o__Bacteroidales;f__Bacteroidaceae;g__Bacteroides;s__Bacteroides uniformis	Bacteroides uniformis	0.283767	0.349225	-0.00603364	0.160876	-0.0672204	0.402161	0.0472935
negative	maxbin_ERR6275673.018		Lee et al., 2022			Frankel et al., 2017			2	d__Bacteria;p__Bacillota;c__Clostridia;o__Oscillospirales;f__Oscillospiraceae;g__Vescimonas;s__Vescimonas sp000435555	Vescimonas sp000435555	-0.336901		-0.622628		-0.0558	-0.0401332
positive	maxbin_ERR6279680.012		Lee et al., 2022				Gopalakrishnan et al., 2018		2	d__Bacteria;p__Bacteroidota;c__Bacteroidia;o__Bacteroidales;f__Barnesiellaceae;g__Barnesiella;s__Barnesiella intestinihominis	Barnesiella intestinihominis	0.168157	0.335384	0.690525		-0.0530566	-0.272953
negative	semibin_SRR16554789.30	Matson et al., 2018			Tsakmaklis et al., 2023				2	d__Bacteria;p__Pseudomonadota;c__Gammaproteobacteria;o__Burkholderiales;f__Burkholderiaceae;g__Parasutterella;s__Parasutterella excrementihominis	Parasutterella excrementihominis	-0.269124	0.107548	-0.0332835	-0.556679	-0.0523569	0.193562	-0.349845
positive	metabat_SRR6000910.38_sub						Gopalakrishnan et al., 2018	Spencer et al., 2021	2	d__Bacteria;p__Bacteroidota;c__Bacteroidia;o__Bacteroidales;f__Bacteroidaceae;g__Bacteroides;s__Bacteroides xylanisolvens	Bacteroides xylanisolvens	-0.0460728	0.435925	0.144816	0.261612	-0.0244567	0.821268	-0.140797
positive	metabat_SRR16554779.30					Frankel et al., 2017	Gopalakrishnan et al., 2018		2	d__Bacteria;p__Bacteroidota;c__Bacteroidia;o__Bacteroidales;f__Bacteroidaceae;g__Bacteroides;s__Bacteroides uniformis	Bacteroides uniformis	0.325036	0.336945	0.123155	0.080546	-0.0149846	0.278513	0.0120583
negative	metabat_SRR16554780.25		Lee et al., 2022					Spencer et al., 2021	2	d__Bacteria;p__Bacillota;c__Clostridia;o__Oscillospirales;f__Oscillospiraceae;g__CAG-170;s__CAG-170 sp000432135	CAG-170 sp000432135	-0.0525201	-0.217893	-0.473218	0.0728594	-0.012903	-0.494291
positive	semibin_SRR25825499.74				Tsakmaklis et al., 2023	Frankel et al., 2017			2	d__Bacteria;p__Bacillota;c__Clostridia;o__Oscillospirales;f__Ruminococcaceae;g__Faecalibacterium;s__Faecalibacterium prausnitzii	Faecalibacterium prausnitzii	0.380014		-0.108199		-0.00512288	-0.169614	1.7519
positive	semibin_SRR5930534.11		Lee et al., 2022			Frankel et al., 2017			2	d__Bacteria;p__Bacillota;c__Clostridia;o__Lachnospirales;f__Lachnospiraceae;g__Blautia_A;s__Blautia_A faecis	Blautia_A faecis	0.675097		0.399422	-0.148534	-0.00393565	-0.278285
positive	metabat_SRR16554766.13		Lee et al., 2022			Frankel et al., 2017			2	d__Bacteria;p__Bacillota;c__Clostridia;o__Oscillospirales;f__Acutalibacteraceae;g__Hominenteromicrobium;s__Hominenteromicrobium mulieris	Hominenteromicrobium mulieris	0.504055	-0.217893	0.416113		0.00108652	0.0227896	-0.156144
negative	semibin_SRR5930493.130		Lee et al., 2022			Frankel et al., 2017			2	d__Bacteria;p__Bacillota;c__Clostridia;o__Oscillospirales;f__Acutalibacteraceae;g__Ruminococcoides;s__Ruminococcoides intestinale	Ruminococcoides intestinale	-0.640379		-0.316219		0.00640856	-0.222596
positive	semibin_SRR5930498.62_sub		Lee et al., 2022			Frankel et al., 2017			2	d__Bacteria;p__Bacillota;c__Clostridia;o__Lachnospirales;f__Lachnospiraceae;g__Blautia_A;s__Blautia_A faecis	Blautia_A faecis	0.62967		0.467991	-0.158724	0.0217932	-0.279674	-0.185606
negative	metabat_SRR5930530.4		Lee et al., 2022					Spencer et al., 2021	2	d__Bacteria;p__Bacillota;c__Clostridia;o__Lachnospirales;f__Lachnospiraceae;g__Gallintestinimicrobium;s__Gallintestinimicrobium propionicum	Gallintestinimicrobium propionicum	0.0465171	-0.217893	-0.458533	-0.086395	0.0450795	-0.407024	-0.242037
positive	metabat_SRR25825504.22_sub				Tsakmaklis et al., 2023			Spencer et al., 2021	2	d__Bacteria;p__Bacillota;c__Clostridia;o__Oscillospirales;f__Oscillospiraceae;g__CAG-103;s__CAG-103 sp000432375	CAG-103 sp000432375	0.0850491	0.205237	0.177677	-0.22099	0.0469209	0.597343	1.02165
positive	semibin_SRR6000899.37		Lee et al., 2022			Frankel et al., 2017			2	d__Bacteria;p__Bacillota;c__Clostridia;o__Lachnospirales;f__Lachnospiraceae;g__Blautia_A;s__Blautia_A faecis	Blautia_A faecis	0.523401	-0.245885	0.304203	-0.171849	0.0605066	-0.277162	-0.157312
negative	semibin_ERR6279670.73		Lee et al., 2022					Spencer et al., 2021	2	d__Bacteria;p__Bacillota;c__Clostridia;o__Lachnospirales;f__Lachnospiraceae;g__Gallintestinimicrobium;s__Gallintestinimicrobium propionicum	Gallintestinimicrobium propionicum	0.10229		-0.756249	-0.0867854	0.0774697	-0.408413	-0.245876
positive	semibin_ERR6267712.36		Lee et al., 2022		Tsakmaklis et al., 2023				2	d__Bacteria;p__Bacillota;c__Clostridia;o__Lachnospirales;f__Lachnospiraceae;g__Mediterraneibacter;s__Mediterraneibacter faecis	Mediterraneibacter faecis	-0.0807622		0.49829	-0.108709	0.101341	-0.243776	0.355855
negative	semibin_Bl_5.11		Lee et al., 2022					Spencer et al., 2021	2	d__Bacteria;p__Bacillota;c__Negativicutes;o__Veillonellales;f__Dialisteraceae;g__Dialister;s__Dialister invisus	Dialister invisus	-0.0203583	-0.217893	-0.417092		0.117043	-0.431632
negative	semibin_ERR6275661.76	Matson et al., 2018						Spencer et al., 2021	2	d__Bacteria;p__Bacillota;c__Bacilli;o__Lactobacillales;f__Streptococcaceae;g__Streptococcus;s__Streptococcus salivarius_D	Streptococcus salivarius_D	-0.254623		-0.118047	-0.305013	0.133245	-0.483931
negative	metabat_ERR6230326.9				Tsakmaklis et al., 2023			Spencer et al., 2021	2	d__Bacteria;p__Bacillota;c__Clostridia;o__Oscillospirales;f__Ruminococcaceae;g__Ruthenibacterium;s__Ruthenibacterium merdipullorum	Ruthenibacterium merdipullorum	0.00410401	-0.158256	-0.197674		0.155167	-0.459763	-0.375792
negative	maxbin_Bl_25435.003					Frankel et al., 2017		Spencer et al., 2021	2	d__Bacteria;p__Bacillota;c__Clostridia;o__Oscillospirales;f__Oscillospiraceae;g__Vescimonas;s__Vescimonas sp900545585	Vescimonas sp900545585	-0.357178	0.0491153	-0.216441	-0.218242	0.173438	-0.389616
negative	metabat_SRR5930493.50_sub		Lee et al., 2022			Frankel et al., 2017			2	d__Bacteria;p__Bacillota;c__Clostridia;o__Oscillospirales;f__Oscillospiraceae;g__Vescimonas;s__Vescimonas sp000435555	Vescimonas sp000435555	-0.588233		-0.345698		0.178506	0.140013
positive	metabat_SRR16554771.5		Lee et al., 2022			Frankel et al., 2017			2	d__Bacteria;p__Bacillota;c__Clostridia;o__Lachnospirales;f__Lachnospiraceae;g__Anaerostipes;s__Anaerostipes hadrus	Anaerostipes hadrus	0.969377	-0.0409995	0.656591	0.0577513	0.186595	-0.11531	0.116442
positive	maxbin_ERR6257997.012		Lee et al., 2022			Frankel et al., 2017			2	d__Bacteria;p__Bacillota;c__Clostridia;o__Oscillospirales;f__Acutalibacteraceae;g__Ruminococcoides;s__Ruminococcoides intestinale	Ruminococcoides intestinale	0.49271		0.68294		0.204804	-0.186067
positive	metabat_ERR6232524.33_sub	Matson et al., 2018		NN_Blokhin_NMRCO					2	d__Bacteria;p__Bacillota;c__Clostridia;o__Oscillospirales;f__Oscillospiraceae;g__Hominicoprocola;s__Hominicoprocola fusiformis	Hominicoprocola fusiformis	-0.11918	0.222592	-0.138593	0.445827	0.313077	-0.26024	0.0306566
positive	metabat_SRR16554654.18			NN_Blokhin_NMRCO				Spencer et al., 2021	2	d__Bacteria;p__Bacillota;c__Clostridia;o__Oscillospirales;f__Oscillospiraceae;g__Lawsonibacter;s__Lawsonibacter asaccharolyticus	Lawsonibacter asaccharolyticus	-0.000659985	0.0884654	-0.270526	0.00348902	0.342661	0.501386	0.0264474
positive	semibin_ERR6267712.33		Lee et al., 2022	NN_Blokhin_NMRCO					2	d__Bacteria;p__Bacillota;c__Clostridia;o__Oscillospirales;f__Ruminococcaceae;g__Gemmiger;s__Gemmiger formicilis	Gemmiger formicilis	-0.178781	-0.00868965	0.653343		0.347472	-0.202038	-0.0742256
positive	metabat_SRR16554626.8			NN_Blokhin_NMRCO				Spencer et al., 2021	2	d__Bacteria;p__Bacillota;c__Clostridia;o__Oscillospirales;f__Oscillospiraceae;g__Hominicoprocola;s__Hominicoprocola sp900317525	Hominicoprocola sp900317525	-0.13625	-0.217893	-0.0579364	-0.142586	0.351733	0.675097	-0.0747347
positive	semibin_SRR16554774.14	Matson et al., 2018		NN_Blokhin_NMRCO					2	d__Bacteria;p__Bacillota;c__Clostridia;o__Oscillospirales;f__Oscillospiraceae;g__Hominicoprocola;s__Hominicoprocola fusiformis	Hominicoprocola fusiformis	-0.102433	0.266085	-0.0217473	0.496438	0.352039	-0.0373529	0.0391861
positive	metabat_SRR16554771.34			NN_Blokhin_NMRCO				Spencer et al., 2021	2	d__Bacteria;p__Bacillota;c__Clostridia;o__Oscillospirales;f__Oscillospiraceae;g__Lawsonibacter;s__Lawsonibacter asaccharolyticus	Lawsonibacter asaccharolyticus	0.0016198	0.0545014	-0.249443	0.0040176	0.355117	0.353815	-0.0478026
positive	maxbin_SRR16554647.011_sub			NN_Blokhin_NMRCO				Spencer et al., 2021	2	d__Bacteria;p__Bacillota;c__Clostridia;o__Oscillospirales;f__Ruminococcaceae;g__Faecalibacterium;s__Faecalibacterium tardum	Faecalibacterium tardum	-0.150356		0.278888		0.369654	0.846499
positive	metabat_ERR6232523.3		Lee et al., 2022	NN_Blokhin_NMRCO					2	d__Bacteria;p__Bacillota;c__Clostridia;o__Oscillospirales;f__Ruminococcaceae;g__Gemmiger;s__Gemmiger formicilis	Gemmiger formicilis	-0.113177	0.106423	0.892621	-0.259475	0.369781	-0.197219	-0.143737
positive	semibin_Bl_29.7			NN_Blokhin_NMRCO	Tsakmaklis et al., 2023				2	d__Bacteria;p__Bacteroidota;c__Bacteroidia;o__Bacteroidales;f__Bacteroidaceae;g__Prevotella;s__Prevotella copri_I	Prevotella copri_I	0.0901365		0.211977		0.388241	-0.0441097	1.13992
positive	metabat_ERR6279652.15_sub		Lee et al., 2022	NN_Blokhin_NMRCO					2	d__Bacteria;p__Bacillota;c__Clostridia;o__Oscillospirales;f__Ruminococcaceae;g__Gemmiger;s__Gemmiger formicilis	Gemmiger formicilis	-0.174679	0.00419574	0.737592	-0.227217	0.397368	-0.208028	-0.141866
positive	semibin_SRR25825501.45			NN_Blokhin_NMRCO	Tsakmaklis et al., 2023				2	d__Bacteria;p__Bacillota;c__Negativicutes;o__Veillonellales;f__Dialisteraceae;g__Dialister;s__Dialister sp000434475	Dialister sp000434475			0.0666514		0.435864		1.03199
positive	maxbin_ERR6281342.028			NN_Blokhin_NMRCO		Frankel et al., 2017			2	d__Bacteria;p__Bacillota;c__Clostridia;o__Oscillospirales;f__Acutalibacteraceae;g__Ruminococcoides;s__Ruminococcoides intestinale	Ruminococcoides intestinale	0.628336		0.289424		0.445905	-0.224685
positive	metabat_SRR16554706.32			NN_Blokhin_NMRCO			Gopalakrishnan et al., 2018		2	d__Bacteria;p__Bacillota;c__Clostridia;o__Oscillospirales;f__Acutalibacteraceae;g__Ruminococcoides;s__Ruminococcoides intestinalis	Ruminococcoides intestinalis	0.142365	0.569059	0.149256	-0.279026	0.469016	0.0774357	0.0934766
positive	semibin_SRR16554736.21			NN_Blokhin_NMRCO			Gopalakrishnan et al., 2018		2	d__Bacteria;p__Bacillota;c__Clostridia;o__Oscillospirales;f__Acutalibacteraceae;g__Ruminococcoides;s__Ruminococcoides intestinalis	Ruminococcoides intestinalis	0.210549	0.419952	0.117475	-0.255385	0.482317	0.12904	0.125904
positive	semibin_ERR6232528.6		Lee et al., 2022	NN_Blokhin_NMRCO					2	d__Bacteria;p__Bacillota;c__Negativicutes;o__Veillonellales;f__Dialisteraceae;g__Dialister;s__Dialister invisus	Dialister invisus	-0.0473186		0.303197		0.562029
positive	maxbin_SRR5930501.087_sub		Lee et al., 2022	NN_Blokhin_NMRCO					2	d__Bacteria;p__Bacillota;c__Clostridia;o__Oscillospirales;f__Ruminococcaceae;g__Gemmiger;s__Gemmiger qucibialis	Gemmiger qucibialis	0.258499	0.178452	0.411466	0.133107	0.58161	0.206768	-0.0418799
positive	maxbin_ERR6279658.017_sub		Lee et al., 2022	NN_Blokhin_NMRCO					2	d__Bacteria;p__Bacillota;c__Clostridia;o__Oscillospirales;f__Ruminococcaceae;g__Gemmiger;s__Gemmiger qucibialis	Gemmiger qucibialis	0.270857	0.114819	0.476788	-0.054184	0.637545	0.0948589	-0.0509559
positive	maxbin_Bl_1.024_sub		Lee et al., 2022	NN_Blokhin_NMRCO					2	d__Bacteria;p__Bacillota;c__Clostridia;o__Oscillospirales;f__Ruminococcaceae;g__Faecalibacterium;s__Faecalibacterium longum	Faecalibacterium longum	0.18646	0.114343	0.487979	0.117071	0.679751	0.00825321	-0.180875
positive	metabat_SRR25825515.43_sub		Lee et al., 2022	NN_Blokhin_NMRCO					2	d__Bacteria;p__Bacillota;c__Clostridia;o__Oscillospirales;f__Acutalibacteraceae;g__Ruminococcoides;s__Ruminococcoides intestinalis	Ruminococcoides intestinalis	0.165391		0.436031	-0.284248	0.858766	0.251654	-0.298428
positive	metabat_Bl_5517.20		Lee et al., 2022	NN_Blokhin_NMRCO					2	d__Bacteria;p__Bacillota;c__Clostridia;o__Oscillospirales;f__Ruminococcaceae;g__Faecalibacterium;s__Faecalibacterium longum	Faecalibacterium longum	0.1829	0.0967953	0.566936	0.116352	0.867788	-0.0395863	-0.144064
positive	semibin_SRR25825502.37		Lee et al., 2022	NN_Blokhin_NMRCO					2	d__Bacteria;p__Bacillota;c__Clostridia;o__Oscillospirales;f__Acutalibacteraceae;g__Ruminococcoides;s__Ruminococcoides intestinalis	Ruminococcoides intestinalis	0.184875	0.0462757	0.470155	-0.287456	0.987549	0.260072	-0.22032
positive	semibin_ERR6281341.24		Lee et al., 2022	NN_Blokhin_NMRCO					2	d__Bacteria;p__Bacillota;c__Clostridia;o__Oscillospirales;f__Acutalibacteraceae;g__Ruminococcoides;s__Ruminococcoides intestinalis	Ruminococcoides intestinalis	0.187843	0.140767	0.681789	-0.291315	1.00413	0.277516	0.297682
positive	metabat_Bl_19.8			NN_Blokhin_NMRCO				Spencer et al., 2021	2	d__Bacteria;p__Bacillota;c__Clostridia;o__Oscillospirales;f__Acutalibacteraceae;g__CAG-177;s__CAG-177 sp003538135	CAG-177 sp003538135		0.0633427	-0.00259791		1.39334	0.366306	0.270854
positive	maxbin_Bl_34103.001			NN_Blokhin_NMRCO	Tsakmaklis et al., 2023				2	d__Bacteria;p__Bacteroidota;c__Bacteroidia;o__Bacteroidales;f__Bacteroidaceae;g__Prevotella;s__Prevotella sp022741625	Prevotella sp022741625			-0.0488941		1.92923	0.0964108	0.671093
negative	maxbin_SRR5930507.005					Frankel et al., 2017		Spencer et al., 2021	2	d__Bacteria;p__Bacillota;c__Clostridia;o__Lachnospirales;f__Lachnospiraceae;g__Acetatifactor;s__Acetatifactor hominis	Acetatifactor hominis	-0.704599		-0.258764			-0.30224
negative	metabat_SRR25825503.64				Tsakmaklis et al., 2023	Frankel et al., 2017			2	d__Bacteria;p__Bacillota;c__Clostridia;o__Lachnospirales;f__Lachnospiraceae;g__Acetatifactor;s__Acetatifactor hominis	Acetatifactor hominis	-0.402823		-0.152717				-0.860962
negative	maxbin_SRR5930526.025		Lee et al., 2022			Frankel et al., 2017			2	d__Bacteria;p__Bacillota;c__Clostridia;o__Oscillospirales;f__Butyricicoccaceae;g__Agathobaculum;s__Agathobaculum butyriciproducens	Agathobaculum butyriciproducens	-0.360079		-0.364465
negative	metabat_ERR6243877.9		Lee et al., 2022			Frankel et al., 2017			2	d__Bacteria;p__Bacillota;c__Clostridia;o__Oscillospirales;f__Butyricicoccaceae;g__Agathobaculum;s__Agathobaculum butyriciproducens	Agathobaculum butyriciproducens	-0.305374		-0.473982	-0.208801
negative	metabat_ERR6281340.41		Lee et al., 2022		Tsakmaklis et al., 2023				2	d__Bacteria;p__Bacillota;c__Clostridia;o__Oscillospirales;f__Butyricicoccaceae;g__Agathobaculum;s__Agathobaculum pullistercoris	Agathobaculum pullistercoris	-0.24729		-0.516282	-0.110103			-0.317044
negative	semibin_SRR5930504.132		Lee et al., 2022					Spencer et al., 2021	2	d__Bacteria;p__Bacillota;c__Clostridia;o__Lachnospirales;f__Lachnospiraceae;g__Pararoseburia;s__Pararoseburia lenta	Pararoseburia lenta	-0.0932999		-0.359529	-0.0878035		-0.324361
negative	semibin_SRR5930528.96_sub				Tsakmaklis et al., 2023	Frankel et al., 2017			2	d__Bacteria;p__Bacillota;c__Clostridia;o__Oscillospirales;f__Ruminococcaceae;g__Anaerofilum;s__Anaerofilum excrementigallinarum	Anaerofilum excrementigallinarum	-0.341971						-0.306169
negative	metabat_SRR5930528.27		Lee et al., 2022					Spencer et al., 2021	2	d__Bacteria;p__Bacillota;c__Clostridia;o__Lachnospirales;f__Lachnospiraceae;g__Anaerostipes;s__Anaerostipes caccae	Anaerostipes caccae	-0.157046		-0.385839	-0.19907		-0.32868
negative	semibin_SRR16554686.7					Frankel et al., 2017		Spencer et al., 2021	2	d__Bacteria;p__Bacillota;c__Clostridia;o__Lachnospirales;f__Anaerotignaceae;g__Anaerotignum;s__Anaerotignum lactatifermentans	Anaerotignum lactatifermentans	-0.322027					-0.532032
negative	metabat_SRR6000940.55	Matson et al., 2018			Tsakmaklis et al., 2023				2	d__Bacteria;p__Bacillota;c__Clostridia;o__Lachnospirales;f__Anaerotignaceae;g__Anaerotignum;s__Anaerotignum sp001304995	Anaerotignum sp001304995	0.0724442		0.0310613	-0.309361		0.158403	-0.311972
negative	semibin_SRR16554692.74						Gopalakrishnan et al., 2018	Spencer et al., 2021	2	d__Bacteria;p__Pseudomonadota;c__Gammaproteobacteria;o__Burkholderiales;f__Burkholderiaceae;g__Aphodousia;s__Aphodousia faecalis	Aphodousia faecalis		-0.673421				-0.310942
negative	semibin_SRR6000890.9	Matson et al., 2018						Spencer et al., 2021	2	d__Bacteria;p__Pseudomonadota;c__Gammaproteobacteria;o__Burkholderiales;f__Burkholderiaceae;g__Aphodousia;s__Aphodousia sp002329575	Aphodousia sp002329575				-0.586472		-0.463123
positive	metabat_SRR6000907.1_sub	Matson et al., 2018					Gopalakrishnan et al., 2018		2	d__Bacteria;p__Bacteroidota;c__Bacteroidia;o__Bacteroidales;f__Bacteroidaceae;g__Bacteroides;s__Bacteroides ovatus	Bacteroides ovatus	0.24811	0.762057	-0.00223027	1.12249		-0.23526	0.0142805
positive	semibin_SRR16554653.1						Gopalakrishnan et al., 2018	Spencer et al., 2021	2	d__Bacteria;p__Bacteroidota;c__Bacteroidia;o__Bacteroidales;f__Bacteroidaceae;g__Bacteroides;s__Bacteroides xylanisolvens	Bacteroides xylanisolvens	-0.0875726	0.501716	0.26448	0.089327		0.835709	-0.115349
positive	semibin_SRR16554673.15						Gopalakrishnan et al., 2018	Spencer et al., 2021	2	d__Bacteria;p__Bacteroidota;c__Bacteroidia;o__Bacteroidales;f__Bacteroidaceae;g__Bacteroides;s__Bacteroides xylanisolvens	Bacteroides xylanisolvens	-0.102473	0.440674	-0.168793	0.15931		1.46381	-0.0578987
positive	maxbin_ERR6279659.009_sub	Matson et al., 2018	Lee et al., 2022						2	d__Bacteria;p__Actinomycetota;c__Actinomycetes;o__Actinomycetales;f__Bifidobacteriaceae;g__Bifidobacterium;s__Bifidobacterium pseudocatenulatum	Bifidobacterium pseudocatenulatum	-0.238376		0.503069	1.2731			0.160067
positive	maxbin_ERR6279679.046		Lee et al., 2022			Frankel et al., 2017			2	d__Bacteria;p__Bacillota;c__Clostridia;o__Lachnospirales;f__Lachnospiraceae;g__Blautia_A;s__Blautia_A faecis	Blautia_A faecis	0.467509		0.592559	-0.152568		-0.27123
positive	semibin_SRR5930510.20_sub		Lee et al., 2022			Frankel et al., 2017			2	d__Bacteria;p__Bacillota;c__Clostridia;o__Lachnospirales;f__Lachnospiraceae;g__Blautia_A;s__Blautia_A faecis	Blautia_A faecis	0.585829		0.405088	-0.163264		-0.268355
negative	semibin_SRR5930515.84					Frankel et al., 2017		Spencer et al., 2021	2	d__Bacteria;p__Bacillota;c__Negativicutes;o__ICN-92133;f__ICN-92133;g__Selenobaculum;s__Selenobaculum gibii	Selenobaculum gibii	-0.388044					-0.48349
negative	semibin_SRR5930528.83_sub					Frankel et al., 2017		Spencer et al., 2021	2	d__Bacteria;p__Bacillota;c__Clostridia;o__Oscillospirales;f__Acutalibacteraceae;g__Caccousia;s__Caccousia sp900752115	Caccousia sp900752115	-0.411447		-0.242147			-0.475995
negative	metabat_SRR6000909.37	Matson et al., 2018						Spencer et al., 2021	2	d__Bacteria;p__Bacillota;c__Clostridia;o__Oscillospirales;f__Oscillospiraceae;g__CAG-103;s__CAG-103 sp900543625	CAG-103 sp900543625				-0.325746		-0.441799
negative	semibin_SRR6000949.57	Matson et al., 2018						Spencer et al., 2021	2	d__Bacteria;p__Bacillota;c__Clostridia;o__Oscillospirales;f__Oscillospiraceae;g__CAG-103;s__CAG-103 sp900543625	CAG-103 sp900543625				-0.485311		-0.31486
negative	metabat_SRR16554650.26				Tsakmaklis et al., 2023			Spencer et al., 2021	2	d__Bacteria;p__Cyanobacteriota;c__Vampirovibrionia;o__Gastranaerophilales;f__Gastranaerophilaceae;g__CAG-196;s__CAG-196 sp002102975	CAG-196 sp002102975	-0.0701024		-0.236311			-0.515278	-0.44993
negative	metabat_SRR16554739.5				Tsakmaklis et al., 2023		Gopalakrishnan et al., 2018		2	d__Bacteria;p__Bacillota;c__Clostridia;o__UBA1381;f__UBA1381;g__Hominilimicola;s__Hominilimicola fabiformis	Hominilimicola fabiformis		-0.391661	-0.269928				-0.325459
negative	semibin_ERR6275661.3		Lee et al., 2022					Spencer et al., 2021	2	d__Bacteria;p__Bacillota;c__Clostridia;o__UBA1381;f__UBA1381;g__Hominilimicola;s__Hominilimicola fabiformis	Hominilimicola fabiformis	-0.267223		-0.327659			-0.325889	-0.141026
negative	metabat_SRR16554654.17		Lee et al., 2022			Frankel et al., 2017			2	d__Bacteria;p__Bacillota;c__Clostridia;o__Lachnospirales;f__Lachnospiraceae;g__Suilimivivens;s__Suilimivivens sp000438155	Suilimivivens sp000438155	-0.305076		-0.344308			0.215193	0.00264374
negative	semibin_SRR5930517.9		Lee et al., 2022			Frankel et al., 2017			2	d__Bacteria;p__Bacillota;c__Bacilli;o__Erysipelotrichales;f__Coprobacillaceae;g__Catenibacterium;s__Catenibacterium mitsuokai	Catenibacterium mitsuokai	-0.628218		-0.399787
negative	maxbin_ERR6279654.006_sub		Lee et al., 2022					Spencer et al., 2021	2	d__Bacteria;p__Pseudomonadota;c__Gammaproteobacteria;o__Enterobacterales;f__Enterobacteriaceae;g__Citrobacter;s__Citrobacter portucalensis	Citrobacter portucalensis			-1.30046			-1.02031
negative	semibin_SRR5930526.86					Frankel et al., 2017		Spencer et al., 2021	2	d__Bacteria;p__Bacillota;c__Clostridia;o__Clostridiales;f__Clostridiaceae;g__Clostridium;s__Clostridium paraputrificum	Clostridium paraputrificum	-0.318304					-0.426345
negative	semibin_SRR16554712.24		Lee et al., 2022		Tsakmaklis et al., 2023				2	d__Bacteria;p__Bacillota;c__Clostridia;o__Lachnospirales;f__Lachnospiraceae;g__Otoolea;s__Otoolea saccharolyticum_A	Otoolea saccharolyticum_A	-0.245495	-0.217893	-0.316733	-0.0248058		-0.272795	-0.315153
negative	metabat_SRR6000895.39	Matson et al., 2018				Frankel et al., 2017			2	d__Bacteria;p__Actinomycetota;c__Coriobacteriia;o__Coriobacteriales;f__Coriobacteriaceae;g__Collinsella;s__		-0.392096		0.292556	-0.314485
negative	metabat_SRR16554656.36		Lee et al., 2022					Spencer et al., 2021	2	d__Bacteria;p__Actinomycetota;c__Coriobacteriia;o__Coriobacteriales;f__Coriobacteriaceae;g__Collinsella;s__				-0.333766			-0.546715
positive	maxbin_SRR5930505.044_sub		Lee et al., 2022			Frankel et al., 2017			2	d__Bacteria;p__Bacillota;c__Clostridia;o__Lachnospirales;f__Lachnospiraceae;g__Dorea;s__Dorea formicigenerans	Dorea formicigenerans	0.44768		0.328281	-0.222573			-0.121314
positive	metabat_ERR6279674.8_sub		Lee et al., 2022			Frankel et al., 2017			2	d__Bacteria;p__Bacillota;c__Clostridia;o__Lachnospirales;f__Lachnospiraceae;g__Dorea;s__Dorea formicigenerans	Dorea formicigenerans	0.424823		0.361159
positive	metabat_SRR16554665.11	Matson et al., 2018	Lee et al., 2022						2	d__Bacteria;p__Pseudomonadota;c__Gammaproteobacteria;o__Burkholderiales;f__Burkholderiaceae;g__Duodenibacillus;s__Duodenibacillus intestinigallinarum	Duodenibacillus intestinigallinarum	-0.296029		0.413664	0.344479		0.123373
negative	metabat_SRR16554650.19		Lee et al., 2022					Spencer et al., 2021	2	d__Bacteria;p__Bacillota;c__Clostridia;o__Oscillospirales;f__Oscillospiraceae;g__Oscillibacter;s__Oscillibacter segnis	Oscillibacter segnis			-0.345814			-0.643436
negative	metabat_ERR6279622.22				Tsakmaklis et al., 2023			Spencer et al., 2021	2	d__Bacteria;p__Bacillota;c__Clostridia;o__Christensenellales;f__Aristaeellaceae;g__Egerieenecus;s__Egerieenecus merdigallinarum	Egerieenecus merdigallinarum	-0.228069		-0.0577998			-0.413569	-0.320583
negative	metabat_ERR6281000.35				Tsakmaklis et al., 2023			Spencer et al., 2021	2	d__Bacteria;p__Bacillota;c__Clostridia;o__Christensenellales;f__Aristaeellaceae;g__Egerieenecus;s__Egerieenecus merdigallinarum	Egerieenecus merdigallinarum	-0.24413		-0.102867			-0.414442	-0.318074
negative	metabat_ERR6281518.61_sub				Tsakmaklis et al., 2023			Spencer et al., 2021	2	d__Bacteria;p__Bacillota;c__Clostridia;o__Christensenellales;f__Aristaeellaceae;g__Egerieenecus;s__Egerieenecus merdigallinarum	Egerieenecus merdigallinarum	-0.241783		0.101226			-0.4191	-0.322669
negative	maxbin_ERR6271721.001		Lee et al., 2022					Spencer et al., 2021	2	d__Bacteria;p__Pseudomonadota;c__Gammaproteobacteria;o__Enterobacterales;f__Enterobacteriaceae;g__Enterobacter;s__Enterobacter kobei	Enterobacter kobei			-1.51387			-0.415099
negative	maxbin_SRR5930515.026_sub		Lee et al., 2022			Frankel et al., 2017			2	d__Bacteria;p__Bacillota;c__Bacilli;o__Lactobacillales;f__Enterococcaceae;g__Enterococcus_B;s__Enterococcus_B faecium	Enterococcus_B faecium	-0.34554		-0.930133	-0.125035
negative	metabat_SRR16554703.9					Frankel et al., 2017		Spencer et al., 2021	2	d__Bacteria;p__Bacillota;c__Clostridia;o__Lachnospirales;f__Lachnospiraceae;g__Eubacterium_F;s__Eubacterium_F sp900539115	Eubacterium_F sp900539115	-0.305312	-0.104904	-0.11954	-0.190878		-0.328636	-0.0415501
negative	semibin_SRR5930530.78_sub		Lee et al., 2022		Tsakmaklis et al., 2023				2	d__Bacteria;p__Bacillota;c__Clostridia;o__Lachnospirales;f__Lachnospiraceae;g__Eubacterium_U;s__Eubacterium_U album	Eubacterium_U album	-0.195059	0.141024	-0.369057			-0.231481	-0.321156
negative	metabat_SRR16554711.18_sub					Frankel et al., 2017	Gopalakrishnan et al., 2018		2	d__Bacteria;p__Bacillota;c__Clostridia;o__Lachnospirales;f__Lachnospiraceae;g__Eubacterium_G;s__Eubacterium_G ventriosum	Eubacterium_G ventriosum	-0.31354	-0.353159
negative	maxbin_SRR5930493.014		Lee et al., 2022			Frankel et al., 2017			2	d__Bacteria;p__Bacillota;c__Clostridia;o__Oscillospirales;f__Acutalibacteraceae;g__Eubacterium_R;s__Eubacterium_R sp000436835	Eubacterium_R sp000436835	-0.479844		-0.306641				-0.168998
negative	metabat_ERR6271721.74_sub		Lee et al., 2022					Spencer et al., 2021	2	d__Bacteria;p__Bacillota;c__Clostridia;o__Oscillospirales;f__Ruminococcaceae;g__Faecalibacterium;s__Faecalibacterium longum	Faecalibacterium longum	-0.179406	-0.217893	-0.754532			-0.410983	-0.173008
negative	semibin_SRR6000896.39	Matson et al., 2018	Lee et al., 2022						2	d__Bacteria;p__Bacillota;c__Clostridia;o__Oscillospirales;f__Ruminococcaceae;g__Faecalibacterium;s__Faecalibacterium longum	Faecalibacterium longum	-0.276639	-0.257839	-0.384763	-0.472487		0.109445	-0.206065
negative	metabat_SRR16554634.5				Tsakmaklis et al., 2023			Spencer et al., 2021	2	d__Bacteria;p__Bacillota;c__Bacilli;o__RF39;f__UBA660;g__Faecenecus;s__Faecenecus gallistercoris	Faecenecus gallistercoris						-0.642727	-0.341382
negative	maxbin_SRR6000947.039					Frankel et al., 2017		Spencer et al., 2021	2	d__Bacteria;p__Bacillota;c__Clostridia;o__Peptostreptococcales;f__Anaerovoracaceae;g__Fimisoma;s__Fimisoma sp000435715	Fimisoma sp000435715	-0.347959		-0.249731	-0.0755975		-0.320117
negative	metabat_SRR16554757.24		Lee et al., 2022					Spencer et al., 2021	2	d__Bacteria;p__Bacillota;c__Clostridia;o__Oscillospirales;f__Oscillospiraceae;g__Flavonifractor;s__Flavonifractor avistercoris	Flavonifractor avistercoris	-0.253267		-0.347797			-0.916446	-0.0975356
negative	semibin_SRR5930528.70_sub		Lee et al., 2022			Frankel et al., 2017			2	d__Bacteria;p__Bacillota;c__Clostridia;o__Lachnospirales;f__Lachnospiraceae;g__Frisingicoccus;s__Frisingicoccus sp900549105	Frisingicoccus sp900549105	-0.388902		-0.307267
negative	maxbin_ERR6275682.008		Lee et al., 2022					Spencer et al., 2021	2	d__Bacteria;p__Bacillota;c__Bacilli;o__Erysipelotrichales;f__Erysipelotrichaceae;g__Holdemanella;s__Holdemanella biformis	Holdemanella biformis			-0.332687			-0.424483
negative	metabat_SRR5930515.44_sub					Frankel et al., 2017		Spencer et al., 2021	2	d__Bacteria;p__Bacillota;c__Clostridia;o__Lachnospirales;f__Lachnospiraceae;g__Anthropogastromicrobium;s__Anthropogastromicrobium aceti	Anthropogastromicrobium aceti	-0.347462	-0.217893	-0.250621			-0.351104	0.126719
negative	metabat_SRR5930531.61					Frankel et al., 2017		Spencer et al., 2021	2	d__Bacteria;p__Bacillota;c__Clostridia;o__Lachnospirales;f__Lachnospiraceae;g__Anthropogastromicrobium;s__Anthropogastromicrobium aceti	Anthropogastromicrobium aceti	-0.333114	-0.217893	-0.0521753	-0.221664		-0.350722	0.0145372
negative	semibin_SRR16554773.62		Lee et al., 2022					Spencer et al., 2021	2	d__Bacteria;p__Pseudomonadota;c__Gammaproteobacteria;o__Enterobacterales;f__Enterobacteriaceae;g__Klebsiella;s__Klebsiella quasipneumoniae	Klebsiella quasipneumoniae			-1.28633	0.065696		-2.05231
negative	semibin_ERR6279669.43					Frankel et al., 2017		Spencer et al., 2021	2	d__Bacteria;p__Bacillota;c__Clostridia;o__Lachnospirales;f__Lachnospiraceae;g__Claveliimonas;s__Claveliimonas ammoniilytica	Claveliimonas ammoniilytica	-0.331072		0.0825608			-0.305603
negative	semibin_SRR5930498.39		Lee et al., 2022					Spencer et al., 2021	2	d__Bacteria;p__Bacillota;c__Clostridia;o__Lachnospirales;f__Lachnospiraceae;g__Massilistercora;s__Massilistercora timonensis	Massilistercora timonensis	-0.142668		-0.308224			-0.537229	-0.119056
negative	maxbin_SRR5930528.018					Frankel et al., 2017		Spencer et al., 2021	2	d__Bacteria;p__Bacillota;c__Clostridia;o__Lachnospirales;f__Lachnospiraceae;g__Mediterraneibacter;s__Mediterraneibacter faecigallinarum	Mediterraneibacter faecigallinarum	-0.428125					-0.344562
negative	metabat_SRR16554627.12						Gopalakrishnan et al., 2018	Spencer et al., 2021	2	d__Bacteria;p__Bacillota;c__Clostridia;o__TANB77;f__CAG-508;g__Merdicola;s__Merdicola sp900552655	Merdicola sp900552655	-0.100336	-0.361665				-0.441296
negative	metabat_SRR6000877.26	Matson et al., 2018						Spencer et al., 2021	2	d__Bacteria;p__Bacteroidota;c__Bacteroidia;o__Bacteroidales;f__Marinifilaceae;g__Odoribacter;s__Odoribacter sp900541415	Odoribacter sp900541415		-0.244176		-0.420546		-0.344956
positive	metabat_SRR16554713.13					Frankel et al., 2017	Gopalakrishnan et al., 2018		2	d__Bacteria;p__Bacteroidota;c__Bacteroidia;o__Bacteroidales;f__Tannerellaceae;g__Parabacteroides;s__Parabacteroides distasonis	Parabacteroides distasonis	0.369881	0.620995	0.0904805	0.245407		-0.108161	0.183104
negative	metabat_SRR25825515.13				Tsakmaklis et al., 2023	Frankel et al., 2017			2	d__Bacteria;p__Pseudomonadota;c__Gammaproteobacteria;o__Burkholderiales;f__Burkholderiaceae;g__Parasutterella;s__Parasutterella excrementihominis	Parasutterella excrementihominis	-0.320788	0.00646575	-0.22918	-0.28403		-0.229693	-0.472048
positive	semibin_SRR16554696.25	Matson et al., 2018						Spencer et al., 2021	2	d__Bacteria;p__Bacteroidota;c__Bacteroidia;o__Bacteroidales;f__Bacteroidaceae;g__Phocaeicola;s__Phocaeicola cellulolyticus	Phocaeicola cellulolyticus		-0.217893		0.511289		0.464372
negative	metabat_ERR6279646.21		Lee et al., 2022		Tsakmaklis et al., 2023				2	d__Bacteria;p__Actinomycetota;c__Coriobacteriia;o__Coriobacteriales;f__Eggerthellaceae;g__Raoultibacter;s__Raoultibacter massiliensis	Raoultibacter massiliensis			-0.681526				-0.339822
negative	maxbin_SRR5930517.025_sub					Frankel et al., 2017		Spencer et al., 2021	2	d__Bacteria;p__Bacillota;c__Clostridia;o__Lachnospirales;f__Lachnospiraceae;g__Roseburia;s__Roseburia inulinivorans	Roseburia inulinivorans	-0.570345	-0.116255	-0.167859			-0.416374	0.126169
negative	metabat_SRR16554773.16					Frankel et al., 2017		Spencer et al., 2021	2	d__Bacteria;p__Bacillota;c__Clostridia;o__Lachnospirales;f__Lachnospiraceae;g__Roseburia;s__Roseburia inulinivorans	Roseburia inulinivorans	-0.413315	-0.236123	-0.127091			-0.38238	0.111318
negative	semibin_SRR16554656.6					Frankel et al., 2017		Spencer et al., 2021	2	d__Bacteria;p__Bacillota;c__Clostridia;o__Lachnospirales;f__Lachnospiraceae;g__Roseburia;s__Roseburia inulinivorans	Roseburia inulinivorans	-0.486631	-0.252575	-0.227404			-0.578985	0.0492073
negative	semibin_SRR16554711.7					Frankel et al., 2017	Gopalakrishnan et al., 2018		2	d__Bacteria;p__Bacillota;c__Clostridia;o__Lachnospirales;f__Lachnospiraceae;g__Roseburia;s__Roseburia inulinivorans	Roseburia inulinivorans	-0.522105	-0.641106	-0.205846			-0.29263	0.111269
negative	semibin_SRR5930507.17_sub					Frankel et al., 2017		Spencer et al., 2021	2	d__Bacteria;p__Bacillota;c__Clostridia;o__Lachnospirales;f__Lachnospiraceae;g__Roseburia;s__Roseburia inulinivorans	Roseburia inulinivorans	-0.488609	-0.285695	-0.145129	-0.259855		-0.463249	0.0175143
negative	semibin_SRR5930521.13					Frankel et al., 2017		Spencer et al., 2021	2	d__Bacteria;p__Bacillota;c__Clostridia;o__Lachnospirales;f__Lachnospiraceae;g__Roseburia;s__Roseburia inulinivorans	Roseburia inulinivorans	-0.567752	-0.279002	-0.243754			-0.332329	0.0534104
positive	semibin_SRR25825512.2_sub				Tsakmaklis et al., 2023			Spencer et al., 2021	2	d__Bacteria;p__Bacillota;c__Clostridia;o__Oscillospirales;f__Ruminococcaceae;g__Ruminiclostridium_E;s__Ruminiclostridium_E siraeum	Ruminiclostridium_E siraeum	-0.160092					0.868252	0.664612
positive	metabat_ERR6275674.73		Lee et al., 2022			Frankel et al., 2017			2	d__Bacteria;p__Bacillota;c__Clostridia;o__Oscillospirales;f__Acutalibacteraceae;g__Ruminococcoides;s__Ruminococcoides intestinale	Ruminococcoides intestinale	0.360339		0.916046
negative	metabat_SRR5930528.33		Lee et al., 2022			Frankel et al., 2017			2	d__Bacteria;p__Bacillota;c__Clostridia;o__Oscillospirales;f__Oscillospiraceae;g__Scatomorpha;s__Scatomorpha merdipullorum	Scatomorpha merdipullorum	-0.370741		-0.341844
negative	maxbin_SRR6000869.024		Lee et al., 2022			Frankel et al., 2017			2	d__Bacteria;p__Bacillota;c__Clostridia;o__Christensenellales;f__Borkfalkiaceae;g__Scatosoma;s__Scatosoma sp900552625	Scatosoma sp900552625	-0.303101		-0.369818	-0.162136		-0.199882
negative	maxbin_ERR6229432.012		Lee et al., 2022					Spencer et al., 2021	2	d__Bacteria;p__Bacillota;c__Clostridia;o__Christensenellales;f__Borkfalkiaceae;g__Scatosoma;s__Scatosoma sp900555925	Scatosoma sp900555925			-0.430671			-0.512242	-0.205189
negative	metabat_ERR6281504.22_sub		Lee et al., 2022					Spencer et al., 2021	2	d__Bacteria;p__Actinomycetota;c__Coriobacteriia;o__Coriobacteriales;f__Eggerthellaceae;g__Slackia;s__Slackia piriformis	Slackia piriformis	-0.273935		-0.382835			-0.318353
negative	metabat_ERR6282383.27_sub		Lee et al., 2022					Spencer et al., 2021	2	d__Bacteria;p__Bacillota;c__Clostridia;o__Christensenellales;f__UBA1750;g__Spyradocola;s__Spyradocola sp905193155	Spyradocola sp905193155	-0.20909		-0.3477	-0.213894		-0.407005	-0.234367
negative	maxbin_SRR16554754.006		Lee et al., 2022					Spencer et al., 2021	2	d__Bacteria;p__Cyanobacteriota;c__Vampirovibrionia;o__Gastranaerophilales;f__Gastranaerophilaceae;g__Spyradomonas;s__Spyradomonas excrementavium	Spyradomonas excrementavium			-0.342053	-0.0408608		-0.748188
negative	maxbin_SRR5930501.068_sub					Frankel et al., 2017		Spencer et al., 2021	2	d__Bacteria;p__Bacteroidota;c__Bacteroidia;o__Bacteroidales;f__UBA11471;g__Caccoplasma;s__Caccoplasma sp900547555	Caccoplasma sp900547555	-0.33572			0.29277		-0.447133
positive	metabat_ERR6281518.58_sub		Lee et al., 2022			Frankel et al., 2017			2	d__Bacteria;p__Bacillota;c__Clostridia;o__Oscillospirales;f__Acutalibacteraceae;g__Hominenteromicrobium;s__Hominenteromicrobium mulieris	Hominenteromicrobium mulieris	0.532976		0.378119			-0.150448	-0.157035
positive	semibin_ERR6279661.56		Lee et al., 2022			Frankel et al., 2017			2	d__Bacteria;p__Bacillota;c__Clostridia;o__Oscillospirales;f__Acutalibacteraceae;g__Hominenteromicrobium;s__Hominenteromicrobium mulieris	Hominenteromicrobium mulieris	0.493664	-0.217893	0.707922			-0.145026	-0.153997
positive	semibin_SRR25825504.166				Tsakmaklis et al., 2023			Spencer et al., 2021	2	d__Bacteria;p__Bacteroidota;c__Bacteroidia;o__Bacteroidales;f__Muribaculaceae;g__UBA7173;s__UBA7173 sp001701135	UBA7173 sp001701135		-0.00643221				0.837157	1.67782
negative	maxbin_SRR16554639.004					Frankel et al., 2017		Spencer et al., 2021	2	d__Bacteria;p__Bacillota;c__Negativicutes;o__Veillonellales;f__Veillonellaceae;g__Veillonella;s__Veillonella parvula_I	Veillonella parvula_I	-0.329118					-2.3231
negative	semibin_SRR5930507.55		Lee et al., 2022			Frankel et al., 2017			2	d__Bacteria;p__Bacillota;c__Clostridia;o__Christensenellales;f__Aristaeellaceae;g__Ventricola;s__Ventricola intestinavium	Ventricola intestinavium	-0.330294		-0.419114
negative	metabat_SRR5930522.11					Frankel et al., 2017		Spencer et al., 2021	2	d__Bacteria;p__Bacillota;c__Clostridia;o__Lachnospirales;f__Lachnospiraceae;g__Frisingicoccus;s__Frisingicoccus sp902471845	Frisingicoccus sp902471845	-0.511217		-0.106562	-0.0720496		-0.326952
negative	metabat_SRR5930528.90		Lee et al., 2022			Frankel et al., 2017			2	d__Bacteria;p__Bacillota;c__Clostridia;o__Lachnospirales;f__Lachnospiraceae;g__Blautia_A;s__Blautia_A sp937893675	Blautia_A sp937893675	-0.377305		-0.306625
negative	semibin_SRR5930493.116					Frankel et al., 2017		Spencer et al., 2021	2	d__Bacteria;p__Bacillota;c__Clostridia;o__Oscillospirales;f__Ruminococcaceae;g__Paludihabitans;s__		-0.377543					-0.344258
