# Supplementary material for: Gut microbial markers of immunotherapy response in melanoma: a cross-cohort analysis including the first Russian dataset
Source: Gut Microbes. 2026 Jun 15;18(1):2681788. doi: 10.1080/19490976.2026.2681788 (PMC13274128; doi:10.1080/19490976.2026.2681788)
Supplement: Table S2_after comments.xlsx [file KGMI_A_2681788_SM7190.xlsx]

## Sheet: Table S2
Table S2. Sequencing and sample metadata for all analyzed samples
Sample ID	Dataset	BioProject accession	Response	Instrument Illumina	Read length (paired, 2х), bp	# of Spots	# of Spots (filtered)	Contigs count (length over than 1000 bp)
SRR5930493	Frankel_2017	PRJNA397906	NR	HiSeq 2000	100	36,067,122	27,035,446	39560
SRR5930494	Frankel_2017	PRJNA397906	R	HiSeq 2000	100	55,382,132	41,715,968	60045
SRR5930495	Frankel_2017	PRJNA397906	R	HiSeq 2000	100	48,725,996	28,700,028	25560
SRR5930497	Frankel_2017	PRJNA397906	R	HiSeq 2000	100	52,929,172	29,920,900	35681
SRR5930498	Frankel_2017	PRJNA397906	R	HiSeq 2000	100	54,317,314	40,753,425	47329
SRR5930499	Frankel_2017	PRJNA397906	R	HiSeq 2000	100	47,189,970	35,364,652	35443
SRR5930501	Frankel_2017	PRJNA397906	NR	HiSeq 2000	100	35,766,732	26,590,818	60675
SRR5930502	Frankel_2017	PRJNA397906	R	HiSeq 2000	100	50,953,650	37,294,226	19271
SRR5930503	Frankel_2017	PRJNA397906	R	HiSeq 2000	100	54,487,477	39,863,598	64453
SRR5930504	Frankel_2017	PRJNA397906	R	HiSeq 2000	100	45,627,563	33,106,594	39218
SRR5930505	Frankel_2017	PRJNA397906	R	HiSeq 2000	100	50,164,221	37,123,795	56119
SRR5930506	Frankel_2017	PRJNA397906	R	HiSeq 2000	100	55,837,313	42,455,443	54731
SRR5930507	Frankel_2017	PRJNA397906	NR	HiSeq 2000	100	48,525,757	35,587,919	40799
SRR5930508	Frankel_2017	PRJNA397906	NR	HiSeq 2000	100	44,371,081	31,792,189	41761
SRR5930509	Frankel_2017	PRJNA397906	NR	HiSeq 2000	100	43,249,262	31,781,734	28289
SRR5930510	Frankel_2017	PRJNA397906	NR	HiSeq 2000	100	26,938,477	19,389,964	23527
SRR5930511	Frankel_2017	PRJNA397906	R	HiSeq 2000	100	34,863,415	14,303,338	23660
SRR5930512	Frankel_2017	PRJNA397906	R	HiSeq 2000	100	27,658,163	19,874,746	22345
SRR5930513	Frankel_2017	PRJNA397906	R	HiSeq 2000	100	19,851,797	13,077,525	20530
SRR5930514	Frankel_2017	PRJNA397906	R	HiSeq 2000	100	30,772,313	23,523,227	41519
SRR5930515	Frankel_2017	PRJNA397906	NR	HiSeq 2000	100	26,293,603	18,755,047	22478
SRR5930516	Frankel_2017	PRJNA397906	R	HiSeq 2000	100	45,949,708	34,556,710	50211
SRR5930517	Frankel_2017	PRJNA397906	NR	HiSeq 2000	100	32,005,065	23,576,899	35812
SRR5930518	Frankel_2017	PRJNA397906	NR	HiSeq 2000	100	50,452,873	37,678,398	30896
SRR5930519	Frankel_2017	PRJNA397906	NR	HiSeq 2000	100	48,086,433	35,601,723	24031
SRR5930520	Frankel_2017	PRJNA397906	NR	HiSeq 2000	100	42,046,273	31,055,922	41211
SRR5930521	Frankel_2017	PRJNA397906	NR	HiSeq 2000	100	34,035,103	24,929,303	19595
SRR5930522	Frankel_2017	PRJNA397906	NR	HiSeq 2000	100	29,677,309	12,616,857	25117
SRR5930523	Frankel_2017	PRJNA397906	R	HiSeq 2000	100	31,201,086	13,877,156	20250
SRR5930526	Frankel_2017	PRJNA397906	NR	HiSeq 2000	100	60,853,881	44,299,592	41229
SRR5930527	Frankel_2017	PRJNA397906	R	HiSeq 2000	100	50,551,417	40,442,185	55381
SRR5930528	Frankel_2017	PRJNA397906	NR	HiSeq 2000	100	52,671,147	41,748,148	53914
SRR5930529	Frankel_2017	PRJNA397906	R	HiSeq 2000	100	49,495,019	36,678,937	26703
SRR5930530	Frankel_2017	PRJNA397906	R	HiSeq 2000	100	47,490,244	35,142,223	59526
SRR5930531	Frankel_2017	PRJNA397906	R	HiSeq 2000	100	43,255,420	31,361,472	28267
SRR5930532	Frankel_2017	PRJNA397906	R	HiSeq 2000	100	55,625,159	41,539,884	32322
SRR5930533	Frankel_2017	PRJNA397906	R	HiSeq 2000	100	36,137,026	15,468,038	28954
SRR5930534	Frankel_2017	PRJNA397906	R	HiSeq 2000	100	36,363,921	15,456,957	30564
SRR5930536	Frankel_2017	PRJNA397906	R	HiSeq 2000	100	53,034,485	39,308,730	26489
SRR6000869	Matson_2018	PRJNA399742	NR	NextSeq 500	150	78,338,892	34,064,995	42034
SRR6000870	Matson_2018	PRJNA399742	R	NextSeq 500	150	30,745,596	14,088,979	50405
SRR6000871	Matson_2018	PRJNA399742	R	NextSeq 500	150	26,743,107	12,357,116	14907
SRR6000873	Matson_2018	PRJNA399742	NR	NextSeq 500	150	20,743,094	11,042,487	42018
SRR6000874	Matson_2018	PRJNA399742	NR	NextSeq 500	150	31,592,474	13,655,674	29789
SRR6000877	Matson_2018	PRJNA399742	NR	NextSeq 500	150	70,528,967	30,955,724	26647
SRR6000878	Matson_2018	PRJNA399742	NR	NextSeq 500	150	35,090,967	15,615,627	24635
SRR6000890	Matson_2018	PRJNA399742	NR	NextSeq 500	150	19,420,853	8,044,481	31506
SRR6000891	Matson_2018	PRJNA399742	NR	NextSeq 500	150	23,380,079	11,553,324	28845
SRR6000892	Matson_2018	PRJNA399742	NR	NextSeq 500	150	51,481,586	23,977,038	66071
SRR6000893	Matson_2018	PRJNA399742	R	NextSeq 500	150	20,830,733	9,716,297	57932
SRR6000894	Matson_2018	PRJNA399742	NR	NextSeq 500	150	36,728,222	17,860,535	55101
SRR6000895	Matson_2018	PRJNA399742	NR	NextSeq 500	150	48,744,996	20,720,773	44694
SRR6000896	Matson_2018	PRJNA399742	NR	NextSeq 500	150	51,563,560	22,326,114	24979
SRR6000899	Matson_2018	PRJNA399742	NR	NextSeq 500	150	51,573,942	23,155,074	43445
SRR6000900	Matson_2018	PRJNA399742	R	NextSeq 500	150	28,210,234	11,813,619	19309
SRR6000901	Matson_2018	PRJNA399742	R	NextSeq 500	150	54,206,526	22,425,751	26829
SRR6000902	Matson_2018	PRJNA399742	NR	NextSeq 500	150	29,540,457	13,999,296	40968
SRR6000903	Matson_2018	PRJNA399742	R	NextSeq 500	150	23,840,902	11,195,218	31276
SRR6000905	Matson_2018	PRJNA399742	NR	NextSeq 500	150	73,173,776	31,720,958	47238
SRR6000906	Matson_2018	PRJNA399742	R	NextSeq 500	150	39,219,508	21,534,614	57407
SRR6000907	Matson_2018	PRJNA399742	NR	NextSeq 500	150	34,084,830	14,810,556	51426
SRR6000908	Matson_2018	PRJNA399742	R	NextSeq 500	150	27,260,285	12,356,556	32922
SRR6000909	Matson_2018	PRJNA399742	NR	NextSeq 500	150	43,629,321	18,419,500	48492
SRR6000910	Matson_2018	PRJNA399742	NR	NextSeq 500	150	35,853,899	15,477,696	32651
SRR6000911	Matson_2018	PRJNA399742	R	NextSeq 500	150	32,122,005	13,886,637	39996
SRR6000912	Matson_2018	PRJNA399742	R	NextSeq 500	150	39,716,327	16,215,900	17225
SRR6000920	Matson_2018	PRJNA399742	R	NextSeq 500	150	65,163,248	31,105,162	32788
SRR6000921	Matson_2018	PRJNA399742	NR	NextSeq 500	150	32,407,863	15,683,883	42199
SRR6000931	Matson_2018	PRJNA399742	R	NextSeq 500	150	51,398,833	22,468,129	59576
SRR6000932	Matson_2018	PRJNA399742	R	NextSeq 500	150	20,584,684	10,023,618	47559
SRR6000940	Matson_2018	PRJNA399742	NR	NextSeq 500	150	38,875,408	19,169,925	47648
SRR6000942	Matson_2018	PRJNA399742	NR	NextSeq 500	150	21,117,658	9,752,769	27500
SRR6000943	Matson_2018	PRJNA399742	R	NextSeq 500	150	44,781,608	18,915,549	19268
SRR6000944	Matson_2018	PRJNA399742	NR	NextSeq 500	150	73,937,183	33,078,255	50258
SRR6000945	Matson_2018	PRJNA399742	NR	NextSeq 500	150	24,195,770	10,126,808	15928
SRR6000946	Matson_2018	PRJNA399742	R	NextSeq 500	150	23,077,843	12,953,789	42699
SRR6000947	Matson_2018	PRJNA399742	NR	NextSeq 500	150	46,826,306	21,921,592	56603
SRR6000949	Matson_2018	PRJNA399742	NR	NextSeq 500	150	66,471,810	28,601,512	49727
SRR16554692	Gopalakrishnan_2018	PRJEB22893	NR	HiSeq 2000	100	17,127,215	16,082,866	25433
SRR16554693	Gopalakrishnan_2018	PRJEB22893	R	HiSeq 2000	100	17,152,339	15,987,090	22345
SRR16554694	Gopalakrishnan_2018	PRJEB22893	R	HiSeq 2000	100	21,315,690	19,980,723	16376
SRR16554695	Gopalakrishnan_2018	PRJEB22893	NR	HiSeq 2000	100	12,815,360	12,016,673	20240
SRR16554696	Gopalakrishnan_2018	PRJEB22893	NR	HiSeq 2000	100	18,059,298	16,879,795	19890
SRR16554699	Gopalakrishnan_2018	PRJEB22893	NR	HiSeq 2000	100	14,237,232	13,641,389	13708
SRR16554700	Gopalakrishnan_2018	PRJEB22893	NR	HiSeq 2000	100	8,033,065	6,948,977	9959
SRR16554701	Gopalakrishnan_2018	PRJEB22893	NR	HiSeq 2000	100	19,960,216	18,667,201	19620
SRR16554702	Gopalakrishnan_2018	PRJEB22893	R	HiSeq 2000	100	16,169,390	15,122,250	24445
SRR16554703	Gopalakrishnan_2018	PRJEB22893	R	HiSeq 2000	100	18,803,457	17,509,754	36702
SRR16554706	Gopalakrishnan_2018	PRJEB22893	R	HiSeq 2000	100	13,839,785	13,307,847	28525
SRR16554707	Gopalakrishnan_2018	PRJEB22893	R	HiSeq 2000	100	21,526,455	18,196,914	25354
SRR16554710	Gopalakrishnan_2018	PRJEB22893	NR	HiSeq 2000	100	12,146,007	11,639,270	17263
SRR16554711	Gopalakrishnan_2018	PRJEB22893	NR	HiSeq 2000	100	20,726,208	17,308,627	22915
SRR16554712	Gopalakrishnan_2018	PRJEB22893	R	HiSeq 2000	100	13,416,885	12,753,978	9123
SRR16554733	Gopalakrishnan_2018	PRJEB22893	R	HiSeq 2000	100	13,409,601	12,497,723	8004
SRR16554735	Gopalakrishnan_2018	PRJEB22893	NR	HiSeq 2000	100	13,289,329	12,406,121	9460
SRR16554736	Gopalakrishnan_2018	PRJEB22893	R	HiSeq 2000	100	18,923,531	17,706,173	29768
SRR16554739	Gopalakrishnan_2018	PRJEB22893	NR	HiSeq 2000	100	19,813,397	18,424,790	13784
SRR16554742	Gopalakrishnan_2018	PRJEB22893	R	HiSeq 2000	100	15,179,367	14,227,705	15502
SRR16554745	Gopalakrishnan_2018	PRJEB22893	NR	HiSeq 2000	100	8,880,504	8,528,922	17477
SRR16554746	Gopalakrishnan_2018	PRJEB22893	R	HiSeq 2000	100	18,807,259	17,541,384	17813
SRR16554624	Spencer_2021	PRJNA770295	NR	HiSeq 2000	100	17,024,652	12,293,895	9495
SRR16554625	Spencer_2021	PRJNA770295	R	HiSeq X	150	3,383,552	3,281,393	15109
SRR16554626	Spencer_2021	PRJNA770295	R	HiSeq X	150	7,547,911	7,376,993	27786
SRR16554627	Spencer_2021	PRJNA770295	NR	HiSeq 2000	100	23,212,916	18,973,407	34945
SRR16554628	Spencer_2021	PRJNA770295	R	HiSeq 2000	100	23,441,560	18,872,900	26376
SRR16554630	Spencer_2021	PRJNA770295	NR	HiSeq 2000	100	21,318,914	17,441,654	16488
SRR16554631	Spencer_2021	PRJNA770295	R	HiSeq X	150	4,737,823	4,591,087	12856
SRR16554632	Spencer_2021	PRJNA770295	NR	HiSeq 2000	100	26,063,328	21,378,445	36987
SRR16554633	Spencer_2021	PRJNA770295	R	HiSeq 2000	100	22,728,785	18,214,599	18731
SRR16554634	Spencer_2021	PRJNA770295	NR	HiSeq 2000	100	23,943,442	19,344,998	36742
SRR16554635	Spencer_2021	PRJNA770295	R	HiSeq X	150	6,919,483	6,763,963	24920
SRR16554636	Spencer_2021	PRJNA770295	NR	HiSeq 2000	100	20,514,956	16,990,654	25989
SRR16554637	Spencer_2021	PRJNA770295	R	HiSeq X	150	7,759,211	7,593,565	10483
SRR16554638	Spencer_2021	PRJNA770295	R	HiSeq 2000	100	21,188,397	16,758,949	19683
SRR16554639	Spencer_2021	PRJNA770295	NR	HiSeq 2000	100	17,204,387	14,198,986	7386
SRR16554640	Spencer_2021	PRJNA770295	R	HiSeq 2000	100	21,367,896	17,404,728	21690
SRR16554641	Spencer_2021	PRJNA770295	R	HiSeq 2000	100	25,461,049	20,389,685	18931
SRR16554642	Spencer_2021	PRJNA770295	NR	HiSeq X	150	5,287,443	5,147,807	9408
SRR16554643	Spencer_2021	PRJNA770295	R	HiSeq X	150	5,650,908	5,453,394	21707
SRR16554644	Spencer_2021	PRJNA770295	R	HiSeq X	150	3,907,000	3,801,756	19032
SRR16554645	Spencer_2021	PRJNA770295	R	HiSeq X	150	5,339,394	5,196,181	15070
SRR16554646	Spencer_2021	PRJNA770295	NR	HiSeq X	150	4,673,870	4,552,215	7217
SRR16554647	Spencer_2021	PRJNA770295	R	HiSeq 2000	100	24,080,709	19,498,176	18675
SRR16554648	Spencer_2021	PRJNA770295	R	HiSeq X	150	5,729,507	5,604,952	10686
SRR16554649	Spencer_2021	PRJNA770295	R	HiSeq X	150	7,163,754	7,008,249	19944
SRR16554650	Spencer_2021	PRJNA770295	NR	HiSeq 2000	100	21,704,178	17,678,888	18948
SRR16554651	Spencer_2021	PRJNA770295	R	HiSeq 2000	100	23,048,985	18,866,021	26860
SRR16554652	Spencer_2021	PRJNA770295	R	HiSeq 2000	100	32,591,759	26,194,908	27805
SRR16554653	Spencer_2021	PRJNA770295	R	HiSeq X	150	4,441,959	4,325,194	15230
SRR16554654	Spencer_2021	PRJNA770295	R	HiSeq 2000	100	24,380,093	19,681,613	37384
SRR16554655	Spencer_2021	PRJNA770295	R	HiSeq 2000	100	22,687,372	18,119,081	18984
SRR16554656	Spencer_2021	PRJNA770295	NR	HiSeq 2000	100	22,468,656	18,176,701	24953
SRR16554657	Spencer_2021	PRJNA770295	R	HiSeq 2000	100	24,495,798	19,693,473	27333
SRR16554658	Spencer_2021	PRJNA770295	R	HiSeq X	150	7,589,965	7,344,224	18936
SRR16554659	Spencer_2021	PRJNA770295	NR	HiSeq 2000	100	19,972,135	16,083,233	20596
SRR16554660	Spencer_2021	PRJNA770295	R	HiSeq 2000	100	21,829,343	17,221,136	33394
SRR16554662	Spencer_2021	PRJNA770295	R	HiSeq X	150	4,551,414	4,424,699	22558
SRR16554663	Spencer_2021	PRJNA770295	R	HiSeq X	150	7,245,138	7,071,082	18152
SRR16554664	Spencer_2021	PRJNA770295	R	HiSeq 2000	100	26,750,719	21,073,799	23322
SRR16554665	Spencer_2021	PRJNA770295	R	HiSeq 2000	100	23,870,133	19,274,782	14828
SRR16554666	Spencer_2021	PRJNA770295	NR	HiSeq 2000	100	24,424,825	19,798,534	38132
SRR16554667	Spencer_2021	PRJNA770295	NR	HiSeq X	150	9,599,498	9,445,959	38361
SRR16554675	Spencer_2021	PRJNA770295	R	HiSeq X	150	6,162,067	5,996,781	23399
SRR16554686	Spencer_2021	PRJNA770295	NR	HiSeq 2000	100	25,662,732	20,626,975	21273
SRR16554697	Spencer_2021	PRJNA770295	R	HiSeq X	150	5,946,165	5,798,600	30575
SRR16554708	Spencer_2021	PRJNA770295	R	HiSeq X	150	6,673,874	6,424,638	21912
SRR16554713	Spencer_2021	PRJNA770295	R	HiSeq X	150	9,894,542	9,758,351	19163
SRR16554714	Spencer_2021	PRJNA770295	R	HiSeq X	150	7,193,057	7,029,273	17043
SRR16554715	Spencer_2021	PRJNA770295	R	HiSeq X	150	7,089,441	6,922,778	24335
SRR16554716	Spencer_2021	PRJNA770295	R	HiSeq X	150	7,119,571	6,963,179	23750
SRR16554717	Spencer_2021	PRJNA770295	R	HiSeq X	150	9,090,424	8,892,545	18133
SRR16554718	Spencer_2021	PRJNA770295	NR	HiSeq X	150	6,357,096	6,264,558	18043
SRR16554719	Spencer_2021	PRJNA770295	R	HiSeq X	150	4,865,018	4,771,325	12420
SRR16554720	Spencer_2021	PRJNA770295	R	HiSeq X	150	5,369,629	5,211,684	17794
SRR16554721	Spencer_2021	PRJNA770295	NR	HiSeq X	150	6,433,382	6,294,071	32311
SRR16554722	Spencer_2021	PRJNA770295	R	HiSeq X	150	7,641,132	7,442,566	19405
SRR16554723	Spencer_2021	PRJNA770295	NR	HiSeq X	150	6,220,397	6,067,002	21865
SRR16554724	Spencer_2021	PRJNA770295	NR	HiSeq X	150	7,143,113	6,975,173	7101
SRR16554725	Spencer_2021	PRJNA770295	NR	HiSeq X	150	5,231,863	5,091,548	13703
SRR16554726	Spencer_2021	PRJNA770295	NR	HiSeq X	150	6,500,957	6,358,867	24486
SRR16554727	Spencer_2021	PRJNA770295	R	HiSeq X	150	4,062,903	3,957,521	20846
SRR16554728	Spencer_2021	PRJNA770295	R	HiSeq X	150	3,693,658	3,594,285	21427
SRR16554729	Spencer_2021	PRJNA770295	R	HiSeq X	150	5,397,342	5,263,830	6592
SRR16554730	Spencer_2021	PRJNA770295	R	HiSeq 2000	100	21,582,129	17,417,995	22943
SRR16554737	Spencer_2021	PRJNA770295	NR	HiSeq 2000	100	26,012,681	20,975,045	16466
SRR16554747	Spencer_2021	PRJNA770295	R	HiSeq X	150	7,312,811	7,063,039	16576
SRR16554748	Spencer_2021	PRJNA770295	NR	HiSeq 2000	100	27,009,060	21,340,215	20268
SRR16554749	Spencer_2021	PRJNA770295	R	HiSeq X	150	8,546,947	8,277,797	22044
SRR16554750	Spencer_2021	PRJNA770295	NR	HiSeq X	150	6,246,114	6,033,135	16536
SRR16554751	Spencer_2021	PRJNA770295	R	HiSeq X	150	5,612,974	5,476,254	14031
SRR16554752	Spencer_2021	PRJNA770295	R	HiSeq X	150	4,449,996	4,318,612	14051
SRR16554753	Spencer_2021	PRJNA770295	R	HiSeq X	150	4,793,999	4,652,363	21128
SRR16554754	Spencer_2021	PRJNA770295	NR	HiSeq X	150	4,049,611	3,952,005	19704
SRR16554755	Spencer_2021	PRJNA770295	R	HiSeq X	150	7,585,309	7,397,469	18266
SRR16554756	Spencer_2021	PRJNA770295	R	HiSeq X	150	4,768,691	4,647,777	27496
SRR16554757	Spencer_2021	PRJNA770295	NR	HiSeq X	150	7,179,153	7,027,915	36991
SRR16554758	Spencer_2021	PRJNA770295	NR	HiSeq X	150	5,481,646	5,332,153	21859
SRR16554759	Spencer_2021	PRJNA770295	R	HiSeq X	150	7,088,422	6,854,247	13034
SRR16554760	Spencer_2021	PRJNA770295	R	HiSeq 2000	100	23,424,769	19,371,947	21076
SRR16554761	Spencer_2021	PRJNA770295	NR	HiSeq X	150	7,080,742	6,906,133	14598
SRR16554762	Spencer_2021	PRJNA770295	R	HiSeq X	150	7,291,148	7,102,679	31905
SRR16554763	Spencer_2021	PRJNA770295	R	HiSeq X	150	6,923,501	6,755,812	36854
SRR16554764	Spencer_2021	PRJNA770295	NR	HiSeq X	150	4,077,085	3,923,072	18186
SRR16554765	Spencer_2021	PRJNA770295	R	HiSeq X	150	6,824,839	6,637,456	18033
SRR16554766	Spencer_2021	PRJNA770295	R	HiSeq 2000	100	20,939,459	16,952,602	27370
SRR16554767	Spencer_2021	PRJNA770295	R	HiSeq 2000	100	20,021,650	16,262,999	17310
SRR16554768	Spencer_2021	PRJNA770295	NR	HiSeq X	150	7,769,829	7,625,362	14089
SRR16554769	Spencer_2021	PRJNA770295	R	HiSeq 2000	100	20,208,015	16,567,038	35549
SRR16554770	Spencer_2021	PRJNA770295	R	HiSeq X	150	9,265,688	9,017,370	20168
SRR16554771	Spencer_2021	PRJNA770295	NR	HiSeq 2000	100	26,219,878	20,919,801	22282
SRR16554772	Spencer_2021	PRJNA770295	R	HiSeq X	150	6,867,377	6,695,157	23356
SRR16554773	Spencer_2021	PRJNA770295	NR	HiSeq 2000	100	24,749,708	19,733,822	21872
SRR16554774	Spencer_2021	PRJNA770295	R	HiSeq 2000	100	22,714,128	18,176,616	12729
SRR16554775	Spencer_2021	PRJNA770295	R	HiSeq X	150	5,280,617	5,148,300	13933
SRR16554776	Spencer_2021	PRJNA770295	R	HiSeq 2000	100	21,514,793	17,432,141	22763
SRR16554777	Spencer_2021	PRJNA770295	R	HiSeq 2000	100	19,515,065	15,938,185	32994
SRR16554778	Spencer_2021	PRJNA770295	NR	HiSeq 2000	100	14,779,213	11,649,948	14478
SRR16554779	Spencer_2021	PRJNA770295	NR	HiSeq 2000	100	22,880,073	18,613,272	23262
SRR16554780	Spencer_2021	PRJNA770295	NR	HiSeq 2000	100	19,400,988	15,795,936	27589
SRR16554781	Spencer_2021	PRJNA770295	R	HiSeq 2000	100	21,569,071	17,317,227	17471
SRR16554782	Spencer_2021	PRJNA770295	R	HiSeq X	150	5,189,107	5,041,088	19485
SRR16554783	Spencer_2021	PRJNA770295	NR	HiSeq X	150	3,655,372	3,530,126	7978
SRR16554784	Spencer_2021	PRJNA770295	R	HiSeq 2000	100	23,162,174	18,718,133	28130
SRR16554785	Spencer_2021	PRJNA770295	R	HiSeq 2000	100	23,323,242	18,772,465	24637
SRR16554786	Spencer_2021	PRJNA770295	R	HiSeq 2000	100	26,611,780	20,436,315	22887
SRR16554787	Spencer_2021	PRJNA770295	R	HiSeq 2000	100	19,631,875	16,026,922	11710
SRR16554788	Spencer_2021	PRJNA770295	NR	HiSeq 2000	100	20,988,910	17,122,139	22075
SRR16554789	Spencer_2021	PRJNA770295	NR	HiSeq 2000	100	23,502,129	19,242,707	24871
SRR16554790	Spencer_2021	PRJNA770295	NR	HiSeq 2000	100	24,341,758	19,545,286	14716
SRR16554668	Spencer_2021	PRJNA770295	R	HiSeq X	150	8,318,974	8,076,734	13695
SRR16554669	Spencer_2021	PRJNA770295	NR	HiSeq X	150	9,512,303	9,140,342	32810
SRR16554670	Spencer_2021	PRJNA770295	NR	HiSeq X	150	6,529,910	6,317,548	21631
SRR16554671	Spencer_2021	PRJNA770295	R	HiSeq X	150	6,557,245	6,324,916	25575
SRR16554672	Spencer_2021	PRJNA770295	R	HiSeq X	150	5,831,815	5,677,161	14998
SRR16554673	Spencer_2021	PRJNA770295	R	HiSeq X	150	4,906,295	4,775,780	7733
SRR16554674	Spencer_2021	PRJNA770295	R	HiSeq X	150	6,027,815	5,871,929	12920
SRR16554678	Spencer_2021	PRJNA770295	NR	HiSeq X	150	3,687,334	3,580,717	17518
SRR16554679	Spencer_2021	PRJNA770295	R	HiSeq X	150	6,486,184	6,263,472	17591
SRR16554680	Spencer_2021	PRJNA770295	NR	HiSeq X	150	4,496,743	4,373,973	11736
SRR16554681	Spencer_2021	PRJNA770295	R	HiSeq X	150	7,586,225	7,423,315	40161
SRR16554684	Spencer_2021	PRJNA770295	R	HiSeq X	150	7,534,252	7,368,709	23180
SRR16554687	Spencer_2021	PRJNA770295	R	HiSeq X	150	5,632,396	5,492,588	20976
SRR16554689	Spencer_2021	PRJNA770295	R	HiSeq X	150	4,705,801	4,591,173	19747
SRR16554691	Spencer_2021	PRJNA770295	NR	HiSeq X	150	4,882,253	4,754,349	22056
SRR16554698	Spencer_2021	PRJNA770295	NR	HiSeq X	150	2,906,881	2,779,066	10667
SRR16554704	Spencer_2021	PRJNA770295	NR	HiSeq X	150	4,274,759	4,165,597	15632
SRR16554705	Spencer_2021	PRJNA770295	R	HiSeq X	150	5,094,639	4,961,940	25579
SRR16554731	Spencer_2021	PRJNA770295	R	HiSeq X	150	4,436,878	4,268,454	18597
SRR16554732	Spencer_2021	PRJNA770295	R	HiSeq X	150	4,364,691	3,682,790	17422
SRR16554734	Spencer_2021	PRJNA770295	R	HiSeq X	150	7,418,551	7,236,254	11201
SRR16554738	Spencer_2021	PRJNA770295	R	HiSeq 2000	100	19,887,254	15,940,254	10693
SRR16554740	Spencer_2021	PRJNA770295	R	HiSeq X	150	7,921,529	7,734,775	32926
SRR16554743	Spencer_2021	PRJNA770295	R	HiSeq X	150	12,337,473	12,101,789	19955
SRR16554744	Spencer_2021	PRJNA770295	R	HiSeq 2000	100	24,891,630	20,093,865	18934
ERR10290768	Lee_2022	PRJEB43119	NR	NovaSeq 6000	150	34,012,524	19,909,922	60316
ERR6229432	Lee_2022	PRJEB43119	NR	NovaSeq 6000	150	42,588,899	21,286,433	64736
ERR6230245	Lee_2022	PRJEB43119	R	NovaSeq 6000	150	4,545,803	2,756,731	15436
ERR6230278	Lee_2022	PRJEB43119	R	NovaSeq 6000	150	6,411,235	4,093,782	14184
ERR6230326	Lee_2022	PRJEB43119	NR	NovaSeq 6000	150	8,278,742	5,486,455	12314
ERR6230340	Lee_2022	PRJEB43119	R	NovaSeq 6000	150	8,454,401	5,800,218	20121
ERR6231475	Lee_2022	PRJEB43119	NR	NovaSeq 6000	150	10,459,736	6,759,405	25858
ERR6231548	Lee_2022	PRJEB43119	NR	NovaSeq 6000	150	6,394,390	3,781,061	22931
ERR6231616	Lee_2022	PRJEB43119	R	NovaSeq 6000	150	12,038,579	7,434,882	27995
ERR6232382	Lee_2022	PRJEB43119	NR	NovaSeq 6000	150	14,272,329	9,321,572	24165
ERR6232425	Lee_2022	PRJEB43119	NR	NovaSeq 6000	150	10,235,989	4,905,347	15903
ERR6232458	Lee_2022	PRJEB43119	R	NovaSeq 6000	150	14,167,742	6,551,015	25268
ERR6232518	Lee_2022	PRJEB43119	NR	NovaSeq 6000	150	12,070,548	8,894,194	8598
ERR6232521	Lee_2022	PRJEB43119	R	NovaSeq 6000	150	5,259,874	3,913,956	13272
ERR6232522	Lee_2022	PRJEB43119	NR	NovaSeq 6000	150	7,846,034	4,804,881	23613
ERR6232523	Lee_2022	PRJEB43119	R	NovaSeq 6000	150	6,657,762	3,633,946	17426
ERR6232524	Lee_2022	PRJEB43119	R	NovaSeq 6000	150	32,129,876	23,671,395	30754
ERR6232525	Lee_2022	PRJEB43119	NR	NovaSeq 6000	150	8,861,293	6,710,990	8757
ERR6232526	Lee_2022	PRJEB43119	NR	NovaSeq 6000	150	9,542,197	5,010,057	12510
ERR6232527	Lee_2022	PRJEB43119	R	NovaSeq 6000	150	20,672,046	9,445,576	18471
ERR6232528	Lee_2022	PRJEB43119	R	NovaSeq 6000	150	9,357,361	4,644,551	19917
ERR6232529	Lee_2022	PRJEB43119	R	NovaSeq 6000	150	8,968,098	5,668,622	24250
ERR6232686	Lee_2022	PRJEB43119	NR	NovaSeq 6000	150	14,039,414	9,710,191	32770
ERR6232687	Lee_2022	PRJEB43119	R	NovaSeq 6000	150	8,095,343	5,057,749	18224
ERR6232688	Lee_2022	PRJEB43119	R	NovaSeq 6000	150	14,771,859	9,613,591	23545
ERR6233692	Lee_2022	PRJEB43119	R	NovaSeq 6000	150	10,555,473	7,254,625	24497
ERR6233693	Lee_2022	PRJEB43119	R	NovaSeq 6000	150	10,775,236	6,232,212	18204
ERR6233694	Lee_2022	PRJEB43119	NR	NovaSeq 6000	150	21,156,303	13,268,299	17655
ERR6233695	Lee_2022	PRJEB43119	NR	NovaSeq 6000	150	45,917,908	23,510,131	72666
ERR6235716	Lee_2022	PRJEB43119	NR	NovaSeq 6000	150	7,704,130	4,286,145	23156
ERR6235717	Lee_2022	PRJEB43119	NR	NovaSeq 6000	150	8,836,630	6,016,602	29148
ERR6235718	Lee_2022	PRJEB43119	NR	NovaSeq 6000	150	19,722,170	12,448,308	25821
ERR6236131	Lee_2022	PRJEB43119	R	NovaSeq 6000	150	15,257,335	9,949,975	38508
ERR6239138	Lee_2022	PRJEB43119	R	NovaSeq 6000	150	6,012,461	3,854,188	14513
ERR6239139	Lee_2022	PRJEB43119	R	NovaSeq 6000	150	21,745,035	13,790,154	43423
ERR6243877	Lee_2022	PRJEB43119	NR	NovaSeq 6000	150	16,322,214	8,998,563	17694
ERR6243878	Lee_2022	PRJEB43119	R	NovaSeq 6000	150	25,922,847	18,929,904	36297
ERR6243879	Lee_2022	PRJEB43119	R	NovaSeq 6000	150	10,124,203	5,419,629	12296
ERR6243880	Lee_2022	PRJEB43119	R	NovaSeq 6000	150	23,110,113	14,882,864	40488
ERR6248618	Lee_2022	PRJEB43119	R	NovaSeq 6000	150	16,223,302	9,008,326	14527
ERR6254869	Lee_2022	PRJEB43119	R	NovaSeq 6000	150	15,240,086	7,208,140	41300
ERR6254870	Lee_2022	PRJEB43119	NR	NovaSeq 6000	150	20,874,310	14,509,655	24618
ERR6254871	Lee_2022	PRJEB43119	R	NovaSeq 6000	150	20,398,724	13,312,638	43151
ERR6257997	Lee_2022	PRJEB43119	R	NovaSeq 6000	150	13,649,944	6,759,057	28253
ERR6264280	Lee_2022	PRJEB43119	R	NovaSeq 6000	150	34,673,788	19,533,150	51860
ERR6264281	Lee_2022	PRJEB43119	R	NovaSeq 6000	150	50,133,027	30,270,320	89287
ERR6267711	Lee_2022	PRJEB43119	R	NovaSeq 6000	150	8,515,601	4,361,994	21334
ERR6267712	Lee_2022	PRJEB43119	R	NovaSeq 6000	150	23,868,354	10,524,384	30331
ERR6271719	Lee_2022	PRJEB43119	R	NovaSeq 6000	150	20,988,034	9,213,584	34577
ERR6271720	Lee_2022	PRJEB43119	R	NovaSeq 6000	150	10,325,646	4,614,426	32705
ERR6271721	Lee_2022	PRJEB43119	NR	NovaSeq 6000	150	40,494,246	25,690,133	62070
ERR6273965	Lee_2022	PRJEB43119	NR	NovaSeq 6000	150	42,200,909	21,836,069	50118
ERR6275652	Lee_2022	PRJEB43119	R	NovaSeq 6000	150	28,194,070	15,415,196	68768
ERR6275659	Lee_2022	PRJEB43119	NR	NovaSeq 6000	150	18,426,511	8,075,600	51723
ERR6275661	Lee_2022	PRJEB43119	NR	NovaSeq 6000	150	79,064,956	35,214,733	49749
ERR6275663	Lee_2022	PRJEB43119	R	NovaSeq 6000	150	31,913,974	16,707,105	65547
ERR6275664	Lee_2022	PRJEB43119	NR	NovaSeq 6000	150	14,794,491	7,012,094	29610
ERR6275665	Lee_2022	PRJEB43119	R	NovaSeq 6000	150	22,232,979	10,636,254	40310
ERR6275666	Lee_2022	PRJEB43119	NR	NovaSeq 6000	150	28,900,563	14,913,422	60426
ERR6275667	Lee_2022	PRJEB43119	R	NovaSeq 6000	150	18,051,939	8,854,768	55850
ERR6275668	Lee_2022	PRJEB43119	NR	NovaSeq 6000	150	46,999,020	23,466,731	84948
ERR6275669	Lee_2022	PRJEB43119	R	NovaSeq 6000	150	20,803,060	9,417,854	51426
ERR6275670	Lee_2022	PRJEB43119	R	NovaSeq 6000	150	22,627,757	9,848,705	51161
ERR6275671	Lee_2022	PRJEB43119	NR	NovaSeq 6000	150	16,843,597	8,476,122	44870
ERR6275672	Lee_2022	PRJEB43119	NR	NovaSeq 6000	150	15,741,745	8,324,616	40366
ERR6275673	Lee_2022	PRJEB43119	NR	NovaSeq 6000	150	31,084,177	16,409,036	72877
ERR6275674	Lee_2022	PRJEB43119	R	NovaSeq 6000	150	72,946,561	30,516,142	76432
ERR6275675	Lee_2022	PRJEB43119	R	NovaSeq 6000	150	27,770,017	15,390,192	59717
ERR6275676	Lee_2022	PRJEB43119	R	NovaSeq 6000	150	15,153,108	8,182,369	51137
ERR6275677	Lee_2022	PRJEB43119	NR	NovaSeq 6000	150	33,908,313	15,192,423	51909
ERR6275678	Lee_2022	PRJEB43119	R	NovaSeq 6000	150	5,635,630	3,256,200	11199
ERR6275679	Lee_2022	PRJEB43119	NR	NovaSeq 6000	150	15,350,255	8,410,887	19589
ERR6275680	Lee_2022	PRJEB43119	NR	NovaSeq 6000	150	31,693,580	16,042,739	72493
ERR6275681	Lee_2022	PRJEB43119	R	NovaSeq 6000	150	4,379,384	2,456,237	14200
ERR6275682	Lee_2022	PRJEB43119	NR	NovaSeq 6000	150	17,362,142	8,180,047	53842
ERR6275683	Lee_2022	PRJEB43119	NR	NovaSeq 6000	150	23,894,049	12,459,716	52097
ERR6275684	Lee_2022	PRJEB43119	R	NovaSeq 6000	150	6,911,503	3,704,821	17910
ERR6279614	Lee_2022	PRJEB43119	R	NovaSeq 6000	150	15,178,767	9,422,730	20729
ERR6279615	Lee_2022	PRJEB43119	R	NovaSeq 6000	150	5,562,943	3,248,297	15113
ERR6279616	Lee_2022	PRJEB43119	R	NovaSeq 6000	150	11,242,045	5,839,507	39090
ERR6279618	Lee_2022	PRJEB43119	R	NovaSeq 6000	150	50,500,208	23,899,822	43531
ERR6279619	Lee_2022	PRJEB43119	R	NovaSeq 6000	150	18,329,468	9,262,503	39374
ERR6279620	Lee_2022	PRJEB43119	NR	NovaSeq 6000	150	10,120,170	6,388,737	18845
ERR6279621	Lee_2022	PRJEB43119	R	NovaSeq 6000	150	9,659,469	4,978,312	23937
ERR6279622	Lee_2022	PRJEB43119	R	NovaSeq 6000	150	32,240,276	20,039,605	50732
ERR6279623	Lee_2022	PRJEB43119	R	NovaSeq 6000	150	19,376,081	12,013,961	16088
ERR6279624	Lee_2022	PRJEB43119	R	NovaSeq 6000	150	40,680,576	23,771,800	42990
ERR6279625	Lee_2022	PRJEB43119	NR	NovaSeq 6000	150	23,568,765	15,214,861	35155
ERR6279626	Lee_2022	PRJEB43119	NR	NovaSeq 6000	150	27,857,490	17,734,166	47719
ERR6279627	Lee_2022	PRJEB43119	NR	NovaSeq 6000	150	12,519,541	8,788,585	17030
ERR6279628	Lee_2022	PRJEB43119	NR	NovaSeq 6000	150	31,409,522	20,756,241	62540
ERR6279629	Lee_2022	PRJEB43119	NR	NovaSeq 6000	150	15,258,729	8,780,366	29529
ERR6279644	Lee_2022	PRJEB43119	R	NovaSeq 6000	150	22,137,412	13,344,177	51535
ERR6279645	Lee_2022	PRJEB43119	R	NovaSeq 6000	150	10,177,573	5,946,484	36634
ERR6279646	Lee_2022	PRJEB43119	NR	NovaSeq 6000	150	6,184,800	3,960,358	16574
ERR6279647	Lee_2022	PRJEB43119	NR	NovaSeq 6000	150	33,260,694	20,033,093	74804
ERR6279648	Lee_2022	PRJEB43119	R	NovaSeq 6000	150	18,130,237	11,857,969	27192
ERR6279649	Lee_2022	PRJEB43119	R	NovaSeq 6000	150	10,103,525	5,733,972	34330
ERR6279650	Lee_2022	PRJEB43119	R	NovaSeq 6000	150	10,013,141	5,508,462	22735
ERR6279651	Lee_2022	PRJEB43119	R	NovaSeq 6000	150	10,550,536	5,526,693	25048
ERR6279652	Lee_2022	PRJEB43119	R	NovaSeq 6000	150	7,692,819	4,502,428	16325
ERR6279653	Lee_2022	PRJEB43119	NR	NovaSeq 6000	150	21,197,222	12,066,412	32956
ERR6279654	Lee_2022	PRJEB43119	NR	NovaSeq 6000	150	31,174,277	18,176,893	39892
ERR6279655	Lee_2022	PRJEB43119	R	NovaSeq 6000	150	67,659,047	41,823,441	41469
ERR6279656	Lee_2022	PRJEB43119	NR	NovaSeq 6000	150	26,259,641	13,253,313	50919
ERR6279657	Lee_2022	PRJEB43119	R	NovaSeq 6000	150	90,994,357	54,184,643	79790
ERR6279658	Lee_2022	PRJEB43119	R	NovaSeq 6000	150	5,668,392	2,938,049	12421
ERR6279659	Lee_2022	PRJEB43119	NR	NovaSeq 6000	150	20,502,242	12,302,383	20927
ERR6279660	Lee_2022	PRJEB43119	NR	NovaSeq 6000	150	13,425,999	7,709,007	14850
ERR6279661	Lee_2022	PRJEB43119	R	NovaSeq 6000	150	57,604,283	33,768,447	38230
ERR6279662	Lee_2022	PRJEB43119	R	NovaSeq 6000	150	18,195,696	8,941,150	30334
ERR6279663	Lee_2022	PRJEB43119	R	NovaSeq 6000	150	22,262,156	13,809,894	39203
ERR6279664	Lee_2022	PRJEB43119	R	NovaSeq 6000	150	29,949,225	21,005,872	35360
ERR6279665	Lee_2022	PRJEB43119	R	NovaSeq 6000	150	30,078,435	11,331,540	22556
ERR6279666	Lee_2022	PRJEB43119	R	NovaSeq 6000	150	40,046,234	24,942,491	43045
ERR6279667	Lee_2022	PRJEB43119	R	NovaSeq 6000	150	31,835,176	18,589,855	33900
ERR6279668	Lee_2022	PRJEB43119	NR	NovaSeq 6000	150	8,063,632	4,853,523	8080
ERR6279669	Lee_2022	PRJEB43119	R	NovaSeq 6000	150	104,175,966	62,581,944	69484
ERR6279670	Lee_2022	PRJEB43119	NR	NovaSeq 6000	150	65,951,050	32,577,438	50619
ERR6279671	Lee_2022	PRJEB43119	R	NovaSeq 6000	150	17,968,253	9,866,714	38782
ERR6279672	Lee_2022	PRJEB43119	NR	NovaSeq 6000	150	41,269,331	25,991,812	43057
ERR6279673	Lee_2022	PRJEB43119	NR	NovaSeq 6000	150	14,339,380	7,923,913	38296
ERR6279674	Lee_2022	PRJEB43119	R	NovaSeq 6000	150	24,590,945	14,707,932	43654
ERR6279675	Lee_2022	PRJEB43119	NR	NovaSeq 6000	150	17,571,285	11,686,503	25034
ERR6279676	Lee_2022	PRJEB43119	R	NovaSeq 6000	150	39,313,267	23,072,843	55824
ERR6279677	Lee_2022	PRJEB43119	R	NovaSeq 6000	150	35,970,880	20,262,565	37261
ERR6279678	Lee_2022	PRJEB43119	NR	NovaSeq 6000	150	32,486,841	17,466,607	49429
ERR6279679	Lee_2022	PRJEB43119	R	NovaSeq 6000	150	21,597,159	13,430,017	34869
ERR6279680	Lee_2022	PRJEB43119	R	NovaSeq 6000	150	16,971,198	11,807,675	46760
ERR6279681	Lee_2022	PRJEB43119	R	NovaSeq 6000	150	58,838,793	39,850,484	49537
ERR6279682	Lee_2022	PRJEB43119	NR	NovaSeq 6000	150	16,195,842	10,189,690	36431
ERR6279683	Lee_2022	PRJEB43119	NR	NovaSeq 6000	150	13,373,761	6,499,604	19392
ERR6280899	Lee_2022	PRJEB43119	R	NovaSeq 6000	150	76,429,295	46,196,327	77101
ERR6280907	Lee_2022	PRJEB43119	R	NovaSeq 6000	150	41,343,579	22,290,158	62534
ERR6280910	Lee_2022	PRJEB43119	R	NovaSeq 6000	150	25,169,518	16,191,630	18188
ERR6280948	Lee_2022	PRJEB43119	R	NovaSeq 6000	150	8,570,604	4,274,094	25133
ERR6281000	Lee_2022	PRJEB43119	NR	NovaSeq 6000	150	54,630,929	37,527,418	52754
ERR6281340	Lee_2022	PRJEB43119	NR	NovaSeq 6000	150	30,225,045	17,060,484	46557
ERR6281341	Lee_2022	PRJEB43119	R	NovaSeq 6000	150	45,267,011	27,328,535	61947
ERR6281342	Lee_2022	PRJEB43119	NR	NovaSeq 6000	150	20,763,950	14,379,174	31489
ERR6281343	Lee_2022	PRJEB43119	R	NovaSeq 6000	150	60,267,860	34,552,966	45752
ERR6281344	Lee_2022	PRJEB43119	R	NovaSeq 6000	150	28,700,002	16,036,269	65276
ERR6281431	Lee_2022	PRJEB43119	R	NovaSeq 6000	150	15,664,069	8,583,326	41270
ERR6281432	Lee_2022	PRJEB43119	NR	NovaSeq 6000	150	59,898,506	33,296,668	35261
ERR6281433	Lee_2022	PRJEB43119	R	NovaSeq 6000	150	16,780,589	9,779,041	35155
ERR6281434	Lee_2022	PRJEB43119	NR	NovaSeq 6000	150	76,841,502	54,193,490	53936
ERR6281448	Lee_2022	PRJEB43119	R	NovaSeq 6000	150	37,100,376	25,453,632	56646
ERR6281499	Lee_2022	PRJEB43119	R	NovaSeq 6000	150	14,216,539	8,856,508	38322
ERR6281500	Lee_2022	PRJEB43119	NR	NovaSeq 6000	150	41,615,018	24,089,365	39258
ERR6281504	Lee_2022	PRJEB43119	NR	NovaSeq 6000	150	29,505,254	18,884,500	57916
ERR6281505	Lee_2022	PRJEB43119	NR	NovaSeq 6000	150	12,966,972	7,524,304	26075
ERR6281518	Lee_2022	PRJEB43119	R	NovaSeq 6000	150	59,830,490	34,555,345	89370
ERR6281586	Lee_2022	PRJEB43119	R	NovaSeq 6000	150	24,297,152	12,701,728	35040
ERR6281658	Lee_2022	PRJEB43119	NR	NovaSeq 6000	150	23,033,521	11,687,365	40504
ERR6281677	Lee_2022	PRJEB43119	NR	NovaSeq 6000	150	9,000,378	4,615,042	24089
ERR6281751	Lee_2022	PRJEB43119	NR	NovaSeq 6000	150	38,261,189	22,063,343	38059
ERR6281939	Lee_2022	PRJEB43119	R	NovaSeq 6000	150	8,802,323	4,759,293	18596
ERR6281941	Lee_2022	PRJEB43119	NR	NovaSeq 6000	150	39,883,201	21,397,170	45348
ERR6281942	Lee_2022	PRJEB43119	NR	NovaSeq 6000	150	59,047,634	35,947,695	70522
ERR6281944	Lee_2022	PRJEB43119	NR	NovaSeq 6000	150	19,713,182	10,210,271	35868
ERR6281997	Lee_2022	PRJEB43119	R	NovaSeq 6000	150	26,282,976	12,830,381	51912
ERR6282070	Lee_2022	PRJEB43119	R	NovaSeq 6000	150	43,799,421	22,814,599	38219
ERR6282137	Lee_2022	PRJEB43119	NR	NovaSeq 6000	150	57,123,253	30,546,117	61611
ERR6282298	Lee_2022	PRJEB43119	R	NovaSeq 6000	150	45,935,289	24,857,162	39968
ERR6282383	Lee_2022	PRJEB43119	NR	NovaSeq 6000	150	73,928,100	39,183,867	86654
SRR25825493	Tsakmaklis_2023	PRJNA1011235	R	NovaSeq 6000	150	24,395,212	11,763,951	29797
SRR25825494	Tsakmaklis_2023	PRJNA1011235	NR	NovaSeq 6000	150	33,314,561	16,357,429	52305
SRR25825495	Tsakmaklis_2023	PRJNA1011235	R	NovaSeq 6000	150	24,806,862	12,192,310	32867
SRR25825496	Tsakmaklis_2023	PRJNA1011235	NR	NovaSeq 6000	150	24,909,075	12,423,723	51742
SRR25825497	Tsakmaklis_2023	PRJNA1011235	NR	NovaSeq 6000	150	30,530,608	13,913,377	36146
SRR25825498	Tsakmaklis_2023	PRJNA1011235	R	NovaSeq 6000	150	23,791,924	10,600,171	46313
SRR25825499	Tsakmaklis_2023	PRJNA1011235	R	NovaSeq 6000	150	25,505,229	12,475,351	57203
SRR25825500	Tsakmaklis_2023	PRJNA1011235	NR	NovaSeq 6000	150	28,087,928	16,372,734	66651
SRR25825501	Tsakmaklis_2023	PRJNA1011235	R	NovaSeq 6000	150	22,899,575	12,993,263	52608
SRR25825502	Tsakmaklis_2023	PRJNA1011235	NR	NovaSeq 6000	150	29,718,535	16,367,278	50064
SRR25825503	Tsakmaklis_2023	PRJNA1011235	NR	NovaSeq 6000	150	34,882,844	20,467,990	62607
SRR25825504	Tsakmaklis_2023	PRJNA1011235	R	NovaSeq 6000	150	35,821,047	20,600,364	59247
SRR25825505	Tsakmaklis_2023	PRJNA1011235	R	NovaSeq 6000	150	28,219,134	14,513,640	55501
SRR25825506	Tsakmaklis_2023	PRJNA1011235	R	NovaSeq 6000	150	24,934,871	13,181,223	65957
SRR25825507	Tsakmaklis_2023	PRJNA1011235	R	NovaSeq 6000	150	24,019,934	12,607,022	32720
SRR25825508	Tsakmaklis_2023	PRJNA1011235	NR	NovaSeq 6000	150	22,537,138	12,135,536	19490
SRR25825509	Tsakmaklis_2023	PRJNA1011235	NR	NovaSeq 6000	150	29,097,324	15,031,043	15945
SRR25825510	Tsakmaklis_2023	PRJNA1011235	R	NovaSeq 6000	150	32,277,915	16,714,892	70985
SRR25825511	Tsakmaklis_2023	PRJNA1011235	NR	NovaSeq 6000	150	31,362,877	17,909,396	51172
SRR25825512	Tsakmaklis_2023	PRJNA1011235	R	NovaSeq 6000	150	21,552,352	10,957,180	38729
SRR25825513	Tsakmaklis_2023	PRJNA1011235	R	NovaSeq 6000	150	25,879,009	14,944,154	33384
SRR25825514	Tsakmaklis_2023	PRJNA1011235	R	NovaSeq 6000	150	21,181,690	10,683,519	53529
SRR25825515	Tsakmaklis_2023	PRJNA1011235	NR	NovaSeq 6000	150	22,732,069	11,911,666	53243
SRR25825516	Tsakmaklis_2023	PRJNA1011235	NR	NovaSeq 6000	150	30,145,279	15,410,801	47216
SRR25825517	Tsakmaklis_2023	PRJNA1011235	NR	NovaSeq 6000	150	28,469,191	14,106,881	42626
SRR25825518	Tsakmaklis_2023	PRJNA1011235	NR	NovaSeq 6000	150	24,831,096	13,005,455	14319
SRR25825519	Tsakmaklis_2023	PRJNA1011235	NR	NovaSeq 6000	150	30,550,588	16,283,591	40839
SRR25825520	Tsakmaklis_2023	PRJNA1011235	R	NovaSeq 6000	150	30,379,755	16,582,215	39742
SRR25825521	Tsakmaklis_2023	PRJNA1011235	R	NovaSeq 6000	150	27,290,442	12,629,451	33943
A1	NN_Blokhin_NMRCO	PRJNA1263414	NR	NextSeq 1000	100	6,315,699	4,340,596	9493
A2	NN_Blokhin_NMRCO	PRJNA1263414	R	NextSeq 1000	100	7,702,763	6,026,558	10553
A3	NN_Blokhin_NMRCO	PRJNA1263414	NR	NextSeq 1000	100	16,819,993	12,270,923	16695
A4	NN_Blokhin_NMRCO	PRJNA1263414	NR	NextSeq 1000	100	14,374,268	10,811,314	19719
A5	NN_Blokhin_NMRCO	PRJNA1263414	NR	NextSeq 1000	100	9,583,231	6,933,079	14626
A6	NN_Blokhin_NMRCO	PRJNA1263414	R	NextSeq 1000	100	11,451,594	7,936,209	11602
A7	NN_Blokhin_NMRCO	PRJNA1263414	R	NextSeq 1000	100	7,701,544	5,207,004	8951
A8	NN_Blokhin_NMRCO	PRJNA1263414	NR	NextSeq 1000	100	6,606,567	4,308,443	9076
A9	NN_Blokhin_NMRCO	PRJNA1263414	R	NextSeq 1000	100	7,671,039	4,795,164	10935
A10	NN_Blokhin_NMRCO	PRJNA1263414	NR	NextSeq 1000	100	13,148,732	8,384,334	19968
A11	NN_Blokhin_NMRCO	PRJNA1263414	R	NextSeq 1000	100	9,680,939	6,434,350	8863
A12	NN_Blokhin_NMRCO	PRJNA1263414	R	NextSeq 1000	100	9,711,426	6,238,544	12084
A13	NN_Blokhin_NMRCO	PRJNA1263414	NR	NextSeq 1000	100	9,946,632	6,730,658	16523
A14	NN_Blokhin_NMRCO	PRJNA1263414	NR	NextSeq 1000	100	9,735,836	6,620,048	13549
A15	NN_Blokhin_NMRCO	PRJNA1263414	R	NextSeq 1000	100	7,262,595	4,649,548	15530
A16	NN_Blokhin_NMRCO	PRJNA1263414	NR	NextSeq 1000	100	7,717,138	5,201,661	12670
A17	NN_Blokhin_NMRCO	PRJNA1263414	R	NextSeq 1000	100	7,799,873	5,222,246	14582
A18	NN_Blokhin_NMRCO	PRJNA1263414	NR	NextSeq 1000	100	6,690,195	4,640,195	13215
A19	NN_Blokhin_NMRCO	PRJNA1263414	R	NextSeq 1000	100	10,427,681	7,610,287	11554
A20	NN_Blokhin_NMRCO	PRJNA1263414	R	NextSeq 1000	100	8,714,394	6,265,788	11681
A21	NN_Blokhin_NMRCO	PRJNA1263414	NR	NextSeq 1000	100	12,008,154	7,974,098	22071
A22	NN_Blokhin_NMRCO	PRJNA1263414	R	NextSeq 1000	100	11,621,530	8,314,952	21136
A23	NN_Blokhin_NMRCO	PRJNA1263414	NR	NextSeq 1000	100	9,317,479	7,583,539	7084
B24	NN_Blokhin_NMRCO	PRJNA1263414	R	NextSeq 1000	100	21,535,524	14,641,157	23487
B25	NN_Blokhin_NMRCO	PRJNA1263414	R	NextSeq 1000	100	3,326,950	2,382,801	8356
B26	NN_Blokhin_NMRCO	PRJNA1263414	R	NextSeq 1000	100	13,040,522	10,052,616	16043
B27	NN_Blokhin_NMRCO	PRJNA1263414	R	NextSeq 1000	100	17,247,378	12,943,488	11127
B28	NN_Blokhin_NMRCO	PRJNA1263414	NR	NextSeq 1000	100	15,042,030	11,078,910	22030
B29	NN_Blokhin_NMRCO	PRJNA1263414	NR	NextSeq 1000	100	13,840,455	10,895,976	19800
B30	NN_Blokhin_NMRCO	PRJNA1263414	R	NextSeq 1000	100	12,326,096	9,324,022	2553
B31	NN_Blokhin_NMRCO	PRJNA1263414	NR	NextSeq 1000	100	12,777,293	9,367,507	13972
B32	NN_Blokhin_NMRCO	PRJNA1263414	NR	NextSeq 1000	100	9,647,797	6,953,013	15437
B33	NN_Blokhin_NMRCO	PRJNA1263414	NR	NextSeq 1000	100	12,393,279	8,869,475	10659
B34	NN_Blokhin_NMRCO	PRJNA1263414	NR	NextSeq 1000	100	5,283,106	3,789,968	8573
B35	NN_Blokhin_NMRCO	PRJNA1263414	NR	NextSeq 1000	100	14,006,814	10,218,877	18788
B36	NN_Blokhin_NMRCO	PRJNA1263414	R	NextSeq 1000	100	9,821,088	6,722,429	12392
B37	NN_Blokhin_NMRCO	PRJNA1263414	R	NextSeq 1000	100	11,624,771	8,950,319	20974
B38	NN_Blokhin_NMRCO	PRJNA1263414	R	NextSeq 1000	100	13,650,292	10,017,812	30062
B39	NN_Blokhin_NMRCO	PRJNA1263414	NR	NextSeq 1000	100	13,050,480	10,240,226	34198
B40	NN_Blokhin_NMRCO	PRJNA1263414	R	NextSeq 1000	100	10,645,121	8,034,064	26112
B41	NN_Blokhin_NMRCO	PRJNA1263414	R	NextSeq 1000	100	20,544,408	16,123,338	26707
B42	NN_Blokhin_NMRCO	PRJNA1263414	R	NextSeq 1000	100	7,540,427	5,633,129	10426
B43	NN_Blokhin_NMRCO	PRJNA1263414	R	NextSeq 1000	100	13,221,186	10,264,926	19933
B44	NN_Blokhin_NMRCO	PRJNA1263414	R	NextSeq 1000	100	11,301,067	8,943,020	16870
B45	NN_Blokhin_NMRCO	PRJNA1263414	R	NextSeq 1000	100	13,297,189	10,294,823	13128
B46	NN_Blokhin_NMRCO	PRJNA1263414	R	NextSeq 1000	100	9,310,724	6,357,822	16688
B47	NN_Blokhin_NMRCO	PRJNA1263414	NR	NextSeq 1000	100	13,172,095	9,614,751	13042
B48	NN_Blokhin_NMRCO	PRJNA1263414	NR	NextSeq 1000	100	9,701,416	6,145,325	11568
B49	NN_Blokhin_NMRCO	PRJNA1263414	R	NextSeq 1000	100	10,746,039	7,670,529	17759
B50	NN_Blokhin_NMRCO	PRJNA1263414	R	NextSeq 1000	100	13,434,936	10,766,754	19981
B51	NN_Blokhin_NMRCO	PRJNA1263414	R	NextSeq 1000	100	15,301,596	10,900,759	15500
B52	NN_Blokhin_NMRCO	PRJNA1263414	R	NextSeq 1000	100	7,166,674	5,215,902	9276
B53	NN_Blokhin_NMRCO	PRJNA1263414	R	NextSeq 1000	100	11,801,911	9,008,638	16754
B54	NN_Blokhin_NMRCO	PRJNA1263414	R	NextSeq 1000	100	10,666,336	8,297,363	23756
B55	NN_Blokhin_NMRCO	PRJNA1263414	NR	NextSeq 1000	100	11,672,951	9,137,382	20866
B56	NN_Blokhin_NMRCO	PRJNA1263414	R	NextSeq 1000	100	10,843,679	7,977,891	18877
B57	NN_Blokhin_NMRCO	PRJNA1263414	R	NextSeq 1000	100	12,035,590	8,691,579	13798
B58	NN_Blokhin_NMRCO	PRJNA1263414	R	NextSeq 1000	100	11,214,916	8,877,468	17424
B59	NN_Blokhin_NMRCO	PRJNA1263414	R	NextSeq 1000	100	12,935,382	10,153,035	21457
B60	NN_Blokhin_NMRCO	PRJNA1263414	R	NextSeq 1000	100	14,668,354	11,066,691	29498
B61	NN_Blokhin_NMRCO	PRJNA1263414	R	NextSeq 1000	100	16,469,750	13,102,519	8693
B62	NN_Blokhin_NMRCO	PRJNA1263414	R	NextSeq 1000	100	8,849,998	6,406,648	21094
